# Supplementary material for: Brain Cell Type Specific Gene Expression and Co-expression Network Architectures
Source: Sci Rep. 2018 Jun 11;8:8868. doi: 10.1038/s41598-018-27293-5 (PMC5995803; doi:10.1038/s41598-018-27293-5)
Supplement: Supplementary file 2 — Supplemental File 1 [file 41598_2018_27293_MOESM2_ESM.xlsx]

## Sheet: top_all_enrich
Table S1a Top ranked cell type-enriched genes based on both human and mouse data

## Sheet: top_human_enrich
Table S1b Top ranked cell type-enriched genes based on human data

## Sheet: top_mouse_enrich
Table S1c Top ranked cell type-enriched genes based on mouse data

## Sheet: top_all_expression
Table S1d Top ranked cell type-expressed genes based on both human and mouse data

## Sheet: top_human_expression
Table S1e Top ranked cell type-expressed genes based on human data

## Sheet: top_mouse_expression
Table S1f Top ranked cell type-expressed genes based on mouse data

## Sheet: top_all_specificity
Table S1g Top ranked cell type-specfic genes based on both human and mouse data

## Sheet: top_human_specificity
Table S1h Top ranked cell type-specfic genes based on human data

## Sheet: top_mouse_specificity
Table S1i Top ranked cell type-specfic genes based on mouse data
