# Supplementary material for: Brain Cell Type Specific Gene Expression and Co-expression Network Architectures
Source: Sci Rep. 2018 Jun 11;8:8868. doi: 10.1038/s41598-018-27293-5 (PMC5995803; doi:10.1038/s41598-018-27293-5)
Supplement: Supplementary file 3 — Supplemental File 2 [file 41598_2018_27293_MOESM3_ESM.xlsx]

## Sheet: Table S2
Table S2 Pubmed mentions of the top ranked cell type-enriched genes
