# Supplementary material for: Brain Cell Type Specific Gene Expression and Co-expression Network Architectures
Source: Sci Rep. 2018 Jun 11;8:8868. doi: 10.1038/s41598-018-27293-5 (PMC5995803; doi:10.1038/s41598-018-27293-5)
Supplement: Supplementary file 4 — Supplemental File 3 [file 41598_2018_27293_MOESM4_ESM.xlsx]

## Sheet: sheet1
Table S3 MGI phenotypes enriched in the cell type specific marker genes.
MP Id	Phenotype description	Celltype	Overlap.Size	Marker.Size	MP.Size	FE	Pvalue	P.adj	Genes
MP:0005387	immune system phenotype	mic	61	93	3200	4.24028	1.06785e-27	1.60177e-25	B3GNT5;BATF3;BCL2A1;BLNK;C1QA;C3;C3AR1;C5AR1;CCL3;CCL3L3;CCR5;CD14;CD300A;CD74;CD83;CD84;CH25H;CLEC7A;CX3CR1;DOCK8;FCGR3A;FPR1;GPR183;GPR34;HAVCR2;HLA-DMA;HPGDS;IKZF1;IL10RA;IL1A;IL1B;IRAK2;ITGAX;KLHL6;LCP1;LILRB4;MSR1;NLRP3;OLR1;P2RX4;PIK3AP1;PIK3CG;PTAFR;PTPN6;PTPRC;REL;RGS10;RHOH;RUNX1;SAMSN1;SELPLG;SH2B3;SLC11A1;TLR1;TLR2;TNFRSF13C;TNFSF8;TREM2;TRIB1;TYROBP;VSIG4
MP:0005397	hematopoietic system phenotype	mic	58	93	3188	4.04692	8.40736e-25	6.30552e-23	ARHGAP25;B3GNT5;BATF3;BCL2A1;BLNK;C3;C3AR1;C5AR1;CCL3;CCL3L3;CCR5;CD14;CD300A;CD74;CD83;CD84;CH25H;CLEC7A;CX3CR1;DOCK8;FCGR3A;FPR1;GPR183;GPR34;HAVCR2;HLA-DMA;IKZF1;IL10RA;IL1A;IL1B;INHBA;IRAK2;ITGAX;KLHL6;LCP1;LILRB4;MSR1;NLRP3;P2RX4;PIK3AP1;PIK3CG;PLEK;PTPN6;PTPRC;REL;RGS10;RHOH;RUNX1;SAMSN1;SELPLG;SH2B3;SLC11A1;TLR1;TLR2;TNFRSF13C;TRIB1;TYROBP;VSIG4
MP:0005385	cardiovascular system phenotype	end	42	98	2488	3.56345	1.65931e-14	8.29655e-13	ABCB1;ACTA2;ADGRF5;ANXA1;CAVIN2;CDH5;CFH;CLDN5;COL1A2;CYSLTR2;DSP;ENG;EPAS1;ERG;ESAM;FN1;FOXC1;FOXF1;GATA2;GJC1;GPX3;HEG1;IFI27;IGF2;ITGA1;LEF1;MECOM;MYH11;NOSTRIN;NOTCH3;PODXL;PTPRB;RGS5;ROBO4;SELE;SOX7;SYNE2;TBX3;TGM2;TIE1;VCAM1;VWF
MP:0003631	nervous system phenotype	neu	45	98	3240	2.93183	1.40395e-12	5.2648e-11	CALB2;CAMK1G;CCK;CHGB;CHRM3;CKMT1B;CNR1;DLX1;DLX6;DLX6-AS1;ENTPD3;FGF13;FRMPD4;GABBR2;GABRA1;GABRB2;GABRG2;GAD1;GAD2;GRIA1;GRIN2A;GRIN3A;INA;KCNC2;KCNQ5;KIT;NELL2;OPRK1;PCLO;PRMT8;PTHLH;RAB3B;RAB3C;REEP1;RELN;ROBO2;RYR2;SCN2A;SCN8A;SLC4A10;SNAP25;SRRM4;SYNPR;SYT1;UCHL1
MP:0005386	behavior/neurological phenotype	neu	41	98	3262	2.65321	5.99831e-10	1.79949e-08	CALB2;CAP2;CCK;CHRM3;CKMT1B;CNR1;FGF13;FRMPD4;GABBR2;GABRA1;GABRB2;GABRG2;GAD1;GAD2;GPR83;GRIA1;GRIN2A;KCNC2;KCNJ3;KIT;OPRK1;PCSK2;PRMT8;PTHLH;RAB3B;RAB3C;REEP1;RELN;ROBO2;RYR2;SCN2A;SCN8A;SLC4A10;SNAP25;SRRM4;SV2C;SYNPR;SYT1;SYT4;TAC1;UCHL1
MP:0005376	homeostasis/metabolism phenotype	ast	47	95	4538	2.25532	3.01354e-09	7.53384e-08	ACOT11;ACSBG1;ACSS1;ADORA2B;AGT;AHCYL1;AQP4;CLDN10;CLU;CPE;DIO2;EDNRB;ELOVL2;FGFR3;GFAP;GJA1;GJB6;GLI3;GLIS3;GLUD1;GPAM;GPC5;HEPH;ID4;IL33;LHX2;LRIG1;MLC1;MT3;P2RY1;PAPLN;PAX6;PLA2G5;PLIN5;PPP1R1B;PRDM16;RFX4;SDC4;SELENBP1;SLC13A5;SLC14A1;SLC1A2;SLC4A4;SLC7A10;SLCO1C1;SOX9;SPON1
MP:0003631	nervous system phenotype	ast	38	95	3240	2.55395	9.30377e-09	1.99366e-07	ADGRV1;ADORA2B;AGT;AMOT;AQP4;ATP1B2;BMPR1B;CABLES1;CLU;CNTN1;CPE;EDNRB;FGFR3;GFAP;GJA1;GJB6;GLI3;GPR37L1;HEPH;ID4;LAMA1;LHX2;LRIG1;MLC1;MT3;NCAN;PAX6;PPP1R1B;PRDM16;RFX4;RYR3;SELENBP1;SLC1A2;SLC6A11;SLC7A10;SOX9;STON2;TUBB2B
MP:0005386	behavior/neurological phenotype	ast	38	95	3262	2.53673	1.12447e-08	2.10838e-07	ACOT11;ACSS1;ADGRV1;ADORA2B;AGT;AHCYL1;AQP4;ATP1B2;BBOX1;CABLES1;CLDN10;CLU;CNTN1;CPE;EDNRB;EFEMP1;FGFR3;GFAP;GJA1;GJB6;GPR37L1;ID4;LAMA1;LRIG1;MLC1;MT3;PAX6;PLIN5;PPP1R1B;RYR3;SLC13A5;SLC14A1;SLC1A2;SLC6A11;SLC7A10;SOX9;STON2;TUBB2B
MP:0010771	integument phenotype	end	27	98	1787	3.18941	3.78538e-08	6.30897e-07	ABCG2;BGN;CD34;CDH5;COL1A2;CYSLTR2;DCN;DSP;EBF1;EDN3;ENG;FN1;FOXC1;GGT5;IGF2;LEF1;MECOM;MYH11;NET1;NOTCH3;PTPRB;ROBO4;S100A10;SELE;SYNE2;TBX3;TIE1
MP:0005376	homeostasis/metabolism phenotype	mic	44	93	4538	2.15676	5.21685e-08	7.82527e-07	C1QA;C3;C3AR1;C5AR1;CCL3;CCL3L3;CCR5;CD14;CD300A;CD84;CLEC7A;CX3CR1;DAGLB;FCGR3A;FPR1;GPR183;HPGDS;IL10RA;IL1A;IL1B;INHBA;IRAK2;LILRB4;MSR1;NLRP3;OLR1;P2RX4;PIK3CG;PLEK;PTPN6;PTPRC;REL;RGS10;RUNX1;SAMSN1;SELPLG;SLC2A5;THEMIS2;TLR2;TNFRSF13C;TREM2;TRIB1;TYROBP;VSIG4
MP:0005376	homeostasis/metabolism phenotype	end	45	98	4538	2.09324	1.12347e-07	1.532e-06	ABCB1;ABCG2;ADGRF5;ANXA1;BGN;CD34;CDH5;CFH;CFI;COL1A2;CYP1B1;CYSLTR2;ENG;EPAS1;ERG;FN1;FOXC1;GATA2;GJC1;GPX3;HEG1;IFI27;IFITM1;IGF2;ITGA1;MECOM;MYH11;NOTCH3;PDLIM1;PEAR1;PODXL;PTPRB;RGS5;ROBO4;S100A10;SELE;SLC2A1;SLC6A13;SLC7A5;SOX7;TBX3;TGM2;TIE1;VCAM1;VWF
MP:0005369	muscle phenotype	end	22	98	1406	3.303	5.19051e-07	6.48814e-06	ACTA2;BGN;COL1A2;DCN;DSP;ENG;FN1;FOXC1;FOXF1;GJC1;HEG1;IGF2;MECOM;MYH11;NOTCH3;PTPRB;ROBO4;SOX7;SYNE2;TBX3;TIE1;TMEM204
MP:0005388	respiratory system phenotype	end	21	98	1314	3.37361	7.06001e-07	8.14617e-06	ADGRF5;CAVIN2;CLIC5;CYSLTR2;DCN;ENG;EPAS1;ERG;FOXC1;FOXF1;GPRC5A;HEG1;IFI27;IGF2;MECOM;MYH11;NOTCH3;PODXL;SELE;SYNE2;TIE1
MP:0005391	vision/eye phenotype	ast	22	95	1505	3.18317	9.25842e-07	9.91974e-06	ADGRV1;AHCYL1;ALDH1L1;AQP4;ATP1B2;BMPR1B;EDNRB;EFEMP1;FGFR3;GJA1;GLI3;GPR37L1;HEPH;LAMA1;LHX2;LRIG1;PAX6;PRDM16;RGR;SDC4;SLC4A4;SOX9
MP:0005384	cellular phenotype	end	35	98	3464	2.13286	4.38914e-06	4.38914e-05	ABCG2;ADGRF5;ANXA1;BGN;CAVIN2;CD34;CDH5;DCN;DSP;EBF1;ERG;ESAM;FHL5;FN1;FOXC1;GATA2;GJC1;HEG1;IGF2;ITGA1;LEF1;MECOM;MYH11;NOSTRIN;NOTCH3;PODXL;PTPRB;ROBO4;SELE;SLC2A1;SLC7A5;SYNE2;TGM2;VCAM1;VWF
MP:0005387	immune system phenotype	end	33	98	3200	2.17688	6.085e-06	5.70469e-05	ABCB1;ABCG2;ADGRF5;ANXA1;BGN;CD34;CDH5;CFH;CYSLTR2;DCN;EBF1;EPAS1;ERG;ESAM;GGT5;GPRC5A;HEG1;IFITM1;IGF2;IL1RL1;ITGA1;LEF1;LRRC32;MATN3;MECOM;NOTCH3;RGS5;SELE;TGM2;TIE1;TMEM204;VCAM1;VWF
MP:0005380	embryo phenotype	end	22	98	1691	2.74632	1.06751e-05	9.4192e-05	CDH5;DSP;EDN3;ENG;EPAS1;ERG;FN1;FOXC1;FOXF1;GATA2;GJC1;HEG1;IGF2;LEF1;MECOM;NOTCH3;PTPRB;SLC2A1;SOX7;TBX3;TIE1;VCAM1
MP:0005397	hematopoietic system phenotype	end	32	98	3188	2.11886	1.58443e-05	0.000132036	ABCB1;ABCG2;ADGRF5;ANXA1;CD34;CDH5;CFH;CFI;DCN;EBF1;ENG;EPAS1;ERG;ESAM;FN1;GATA2;GJC1;GPX3;IFITM1;IGF2;IL1RL1;LEF1;LRRC32;MECOM;NOTCH3;PDLIM1;PEAR1;RGS5;SELE;TGM2;VCAM1;VWF
MP:0010768	mortality/aging	end	42	98	4885	1.81491	1.96187e-05	0.000154885	ABCB1;ADGRF5;ANXA1;BGN;CDH5;CFH;CLDN5;COL1A2;DCN;DSP;EBF1;EDN3;ENG;EPAS1;ERG;FN1;FOXC1;FOXF1;GATA2;GGT5;GJC1;GPX3;HEG1;IGF2;ITGA1;LEF1;MECOM;MYH11;NOTCH3;PODXL;PTPRB;RGS5;SELE;SLC2A1;SLC7A5;SOX7;SYNE2;TBX3;TGM2;TIE1;VCAM1;VWF
MP:0005378	growth/size/body region phenotype	end	36	98	3992	1.90363	4.03963e-05	0.000302972	ABCB1;ADGRF5;ANXA1;BGN;CDH5;COL1A2;DCN;DSP;EBF1;ENG;EPAS1;ERG;ESAM;FN1;FOXC1;GATA2;GGT5;GJC1;HEG1;IGF2;ITGA1;LEF1;MATN3;MECOM;MYH11;NOTCH3;PODXL;PTPRB;RGS5;SELE;SLC2A1;SOX7;TBX3;TGM2;TIE1;VCAM1
MP:0005381	digestive/alimentary phenotype	mic	17	93	1328	2.84751	7.91359e-05	0.000565256	C3;CCL3;CCL3L3;CCR5;CLEC7A;CX3CR1;IKZF1;IL10RA;INHBA;LHFPL2;NLRP3;PTPN6;PTPRC;REL;SLC11A1;TCOF1;TLR2
MP:0002873	normal phenotype	end	22	98	1952	2.37911	9.55344e-05	0.000651371	ABCG2;ADCY4;ADGRL4;CDH5;CFH;COL1A2;DCN;ENG;ERG;FN1;FOXC1;GATA2;GPRC5A;IL1RL1;MECOM;NOTCH3;PODXL;RGS5;SELE;SEMA3G;TBX3;TIE1
MP:0005385	cardiovascular system phenotype	ast	25	95	2488	2.18808	0.000106707	0.000695917	ADORA2B;AGT;ALDH1L1;AMOT;AQP4;BBOX1;CLU;EDNRB;EFEMP1;GFAP;GJA1;GJB6;GLI3;HEPH;LAMA1;MOXD1;MRVI1;PAX6;PLA2G5;PLIN5;PRDM16;RFX4;SDC4;SLC4A4;SOX9
MP:0003631	nervous system phenotype	oli	29	93	3240	1.99098	0.000133147	0.00083217	ASPA;CCP110;CLDN11;CNP;CNTN2;ENPP2;ERBB3;ERCC2;F3;FA2H;FOLH1;GJB1;GPR37;HHIP;KLK6;LPAR1;LRP2;MBP;MOBP;MOG;MYRF;PEX5L;PIEZO2;PLCL1;PLP1;S1PR5;SH3TC2;SLC24A2;UGT8
MP:0003631	nervous system phenotype	end	30	98	3240	1.95455	0.000149079	0.000894476	ABCB1;ABCG2;ANXA1;CFH;CLDN5;CLIC5;DSP;EBF1;EDN3;ENG;EPAS1;ERG;FN1;FOXC1;GATA2;GJC1;GPX3;IGF2;LEF1;MECOM;NOTCH3;PODXL;ROBO4;S100A10;SLC2A1;SLC7A5;SYNE2;TGM2;TIE1;VWF
MP:0005379	endocrine/exocrine gland phenotype	ast	22	95	2128	2.25126	0.000206402	0.0011491	ACSBG1;AHCYL1;BMPR1B;CABLES1;CPE;EDNRB;EFEMP1;ELOVL2;GJA1;GJB6;GLI3;GLIS3;GLUD1;ID4;IL33;LRIG1;PAX6;PRDM16;RFX4;SELENBP1;SLC14A1;SOX9
MP:0005369	muscle phenotype	ast	17	95	1406	2.63292	0.000206837	0.0011491	AGT;CLU;CPE;EDNRB;EFEMP1;GFAP;GJA1;MRVI1;PAX6;PLA2G5;PLIN5;RYR3;SDC4;SLC13A5;SLC4A4;SLC7A10;SOX9
MP:0002873	normal phenotype	neu	21	98	1952	2.27097	0.000271447	0.00145418	CALB2;CNR1;GABRA1;GABRG2;GAD1;GAD2;GPR83;GRIA1;GRIN3A;INA;KIT;PCDH8;PCLO;RAB3B;RAB3C;RIMBP2;ROBO2;RYR2;SNAP25;SYT1;TAC3
MP:0005367	renal/urinary system phenotype	ast	15	95	1186	2.7541	0.00031836	0.00164669	AGT;ALDOC;AQP4;CLDN10;CLU;DIO2;EDNRB;EFEMP1;FGFR3;GLI3;GLIS3;SDC4;SLC14A1;SLC4A4;SOX9
MP:0005381	digestive/alimentary phenotype	ast	16	95	1328	2.62359	0.000339039	0.00169519	AHCYL1;CNTN1;CPE;DIO2;EDNRB;EFEMP1;FGFR3;GLI3;HEPH;IL33;LRIG1;MRVI1;PAX6;PRDM16;SLC4A4;SOX9
MP:0005391	vision/eye phenotype	oli	17	93	1505	2.51262	0.000353191	0.00170899	ADAMTS18;ASPA;CCP110;CLDN11;CNP;ERCC2;F3;FA2H;GJB1;HHIP;LPAR1;LRP2;MOG;MYRF;PLP1;SCD;TGFA
MP:0005377	hearing/vestibular/ear phenotype	ast	11	95	707	3.38803	0.000395632	0.00185453	ADGRV1;ALDH1L1;AQP4;EDNRB;FGFR3;GJA1;GJB6;GLI3;LRIG1;PAX6;SOX9
MP:0005378	growth/size/body region phenotype	ast	32	95	3992	1.74555	0.000641259	0.00291481	ACOT11;ACSS1;AGT;AHCYL1;AMOT;AQP4;BMPR1B;CNTN1;CPE;DIO2;EDNRB;EFEMP1;FGFR3;GFAP;GJA1;GLI3;GLIS3;GPAM;ID4;LAMA1;LHX2;LRIG1;MLC1;PAX6;PRDM16;SLC13A5;SLC14A1;SLC1A2;SLC4A4;SLC7A10;SOX9;TUBB2B
MP:0010768	mortality/aging	mic	36	93	4885	1.63928	0.000807297	0.00356161	B3GNT5;BCL2A1;BLNK;C1QA;C3;C3AR1;C5AR1;CCL3;CCL3L3;CD14;CD300A;CD74;CLEC7A;CX3CR1;FPR1;HAVCR2;HLA-DMA;HPGDS;IKZF1;IL1B;INHBA;IRAK2;MSR1;NLRP3;PIK3CG;PTPN6;PTPRC;REL;RGS10;RUNX1;SELPLG;SLC11A1;TCOF1;TLR2;TRIB1;VSIG4
MP:0005386	behavior/neurological phenotype	oli	27	93	3262	1.84117	0.000874195	0.00368136	ASPA;CLDN11;CNP;CNTN2;ERBB3;ERCC2;F3;FA2H;FOLH1;GJB1;GPR37;LDB3;LPAR1;LRP2;MBP;MOG;MYRF;PEX5L;PIEZO2;PKP4;PLCL1;PLP1;SCD;SH3TC2;SLC24A2;SLC44A1;UGT8
MP:0005375	adipose tissue phenotype	oli	12	93	925	2.88572	0.000883527	0.00368136	ADAMTS18;ASPA;CREB5;ERCC2;GPR37;LPAR1;PKP4;SCD;SLC44A1;SOX8;ST18;TGFA
MP:0005390	skeleton phenotype	mic	20	93	2109	2.10944	0.000958998	0.00388783	C3;C3AR1;C5AR1;CD14;CD74;FCGR3A;IL1B;INHBA;IRAK2;NLRP3;P2RX4;PIK3CG;PTPN6;PTPRC;REL;RGS10;RUNX1;TCOF1;TLR2;TYROBP
MP:0005384	cellular phenotype	mic	28	93	3464	1.79802	0.000988524	0.00390207	BATF3;BLNK;C1QA;C3;CCR5;CD74;CX3CR1;DAGLB;FPR1;GPR34;HAVCR2;HPGDS;IKZF1;IL10RA;LILRB4;NLRP3;PIK3CG;PTPN6;PTPRC;REL;RGS10;RHOH;RUNX1;SELPLG;SH2B3;TCOF1;TLR2;TYROBP
MP:0005375	adipose tissue phenotype	ast	12	95	925	2.82497	0.0010687	0.00411039	ACOT11;AGT;AHCYL1;CPE;DIO2;EFEMP1;GPAM;ID4;LRIG1;PRDM16;SLC13A5;SOX9
MP:0010768	mortality/aging	ast	36	95	4885	1.60477	0.0012675	0.00475311	ACSS1;ADGRV1;ADORA2B;AGT;AMOT;AQP4;ATP1B2;BBOX1;BMPR1B;CNTN1;EDNRB;EFEMP1;FGFR3;GFAP;GJA1;GLI3;GLIS3;ID4;IL33;LAMA1;LHX2;LRIG1;MRVI1;MT3;PAX6;PRDM16;RFX4;SDC4;SLC14A1;SLC1A2;SLC4A4;SLC6A11;SLC7A10;SOX9;TUBB2B;WIF1
MP:0005384	cellular phenotype	ast	28	95	3464	1.76017	0.00141772	0.00510396	ACOT11;ACSS1;ADORA2B;AMOT;ATP1B2;BMPR1B;CHI3L1;CNTN1;EDNRB;FGFR3;GFAP;GJA1;GLI3;GLIS3;GPR37L1;ID4;IL33;LAMA1;LRIG1;PAX6;PLA2G5;PLIN5;RFX4;SDC4;SLC13A5;SLC1A2;SOX9;TUBB2B
MP:0005370	liver/biliary system phenotype	end	14	98	1191	2.48135	0.00142911	0.00510396	ABCB1;ABCG2;CDH5;EBF1;EPAS1;FN1;FOXC1;GATA2;IFITM1;IGF2;MECOM;SELE;SOX7;TBX3
MP:0005389	reproductive system phenotype	ast	18	95	1905	2.05755	0.00239505	0.00835483	ACSBG1;ADORA2B;AGT;BMPR1B;CABLES1;CPE;EFEMP1;ELOVL2;FGFR3;GJA1;GLI3;ID4;IL33;PAX6;SELENBP1;SLC14A1;SOX9;TUBB2B
MP:0005381	digestive/alimentary phenotype	neu	14	98	1328	2.22537	0.003877	0.0129804	CHRM3;CKMT1B;CNR1;DLX1;DLX6;GAD1;GAD2;KIT;OPRK1;PTHLH;RELN;ROBO2;TAC3;UCHL1
MP:0005367	renal/urinary system phenotype	end	13	98	1186	2.31382	0.00389413	0.0129804	ABCG2;CDH6;CFH;CFI;DCN;FOXC1;GATA2;IGF2;ITGA1;MYH11;NOTCH3;PODXL;TIE1
MP:0005378	growth/size/body region phenotype	oli	29	93	3992	1.61593	0.00414177	0.0135058	ADAMTS18;ASPA;CCP110;CDH1;CNP;ENPP2;ERBB3;ERCC2;F3;FAM107B;GJB1;GPR37;HHIP;KCNJ2;LDB3;LPAR1;LRP2;MBP;MOG;PAIP2B;PIP4K2A;PKP4;PLP1;SCD;SLC44A1;SOX8;ST18;TGFA;UGT8
MP:0002006	neoplasm	end	11	98	927	2.50487	0.00441123	0.0140784	ANXA1;CD34;CYP1B1;DCN;ERG;ESAM;FN1;GPRC5A;NOTCH3;RGS5;TGM2
MP:0005382	craniofacial phenotype	ast	12	95	1102	2.37123	0.00453726	0.014179	BMPR1B;EDNRB;FGFR3;GJA1;GLI3;LHX2;LRIG1;PAX6;PRDM16;SLC4A4;SOX9;TUBB2B
MP:0005391	vision/eye phenotype	end	15	98	1505	2.10391	0.00470534	0.0144041	ACTA2;ADGRF5;CDH5;CFH;CYP1B1;EPAS1;FOXC1;GGT5;GJC1;IGF2;LEF1;NOSTRIN;NOTCH3;SELE;SYNE2
MP:0005382	craniofacial phenotype	end	12	98	1102	2.29864	0.00583303	0.0174991	ANXA1;BGN;CDH5;DCN;DSP;ENG;FOXC1;HEG1;IGF2;LEF1;MECOM;TBX3
MP:0005377	hearing/vestibular/ear phenotype	neu	9	98	707	2.68717	0.0063636	0.0187165	CKMT1B;DLX1;DLX6;GABRB2;KIT;SCN8A;SLC4A10;SNAP25;SRRM4
MP:0010771	integument phenotype	ast	16	95	1787	1.94971	0.00714698	0.0205391	CPE;EDNRB;EFEMP1;FGFR3;GJA1;GJB6;GLI3;HEPH;ID4;IL33;LHX2;LRIG1;PAX6;PRDM16;SLC4A4;SOX9
MP:0002873	normal phenotype	ast	17	95	1952	1.89646	0.00725716	0.0205391	ADGRA3;ALDOC;BMPR1B;CARMIL1;EFEMP1;FGFR3;GFAP;GJA1;GPR37L1;HEPH;LAMA1;LRIG1;PAX6;PRDM16;SLC1A2;SLCO1C1;SOX9
MP:0002006	neoplasm	mic	10	93	927	2.39958	0.00872321	0.0242311	BLNK;CCR5;HPGDS;IKZF1;IL1A;IL1B;PTPRC;RUNX1;SLC11A1;TLR2
MP:0005388	respiratory system phenotype	neu	13	98	1314	2.08843	0.00901445	0.0245849	CHRM3;DLX6;GAD1;GAD2;KIT;PTHLH;RAB3B;RAB3C;ROBO2;SCN2A;SCN8A;SNAP25;SRRM4
MP:0005371	limbs/digits/tail phenotype	end	11	98	1029	2.25657	0.00940896	0.0252026	ADGRF5;ANXA3;BGN;COL1A2;FN1;FOXC1;IGF2;LEF1;MATN3;MECOM;TBX3
MP:0005381	digestive/alimentary phenotype	end	13	98	1328	2.06641	0.00980213	0.0257951	ABCB1;ANXA1;DCN;DSP;EDN3;ENG;FOXC1;FOXF1;IGF2;MYH11;TBX3;TIE1;VWF
MP:0005375	adipose tissue phenotype	end	10	98	925	2.28207	0.0122288	0.0316263	ABCG2;ADGRF5;ANXA1;CAVIN2;COL1A2;EBF1;LEF1;NET1;RGS5;SLC7A5
MP:0005371	limbs/digits/tail phenotype	ast	10	95	1029	2.11621	0.0196326	0.0499135	ADGRV1;BBOX1;BMPR1B;EDNRB;FGFR3;GJA1;GLI3;LRIG1;SOX9;SPON1
