# Supplementary material for: Brain Cell Type Specific Gene Expression and Co-expression Network Architectures
Source: Sci Rep. 2018 Jun 11;8:8868. doi: 10.1038/s41598-018-27293-5 (PMC5995803; doi:10.1038/s41598-018-27293-5)
Supplement: Supplementary file 5 — Supplemental File 4 [file 41598_2018_27293_MOESM5_ESM.xlsx]

## Sheet: Table S4a
Table S4a Cell type specific coexpression networks computed from the Darmanis dataset
row	col	weight	Celltype_network
MT-ATP6	MTATP6P1	0.997301	astrocyte
MT-ND4	MTND4P12	0.991744	astrocyte
MT-CO3	MT-ATP6	0.991641	astrocyte
MT-RNR2	MTRNR2L12	0.9903	astrocyte
MT-CO1	MT-ND2	0.987639	astrocyte
MT-CO3	MTATP6P1	0.987003	astrocyte
GLOD4	RGPD3	0.986953	astrocyte
MT-ND4	MT-CO1	0.986538	astrocyte
MT-ND2	MT-RNR2	0.985986	astrocyte
MT-CO3	MT-CO1	0.985255	astrocyte
MT-ND5	MT-ATP6	0.98497	astrocyte
MTND4P12	RP5-857K21.11	0.984756	astrocyte
MT-CO1	RP5-857K21.11	0.984524	astrocyte
MT-ND4	RP5-857K21.11	0.984224	astrocyte
MT-ND4L	MT-RNR2	0.984084	astrocyte
MT-ND5	MT-CO3	0.983934	astrocyte
MT-ND4	MT-RNR2	0.983814	astrocyte
MTRNR2L12	RP5-857K21.11	0.982749	astrocyte
MT-ND4	MT-ATP6	0.982714	astrocyte
MT-ND4	MTATP6P1	0.98248	astrocyte
MT-CO3	MT-ND2	0.982162	astrocyte
MT-ND6	MT-CO1	0.98182	astrocyte
MT-ND5	MT-ND2	0.981772	astrocyte
MT-ND6	MT-ND4	0.981142	astrocyte
MT-ND4L	MTRNR2L12	0.981085	astrocyte
MTRNR2L1	MTRNR2L12	0.980483	astrocyte
MT-ATP6	MT-ND2	0.980456	astrocyte
MT-ND2	RP5-857K21.11	0.980443	astrocyte
MT-ND4	MT-ND2	0.980266	astrocyte
FAM189A2	EPHX1	0.979986	astrocyte
MT-CO2	MT-ND2	0.979909	astrocyte
RGPD3	RGS2	0.979313	astrocyte
MT-CO1	MTND4P12	0.979061	astrocyte
GLOD4	RGS2	0.978839	astrocyte
MT-RNR2	RP5-857K21.11	0.978787	astrocyte
MT-CO1	MTATP6P1	0.978745	astrocyte
MT-ND2	MTRNR2L12	0.978642	astrocyte
MT-CO3	MT-CO2	0.978446	astrocyte
MT-ND4	MTND5P11	0.978364	astrocyte
MT-ND6	MTATP6P1	0.977904	astrocyte
CLEC16A	SSFA2	0.977362	astrocyte
PRMT7	EPHX1	0.977116	astrocyte
PRMT7	FAM189A2	0.97684	astrocyte
EPHX1	GAS5	0.976551	astrocyte
MTND4P12	MTND5P11	0.976531	astrocyte
MTND5P11	RP5-857K21.11	0.976515	astrocyte
TM9SF4	GLOD4	0.97543	astrocyte
PRMT7	GAS5	0.97534	astrocyte
MT-ND5	MT-CO2	0.975058	astrocyte
FBXL3	RAD1	0.974214	astrocyte
VPS36	GAS5	0.973974	astrocyte
MT-CO2	RP5-857K21.7	0.973748	astrocyte
TM9SF4	RGPD3	0.973746	astrocyte
PEX1	SSFA2	0.973683	astrocyte
GAS5	GABPB2	0.972917	astrocyte
TM9SF4	RGS2	0.972756	astrocyte
ZNF568	RFX2	0.972558	astrocyte
MUM1	FAM189A2	0.972392	astrocyte
PRPF40A	GABPB2	0.972267	astrocyte
WASF3	RAD1	0.971764	astrocyte
FAM189A2	GAS5	0.971516	astrocyte
MT-ND4L	MTRNR2L1	0.971489	astrocyte
MT-CYB	MT-ATP6	0.971297	astrocyte
FAM189A2	PRPF40A	0.970501	astrocyte
MT-RNR2	MTRNR2L1	0.970252	astrocyte
EPHX1	GABPB2	0.970207	astrocyte
MT-ATP6	MT-ATP8	0.970154	astrocyte
RFX2	CLEC16A	0.969838	astrocyte
MT-CYB	MTATP6P1	0.969457	astrocyte
MT-ND4L	MT-ND2	0.969094	astrocyte
MUM1	GAS5	0.968514	astrocyte
RFX2	SSFA2	0.968506	astrocyte
PRPF40A	EPHX1	0.967971	astrocyte
FAM189A2	GABPB2	0.967103	astrocyte
NUTM2B-AS1	EPHX1	0.966496	astrocyte
MT-CO1	MTND6P4	0.966298	astrocyte
MT-CO3	RP5-857K21.7	0.966109	astrocyte
CNTNAP3	RAB6B	0.965565	astrocyte
TM9SF4	SORL1	0.965291	astrocyte
EPS15L1	CLEC16A	0.96487	astrocyte
MTND6P4	RP5-857K21.11	0.964743	astrocyte
CDC37	RGPD3	0.964346	astrocyte
CDC37	GLOD4	0.964287	astrocyte
MROH1	CSMD3	0.963721	astrocyte
PRMT7	NUTM2B-AS1	0.963556	astrocyte
RAD1	ERLEC1	0.963519	astrocyte
MUM1	PRMT7	0.963499	astrocyte
MTND4P12	MTND6P4	0.962998	astrocyte
CLEC16A	PEX1	0.962163	astrocyte
MT-ATP8	MTATP6P1	0.96176	astrocyte
COL5A3	NUTM2B-AS1	0.961712	astrocyte
MT-ND2	RP5-857K21.7	0.961644	astrocyte
ADRBK2	CLEC16A	0.961555	astrocyte
TMEM50B	SYT17	0.961527	astrocyte
NBPF15	SDC3	0.961397	astrocyte
ASTN2	HIP1	0.961085	astrocyte
VPS36	FAM189A2	0.96085	astrocyte
EPS15L1	SSFA2	0.960723	astrocyte
EPS15L1	RFX2	0.96004	astrocyte
MT-CO3	MT-ATP8	0.959832	astrocyte
NUTM2B-AS1	FAM189A2	0.959027	astrocyte
ADRBK2	EPS15L1	0.958753	astrocyte
GLOD4	SORL1	0.957342	astrocyte
EEF1A1P5	EEF1A1P6	0.957255	astrocyte
ZNF793	NBPF15	0.957058	astrocyte
MTND6P4	STT3B	0.956856	astrocyte
ADRBK2	SSFA2	0.956635	astrocyte
TMEM50B	P4HTM	0.956285	astrocyte
EPS15L1	SSBP2	0.956226	astrocyte
FBXL3	WASF3	0.955278	astrocyte
ATF7	SSFA2	0.955032	astrocyte
SYT17	STT3B	0.954764	astrocyte
SORL1	RGPD3	0.954291	astrocyte
MT-CO1	SYT17	0.953671	astrocyte
MUM1	VPS36	0.953618	astrocyte
RP11-396K3.1	RAD1	0.953072	astrocyte
ITGA7	ASTN2	0.952813	astrocyte
SYT17	RNF169	0.952594	astrocyte
CDC37	RGS2	0.952473	astrocyte
ZNF793	SDC3	0.951853	astrocyte
FBXL3	ERLEC1	0.95115	astrocyte
ITGA7	HIP1	0.951096	astrocyte
MT-CO1	STT3B	0.951067	astrocyte
CRKL	PITPNA	0.950229	astrocyte
MT-CO1	P4HTM	0.94991	astrocyte
CLEC16A	ATF7	0.949328	astrocyte
ZNF793	NPC1	0.949045	astrocyte
RFX2	ACADM	0.948846	astrocyte
MT-CYB	MT-ATP8	0.94868	astrocyte
RNF169	MTND6P4	0.948467	astrocyte
SYT17	COA1	0.947776	astrocyte
RNF169	NKIRAS1	0.947705	astrocyte
GCC2	FOXJ3	0.947687	astrocyte
MT-CO1	TMEM50B	0.947685	astrocyte
RFX2	PEX1	0.947669	astrocyte
EPS15L1	TMCC1	0.947572	astrocyte
SYT17	MTND6P4	0.947208	astrocyte
RNF169	STT3B	0.947091	astrocyte
COL5A3	PRMT7	0.946892	astrocyte
ZNF568	CLEC16A	0.946806	astrocyte
RAD1	TGFBR3	0.94662	astrocyte
AP1S2	STT3B	0.946442	astrocyte
CLEC16A	ACADM	0.946356	astrocyte
SYT17	RP5-857K21.11	0.946239	astrocyte
NPC1	NBPF15	0.946143	astrocyte
PPIAP19	FAM189A2	0.94581	astrocyte
NUTM2B-AS1	HNRNPH3	0.945702	astrocyte
COL5A3	EPHX1	0.945362	astrocyte
P4HTM	RP5-857K21.11	0.945312	astrocyte
ZNF570	MEF2C-AS1	0.945025	astrocyte
SYT17	P4HTM	0.944983	astrocyte
RP5-882C2.2	FOXJ3	0.944786	astrocyte
ENOSF1	PPIAP19	0.944539	astrocyte
GABPB1-AS1	RAD1	0.943758	astrocyte
PAK3	UCHL1	0.94336	astrocyte
TM9SF4	TM9SF3	0.943185	astrocyte
FBXL3	RP11-396K3.1	0.943073	astrocyte
SLC9A6	STT3B	0.942934	astrocyte
ZNF568	EPS15L1	0.942904	astrocyte
PPIAP19	GAS5	0.942811	astrocyte
WASF3	RP11-396K3.1	0.942804	astrocyte
HNRNPH3	FAM189A2	0.942753	astrocyte
RSPH3	CYBRD1	0.942493	astrocyte
PI4KA	RP11-396K3.1	0.942274	astrocyte
LMAN1	FOXJ3	0.941271	astrocyte
BCCIP	COPS7B	0.941075	astrocyte
RAD1	MFF	0.941	astrocyte
HYDIN2	RP5-857K21.7	0.940768	astrocyte
MT-ND1	MT-RNR2	0.940165	astrocyte
SLC9A6	AP1S2	0.939483	astrocyte
RP11-396K3.1	ERLEC1	0.938889	astrocyte
TMCC1	SSFA2	0.938517	astrocyte
MT-ND4L	MTRNR2L2	0.938499	astrocyte
NSRP1	RAD1	0.938197	astrocyte
SLC9A6	RNF169	0.937304	astrocyte
SSBP2	TMCC1	0.9366	astrocyte
PRMT7	HNRNPH3	0.936527	astrocyte
SSBP2	SSFA2	0.936105	astrocyte
HIP1R	EPHX1	0.936067	astrocyte
ZNF570	AC004447.2	0.936066	astrocyte
IFT74	RAD1	0.935431	astrocyte
WASF3	MRVI1	0.935146	astrocyte
AP1S2	SYT17	0.934946	astrocyte
ZNF568	ACADM	0.934778	astrocyte
MTRNR2L2	MTRNR2L12	0.934449	astrocyte
NPC1	SDC3	0.933972	astrocyte
ADRBK2	ATF7	0.933676	astrocyte
GOT1	STT3B	0.933498	astrocyte
NSRP1	FBXL3	0.933427	astrocyte
EEA1	RAD1	0.933349	astrocyte
ENOSF1	FAM189A2	0.932742	astrocyte
LMAN1	RP5-882C2.2	0.932446	astrocyte
TRAPPC8	SSFA2	0.931676	astrocyte
MT-CO2	HYDIN2	0.931301	astrocyte
SLC9A6	SYT17	0.931108	astrocyte
EPS15L1	GOLGA3	0.931007	astrocyte
AC004447.2	PRKACA	0.930594	astrocyte
COA1	STT3B	0.930555	astrocyte
AC004447.2	CYBRD1	0.930146	astrocyte
ENOSF1	GAS5	0.929906	astrocyte
RAD1	ATP13A3	0.929277	astrocyte
SREBF2	PPIAP19	0.929232	astrocyte
MT-ND2	MT-ND1	0.929028	astrocyte
MT-ND4	MT-ND1	0.928956	astrocyte
ADRBK2	TRAPPC8	0.928795	astrocyte
ZNF570	CYBRD1	0.928466	astrocyte
RFX2	SSBP2	0.92835	astrocyte
RFX2	GOLGA3	0.927949	astrocyte
ERLEC1	TGFBR3	0.927371	astrocyte
CTD-2282P23.2	EPHX1	0.927121	astrocyte
FBXL3	IFT74	0.927071	astrocyte
FBXL3	MRVI1	0.926993	astrocyte
MRVI1	RAD1	0.926741	astrocyte
GLOD4	NFAT5	0.926642	astrocyte
FBXL3	TGFBR3	0.926509	astrocyte
MT-CO1	RP11-750B16.1	0.926428	astrocyte
SYTL4	ATF7	0.925473	astrocyte
GAPDHP1	GAPDH	0.925462	astrocyte
ZNF570	EHBP1	0.925229	astrocyte
ARFGAP2	EPHX1	0.925201	astrocyte
MT-ATP6	MT-RNR1	0.925127	astrocyte
RP5-882C2.2	GCC2	0.925	astrocyte
MTRNR2L1	MTRNR2L2	0.924679	astrocyte
MYT1L	RP5-857K21.11	0.924495	astrocyte
PPIAP19	GABPB2	0.924484	astrocyte
MT-ND2	HYDIN2	0.924255	astrocyte
RP5-882C2.2	FGFR1OP2	0.924218	astrocyte
HIP1R	GAS5	0.924203	astrocyte
LMAN1	GCC2	0.9242	astrocyte
PRMT7	HIP1R	0.924036	astrocyte
ATG14	RAD1	0.923611	astrocyte
HMGN3	SSFA2	0.923553	astrocyte
KANSL3	CHI3L1	0.923463	astrocyte
MT-ND4	MT-RNR1	0.923264	astrocyte
HIP1R	CTD-2282P23.2	0.923037	astrocyte
RP5-882C2.2	ITGA6	0.922943	astrocyte
FBXL3	MFF	0.922815	astrocyte
DHX30	PPP1R12B	0.922664	astrocyte
STT3B	NKIRAS1	0.922629	astrocyte
ZNF585A	SYT17	0.922376	astrocyte
GABPB1-AS1	FBXL3	0.922235	astrocyte
AC004447.2	PHKB	0.921669	astrocyte
MT-RNR2	MTRNR2L8	0.921468	astrocyte
SYTL4	CLEC16A	0.921415	astrocyte
NELFCD	SFPQ	0.921288	astrocyte
RNPS1	PRPF40A	0.92117	astrocyte
RPL7P1	RPL7P9	0.920524	astrocyte
RNF169	GOT1	0.920481	astrocyte
TIAM1	KIF5C	0.920271	astrocyte
CLEC16A	HMGN3	0.919828	astrocyte
RNPS1	EPHX1	0.919413	astrocyte
SREBF2	GAS5	0.919109	astrocyte
P4HTM	MYT1L	0.919086	astrocyte
PI4KA	RAD1	0.918952	astrocyte
RAB6B	EPHX1	0.918918	astrocyte
FBXL3	EEA1	0.918728	astrocyte
PI4KA	WASF3	0.918583	astrocyte
COPS7B	FSIP2	0.918582	astrocyte
TIAM1	RP5-857K21.11	0.918223	astrocyte
PITPNA	WBP11	0.91763	astrocyte
SYTL4	SSFA2	0.91739	astrocyte
SLC44A2	ARHGEF4	0.917291	astrocyte
AC004447.2	EHBP1	0.916755	astrocyte
RNPS1	FAM189A2	0.916754	astrocyte
MT-CO1	COA1	0.916516	astrocyte
CDK5RAP2	SSBP2	0.916449	astrocyte
ZNF91	GLOD4	0.916321	astrocyte
MTRNR2L8	MTRNR2L12	0.916205	astrocyte
MT-RNR1	MTATP6P1	0.915779	astrocyte
PSMC5	GLOD4	0.915648	astrocyte
ZNF570	PRKACA	0.915474	astrocyte
WASF3	ATP13A3	0.915288	astrocyte
PRMT7	RAB6B	0.914706	astrocyte
ZNF652	VPS26B	0.914517	astrocyte
AC004447.2	MEF2C-AS1	0.913511	astrocyte
CDC37	PSMC5	0.913391	astrocyte
USP40	EHBP1	0.913291	astrocyte
LGALS3BP	ARHGEF4	0.91324	astrocyte
SNHG1	RAD1	0.913156	astrocyte
TM9SF4	ZNF91	0.913126	astrocyte
MT-CO2	MTND2P28	0.912908	astrocyte
MT-CO1	TIAM1	0.912582	astrocyte
CLEC16A	CEP57	0.911152	astrocyte
PRMT7	RPL31P54	0.910924	astrocyte
MT-ND2	TIAM1	0.9107	astrocyte
FGFR1OP2	FOXJ3	0.910525	astrocyte
ELF2	COPS7B	0.910439	astrocyte
CCDC171	SDC3	0.910013	astrocyte
NFAT5	RGPD3	0.909593	astrocyte
SMG1	BCCIP	0.909454	astrocyte
PSMC5	RGPD3	0.909337	astrocyte
ZNF570	TNRC6A	0.909225	astrocyte
GLOD4	TM9SF3	0.909186	astrocyte
ADRBK2	COL16A1	0.909162	astrocyte
MT-ND4	RP11-750B16.1	0.909071	astrocyte
MEF2C-AS1	CYBRD1	0.909045	astrocyte
RP11-750B16.1	MTND4P12	0.908922	astrocyte
SMG1	ELF2	0.908754	astrocyte
EPS15L1	TRAPPC8	0.90839	astrocyte
RTCB	ADRBK2	0.908348	astrocyte
EEA1	DDB1	0.908202	astrocyte
RAD1	ATP8B2	0.908081	astrocyte
NSRP1	TGFBR3	0.907848	astrocyte
DENND5A	DPYSL3	0.907564	astrocyte
THOC1	PSD2	0.907495	astrocyte
MT-CO1	MYT1L	0.907055	astrocyte
WNK3	HNRNPUL1	0.906787	astrocyte
BCCIP	ELF2	0.906393	astrocyte
CCDC171	NBPF15	0.906369	astrocyte
SP1	DNAJC27	0.905957	astrocyte
ZNF570	FICD	0.905933	astrocyte
GOT1	MTND6P4	0.905294	astrocyte
ZNF460	COL5A3	0.904899	astrocyte
ZNF91	RGS2	0.904894	astrocyte
TCEAL4	COPS7B	0.904744	astrocyte
BDP1	NDUFC1	0.904713	astrocyte
GABPB1-AS1	IFT74	0.904654	astrocyte
FBXL3	ATP8B2	0.904575	astrocyte
PHKA1	GAS5	0.904552	astrocyte
PAXBP1	SYT17	0.904537	astrocyte
SLC44A2	LGALS3BP	0.904528	astrocyte
EPS15L1	COL16A1	0.904437	astrocyte
SNX5	NBPF15	0.904307	astrocyte
RP5-882C2.2	U2SURP	0.904141	astrocyte
PEX1	HMGN3	0.904127	astrocyte
SLC44A2	COPS6	0.904109	astrocyte
SLC35C2	EPHX1	0.903739	astrocyte
ARFGAP2	GAS5	0.903388	astrocyte
PRMT7	CTD-2282P23.2	0.903256	astrocyte
ZNF793	CCDC171	0.90312	astrocyte
BDP1	RP5-857K21.11	0.903044	astrocyte
ENTPD1-AS1	SSFA2	0.903034	astrocyte
LL22NC03-2H8.5	PPIAP19	0.902853	astrocyte
ATG14	WASF3	0.902662	astrocyte
CSMD3	R3HDM1	0.902587	astrocyte
GLOD4	MAP1A	0.902585	astrocyte
FGFR1OP2	PPA1	0.902536	astrocyte
MAGED1	UQCRC1	0.902417	astrocyte
MT-CO1	BDP1	0.901729	astrocyte
LMAN1	RPLP0	0.901538	astrocyte
LL22NC03-2H8.5	GAS5	0.901372	astrocyte
KIAA1377	AASDH	0.90137	astrocyte
MAGED1	SLC44A2	0.901317	astrocyte
RTCB	SSFA2	0.901249	astrocyte
SNAP25	RNF169	0.901242	astrocyte
SORL1	TM9SF3	0.901063	astrocyte
U2SURP	FOXJ3	0.901047	astrocyte
FICD	CYBRD1	0.90079	astrocyte
RPL13A	RPLP0	0.900739	astrocyte
NEDD8	RP11-396K3.1	0.900715	astrocyte
TM9SF4	UFM1	0.900433	astrocyte
PHKB	CYBRD1	0.900025	astrocyte
ZNF275	PPP2R2C	0.899986	astrocyte
SNX5	ZNF793	0.899942	astrocyte
LMAN1	FGFR1OP2	0.899917	astrocyte
FBXL3	SNHG1	0.899712	astrocyte
MT-ND5	MTND2P28	0.899646	astrocyte
SLC4A8	BBIP1	0.899487	astrocyte
SMG1	COPS7B	0.899461	astrocyte
GOT1	NKIRAS1	0.899302	astrocyte
PAK3	H2AFV	0.89928	astrocyte
ZBTB33	SLC9A8	0.899136	astrocyte
RNF169	GRIK2	0.899015	astrocyte
CLEC16A	COL16A1	0.898996	astrocyte
ARHGEF6	ZNF793	0.898788	astrocyte
MTRNR2L1	MTRNR2L8	0.898368	astrocyte
ARHGEF6	SDC3	0.897868	astrocyte
SREBF2	GABPB2	0.897746	astrocyte
PRKACA	MEF2C-AS1	0.897338	astrocyte
NSRP1	EEA1	0.896971	astrocyte
ZNF570	PHKB	0.896927	astrocyte
SREBF2	PHTF1	0.896895	astrocyte
RALGAPB	FAM189A2	0.896706	astrocyte
ZNF570	RSPH3	0.896409	astrocyte
GRIK2	ABCC5	0.89628	astrocyte
DDB1	NDUFB8	0.895839	astrocyte
RNF169	RP11-87H9.2	0.895794	astrocyte
MAP1A	SORL1	0.895639	astrocyte
GLOD4	SMU1	0.895633	astrocyte
BCCIP	FSIP2	0.895221	astrocyte
RFX2	CDK5RAP2	0.89463	astrocyte
ITGA6	FOXJ3	0.894624	astrocyte
AKAP10	FBXO9	0.894509	astrocyte
FICD	MAP3K13	0.894435	astrocyte
FBXL3	AHCTF1	0.894278	astrocyte
ZNF568	GOLGA3	0.894244	astrocyte
ZNF585A	STT3B	0.894212	astrocyte
ZNF460	NUTM2B-AS1	0.894122	astrocyte
CDK5RAP2	SSFA2	0.894098	astrocyte
GABPB1-AS1	MRVI1	0.894086	astrocyte
PTMAP5	PTMA	0.893801	astrocyte
MT-ND2	MTND2P28	0.893778	astrocyte
SNX5	NPC1	0.893666	astrocyte
MT-TP	RP11-750B16.1	0.89365	astrocyte
PAXBP1	STT3B	0.893601	astrocyte
RAD1	KIAA1107	0.893586	astrocyte
ZNF570	HDLBP	0.893463	astrocyte
ZNF585A	COA1	0.89344	astrocyte
GRIK2	MTND6P4	0.893412	astrocyte
MEF2C-AS1	LRBA	0.893193	astrocyte
SDCBP	FOXJ3	0.892842	astrocyte
NUMB	VPS36	0.892826	astrocyte
RPL13A	FOXJ3	0.892699	astrocyte
SNX5	KANK1	0.892605	astrocyte
ELF2	FSIP2	0.892578	astrocyte
PRKACA	EHBP1	0.892516	astrocyte
COX6C	P4HTM	0.892231	astrocyte
ZNF793	NMT1	0.891731	astrocyte
PHKA1	VPS36	0.891562	astrocyte
ERLEC1	AHCTF1	0.891453	astrocyte
FAR1	COPS7B	0.891328	astrocyte
NOP56	SYT17	0.891089	astrocyte
MAGED1	ARHGEF4	0.89107	astrocyte
MAP1A	RGPD3	0.890859	astrocyte
XPOT	KIAA1107	0.890473	astrocyte
RPL7	RPL7P1	0.890386	astrocyte
LMAN1	C4orf29	0.88998	astrocyte
SLC35C2	PRMT7	0.889954	astrocyte
RP5-882C2.2	SDCBP	0.889739	astrocyte
CLEC16A	ENTPD1-AS1	0.889626	astrocyte
HMBOX1	SSBP2	0.889585	astrocyte
AC004447.2	HDLBP	0.889494	astrocyte
TULP4	CLDND1	0.889405	astrocyte
RALGAPB	PRPF40A	0.889274	astrocyte
ZBTB33	HSPB1	0.888719	astrocyte
MEF2C-AS1	MAP3K13	0.888616	astrocyte
KANK1	NBPF15	0.888399	astrocyte
ELF2	RHOQ	0.888217	astrocyte
COL5A3	CLSTN1	0.888198	astrocyte
SYCP2	RGPD3	0.888075	astrocyte
SNX3	BDP1	0.887703	astrocyte
U2SURP	GCC2	0.88761	astrocyte
SYCP2	RGS2	0.887513	astrocyte
MT-TP	MT-CO1	0.886966	astrocyte
ZNF570	MAP3K13	0.886844	astrocyte
MRVI1	ATP13A3	0.886709	astrocyte
PPA1	FOXJ3	0.886676	astrocyte
DDB1	RAD1	0.886552	astrocyte
MT-CO1	KIF5C	0.885703	astrocyte
CNTNAP3	EPHX1	0.885476	astrocyte
C4orf29	FOXJ3	0.885312	astrocyte
SYT17	RP11-87H9.2	0.885248	astrocyte
EEA1	NDUFB8	0.885182	astrocyte
EEF1A1P6	EEF1A1	0.884926	astrocyte
AC004447.2	MNAT1	0.884925	astrocyte
ZNF714	IREB2	0.884704	astrocyte
EEA1	MFF	0.884695	astrocyte
NMT1	NBPF15	0.884658	astrocyte
ATF7	SFXN1	0.884624	astrocyte
WASF3	XPOT	0.884447	astrocyte
HMBOX1	SSFA2	0.883909	astrocyte
C4orf29	GCC2	0.883841	astrocyte
ZNF793	KANK1	0.883201	astrocyte
R3HDM2	DENND5A	0.883156	astrocyte
KDM2A	RAD1	0.88314	astrocyte
TIPARP	ADAM17	0.883136	astrocyte
SLC44A2	GJA1P1	0.883007	astrocyte
NOP56	COA1	0.882909	astrocyte
KIF5C	RP5-857K21.11	0.882486	astrocyte
RPLP0	FOXJ3	0.882414	astrocyte
CYBRD1	UBXN4	0.88226	astrocyte
TNRC6A	CYBRD1	0.882101	astrocyte
AC004447.2	UBXN4	0.881604	astrocyte
ALDOC	CLU	0.881349	astrocyte
EXOC1	FOXJ3	0.881228	astrocyte
PTPN14	PPP1R12B	0.881166	astrocyte
SNHG1	MFF	0.880903	astrocyte
RPL31P54	HNRNPH3	0.880537	astrocyte
CCDC144A	ENY2	0.880165	astrocyte
ENPP4	COPS7B	0.879979	astrocyte
RPS13	PHF7	0.879858	astrocyte
RPL13A	LMAN1	0.879546	astrocyte
MAP3K13	CYBRD1	0.879524	astrocyte
AASDH	NDUFS5	0.87926	astrocyte
FRA10AC1	MEF2C-AS1	0.879158	astrocyte
GAS5	PHTF1	0.879081	astrocyte
IQGAP1	CYBRD1	0.878658	astrocyte
RP11-87H9.2	MTND6P4	0.878574	astrocyte
NUMB	GAS5	0.878414	astrocyte
CCDC144A	AP3M1	0.878389	astrocyte
ARHGEF6	NPC1	0.878344	astrocyte
RPL7	RPL7P9	0.878171	astrocyte
ZNF652	KLF7	0.878124	astrocyte
ZNF570	RP11-384F7.2	0.878042	astrocyte
SNAP25	SYT17	0.8777	astrocyte
SLC9A6	SNAP25	0.877156	astrocyte
ACADM	CAMTA1	0.876805	astrocyte
USPL1	ENPP4	0.876601	astrocyte
SMU1	RGPD3	0.876564	astrocyte
UQCRC1	ARHGEF4	0.876488	astrocyte
RPL31P54	FAM189A2	0.876442	astrocyte
PRMT7	CNTNAP3	0.876275	astrocyte
GJA1P1	ARHGEF4	0.876237	astrocyte
LGALS3BP	UQCRC1	0.876237	astrocyte
RTCB	TRAPPC8	0.876186	astrocyte
RALGAPB	GABPB2	0.876116	astrocyte
FTLP3	FTL	0.876078	astrocyte
EEF1A1P5	EEF1A1	0.876069	astrocyte
CABLES1	FBXL3	0.875678	astrocyte
BCCIP	ENPP4	0.87513	astrocyte
MAGED1	GJA1P1	0.874614	astrocyte
GLOD4	DYNC2H1	0.87461	astrocyte
PPP1R9A	PBRM1	0.874534	astrocyte
SLC44A2	UQCRC1	0.87445	astrocyte
NDUFB8	RAD1	0.874241	astrocyte
GLOD4	JUN	0.874231	astrocyte
RGPD3	AGL	0.87412	astrocyte
CLEC16A	CAMTA1	0.873924	astrocyte
RAD1	ITGA9-AS1	0.873838	astrocyte
ZNF91	UFM1	0.873731	astrocyte
ZNF570	USP40	0.873672	astrocyte
ANAPC5	LRBA	0.873239	astrocyte
RP5-882C2.2	DPP8	0.873159	astrocyte
KDM2A	ERLEC1	0.872935	astrocyte
PLEKHA3	LRIF1	0.872738	astrocyte
TMEM50B	COX6C	0.87273	astrocyte
PDCD5	NKIRAS1	0.872469	astrocyte
CTB-89H12.4	PHF7	0.872397	astrocyte
ARFGAP2	GABPB2	0.872289	astrocyte
LUC7L	P4HTM	0.872201	astrocyte
SYT17	COX6C	0.872092	astrocyte
COL5A3	RAB6B	0.871973	astrocyte
SEPT3	TM9SF4	0.871756	astrocyte
VPS26B	KLF7	0.871647	astrocyte
DYNC2H1	RGPD3	0.871357	astrocyte
WASF3	KIAA1107	0.871319	astrocyte
COL5A3	GRAMD1C	0.871302	astrocyte
AC004447.2	BCAS2	0.871137	astrocyte
USP3	PLA2G16	0.871132	astrocyte
MAGED1	PSMB5	0.871122	astrocyte
ARFGAP2	PRPF38B	0.871082	astrocyte
FBXL3	ITGA9-AS1	0.871078	astrocyte
RGS2	JUN	0.870922	astrocyte
PSMB5	HADHA	0.870907	astrocyte
RP11-87H9.2	GRIK2	0.870864	astrocyte
NUTM2B-AS1	GRAMD1C	0.870858	astrocyte
RGPD3	PBX1	0.870722	astrocyte
ANAPC5	MEF2C-AS1	0.870717	astrocyte
LMAN1	EXOC1	0.870673	astrocyte
KIAA1468	ZCCHC11	0.870642	astrocyte
TCEAL4	BCCIP	0.870631	astrocyte
CDC37	JUN	0.870567	astrocyte
FAM189A2	RN7SK	0.870419	astrocyte
TNRC6A	CPSF7	0.870339	astrocyte
AC004447.2	USP40	0.870334	astrocyte
XPOT	RAD1	0.870062	astrocyte
SNAP29	ZNF573	0.869767	astrocyte
SEPT3	GLOD4	0.869721	astrocyte
PI4KA	NEDD8	0.869613	astrocyte
AC004447.2	FAM69A	0.869312	astrocyte
CCDC144B	TMEM50A	0.869252	astrocyte
RAD1	RAB1A	0.868998	astrocyte
LGALS3BP	CACHD1	0.868943	astrocyte
PDCD5	DIS3L2	0.868777	astrocyte
MROH1	R3HDM1	0.868663	astrocyte
SYCP2	TM9SF4	0.868465	astrocyte
AP1S2	PAK2	0.868463	astrocyte
AP1S2	TERF2IP	0.868032	astrocyte
ATG14	ATP13A3	0.867993	astrocyte
TTC3P1	WBP11	0.867801	astrocyte
RP11-396K3.1	AHCTF1	0.867719	astrocyte
CABLES1	RAD1	0.867442	astrocyte
CLEC16A	TTC37	0.867376	astrocyte
NELFCD	THOC1	0.867267	astrocyte
RPL13A	TMEM41B	0.86717	astrocyte
ATL3	EHMT1	0.866935	astrocyte
LMAN1	TMEM41B	0.866757	astrocyte
GLULP4	GLUL	0.866657	astrocyte
ATG14	RAB1A	0.866497	astrocyte
LMAN1	PPA1	0.866459	astrocyte
MYEF2	CAP2	0.865684	astrocyte
SIRPA	SMU1	0.86567	astrocyte
GLOD4	UFM1	0.865252	astrocyte
ATF7	CEP57	0.865112	astrocyte
GLOD4	RTN1	0.865029	astrocyte
PAK3	VPS35	0.865015	astrocyte
HMBOX1	TMCC1	0.865005	astrocyte
WASF3	CRIPT	0.864988	astrocyte
ADRBK2	TTC37	0.864781	astrocyte
STRIP1	SDC3	0.864754	astrocyte
FGFR1OP2	ITGA6	0.864722	astrocyte
PHKA1	FAM189A2	0.864681	astrocyte
PHKB	RSPH3	0.864518	astrocyte
MT1F	GCC2	0.864241	astrocyte
UPF3B	FAM189A2	0.863915	astrocyte
ANKRD13D	LANCL1	0.863574	astrocyte
SEC11C	SDC3	0.863418	astrocyte
MT-CO1	NOP56	0.863371	astrocyte
PRMT7	CLSTN1	0.863333	astrocyte
VIP	STK25	0.863236	astrocyte
ZNF570	FAM69A	0.86322	astrocyte
UBXN4	ACOT11	0.862915	astrocyte
RPLP0	EIF3I	0.86289	astrocyte
TM9SF4	PBX1	0.862856	astrocyte
SRGAP3	EPHX1	0.862757	astrocyte
TERF2IP	STT3B	0.862566	astrocyte
DPP10	STRIP1	0.862371	astrocyte
FAR1	BCCIP	0.862358	astrocyte
MUM1	POT1-AS1	0.862338	astrocyte
USP40	FAM69A	0.862107	astrocyte
SYTL4	ENTPD1-AS1	0.862049	astrocyte
ZNF570	CPSF7	0.861876	astrocyte
CTNNB1	PPP1R12B	0.861729	astrocyte
CCDC144B	COPS7B	0.861718	astrocyte
PXK	PRDM2	0.86147	astrocyte
AP3M1	ENY2	0.861457	astrocyte
GLOD4	AGL	0.861435	astrocyte
COPS7B	RHOQ	0.861407	astrocyte
NKIRAS1	DIS3L2	0.861226	astrocyte
TTC3P1	PITPNA	0.861189	astrocyte
MUM1	RN7SK	0.861143	astrocyte
FAM214A	TM9SF3	0.861035	astrocyte
MNAT1	CYBRD1	0.861002	astrocyte
RP5-882C2.2	CCNT2	0.860941	astrocyte
FGFR1OP2	WDR11	0.860836	astrocyte
ZMYND11	RAB1A	0.860514	astrocyte
TMEM41B	FOXJ3	0.860412	astrocyte
RTN1	RGPD3	0.860396	astrocyte
NSRP1	DDB1	0.86027	astrocyte
RP5-882C2.2	CMC2	0.860063	astrocyte
MTND5P11	ANKRD36	0.859994	astrocyte
ANKRD36	RP5-857K21.11	0.859959	astrocyte
PTPN1	MTRF1	0.859824	astrocyte
ZNF714	CAP2	0.859666	astrocyte
WRN	H2AFV	0.859541	astrocyte
RNF169	ABCC5	0.859434	astrocyte
PAK3	FBXO44	0.859356	astrocyte
CMC2	GCC2	0.859299	astrocyte
ZNF280D	VPS36	0.859028	astrocyte
KDM2A	TGFBR3	0.858952	astrocyte
PRKACA	RP11-384F7.2	0.85884	astrocyte
SUZ12P1	PRMT7	0.858714	astrocyte
ZNF570	ABHD2	0.858702	astrocyte
HIP1R	ITGA7	0.858567	astrocyte
PPA1	EXOC1	0.858454	astrocyte
HDLBP	BCAS2	0.858425	astrocyte
SIRPA	TRIM8	0.858379	astrocyte
MT1F	FOXJ3	0.858302	astrocyte
TCEAL4	SMG1	0.857989	astrocyte
CADPS	MDH1	0.857792	astrocyte
UPF3B	PRMT7	0.857696	astrocyte
CCDC144B	ELF2	0.857642	astrocyte
NEDD8	WASF3	0.857551	astrocyte
TERF2IP	SYT17	0.857289	astrocyte
RP11-119F7.5	CLDND1	0.857248	astrocyte
ZMYM5	SMARCC1	0.857177	astrocyte
FKBP3	SORL1	0.857129	astrocyte
PRMT7	RN7SK	0.857106	astrocyte
RGPD3	MRPS21	0.85686	astrocyte
RPL31	NBPF15	0.856849	astrocyte
HSP90AA1	RGS2	0.856727	astrocyte
XRCC6	COPS7B	0.85657	astrocyte
MUM1	NUMB	0.85622	astrocyte
KCNQ1OT1	TMEM131	0.85605	astrocyte
RFX2	PFKFB2	0.855895	astrocyte
MT-CO1	SNX3	0.85581	astrocyte
RPS28	RPS28P7	0.85581	astrocyte
ZNF141	GSK3B	0.855711	astrocyte
LMAN1	CMC2	0.855575	astrocyte
CPSF7	CYBRD1	0.855514	astrocyte
AP3M1	FER	0.855414	astrocyte
PRKACA	PSD2	0.855397	astrocyte
MT-TP	MT-ND4	0.855324	astrocyte
PAK3	FGFR1	0.855288	astrocyte
MAGED1	COPS6	0.85521	astrocyte
AC004447.2	ACOT11	0.854936	astrocyte
SYTL4	CEP57	0.854913	astrocyte
LL22NC03-2H8.5	ENOSF1	0.854842	astrocyte
ALDOC	GAPDH	0.854835	astrocyte
GRAMD1C	EPHX1	0.854822	astrocyte
RPS24	FAM171A1	0.854654	astrocyte
ADK	RAD1	0.854356	astrocyte
LINC01578	FAM189A2	0.854014	astrocyte
PHKB	UBXN4	0.853831	astrocyte
NDUFB9	COPS6	0.85317	astrocyte
SLC38A10	TTC21B	0.853163	astrocyte
SLC44A2	HADHA	0.852886	astrocyte
SLC44A2	NDUFB9	0.85288	astrocyte
ALKBH5	WBP11	0.852856	astrocyte
RFX2	FGF2	0.852836	astrocyte
KIAA1468	HMGN3	0.852824	astrocyte
SUZ12P1	GAS5	0.852781	astrocyte
PPP1R12A	RAD1	0.852676	astrocyte
CCDC144B	CHI3L1	0.852397	astrocyte
GLOD4	MRPS21	0.852143	astrocyte
ARHGEF4	CACHD1	0.852007	astrocyte
RSPH3	TMEM175	0.851807	astrocyte
ADK	ERLEC1	0.851748	astrocyte
IDH2	TM9SF3	0.851682	astrocyte
ZNF570	BCAS2	0.851596	astrocyte
PREX1	MARS	0.851549	astrocyte
TDP2	GCC2	0.851476	astrocyte
PWP1	SNHG1	0.851112	astrocyte
PDCD5	STT3B	0.851074	astrocyte
PPP2R2C	PHF7	0.85107	astrocyte
BNIP2	AP3M1	0.85083	astrocyte
ADK	RP11-396K3.1	0.850674	astrocyte
NBPF15	STRIP1	0.850667	astrocyte
CABIN1	ARHGEF4	0.850506	astrocyte
HDLBP	FAM69A	0.850194	astrocyte
PHYHD1	NDUFA5	0.85005	astrocyte
TTLL4	SDC3	0.850017	astrocyte
ZNF570	PSD2	0.849972	astrocyte
MTND4P12	ANKRD36	0.849966	astrocyte
SYT17	MAGI2-AS3	0.849899	astrocyte
RFX2	CAMTA1	0.849884	astrocyte
MPP5	NCOA2	0.849756	astrocyte
TLK2	RAD1	0.849658	astrocyte
LGALS3BP	S100A13	0.849595	astrocyte
NUTM2B-AS1	CLSTN1	0.849564	astrocyte
SH3BGRL	NPC1	0.84951	astrocyte
RP5-882C2.2	WDR11	0.849332	astrocyte
IREB2	KIAA1715	0.849152	astrocyte
RP4-673D20.3	PRPF40A	0.849003	astrocyte
H2AFV	FBXO44	0.848798	astrocyte
KIAA1377	NDUFS5	0.8486	astrocyte
ZNF570	CTD-2266L18.1	0.848584	astrocyte
CTB-89H12.4	PPP2R2C	0.848552	astrocyte
SLC44A2	PSMB5	0.848479	astrocyte
CREBZF	ACADM	0.848396	astrocyte
LGALS3	TMEM50A	0.848389	astrocyte
IRF2	MFF	0.84837	astrocyte
DPP8	CCNT2	0.848316	astrocyte
DHX30	PTPN14	0.848043	astrocyte
CKAP5	RGPD3	0.847897	astrocyte
USPL1	COPS7B	0.847878	astrocyte
TMSB4X	GREB1	0.847669	astrocyte
TCEAL4	USPL1	0.847535	astrocyte
XRCC6	USPL1	0.847535	astrocyte
SIRPA	GLOD4	0.847446	astrocyte
CLU	S100A13	0.847283	astrocyte
FAM126A	LRBA	0.847278	astrocyte
TMEM175	CYBRD1	0.84726	astrocyte
RIMKLB	NUTM2B-AS1	0.847128	astrocyte
ITGA9-AS1	PTPRF	0.846883	astrocyte
EPHX1	PRPF38B	0.846868	astrocyte
SRSF7	NBPF15	0.846856	astrocyte
ATG14	KIAA1107	0.846817	astrocyte
RIMKLB	EPHX1	0.846817	astrocyte
SMG1	RHOQ	0.846774	astrocyte
ENOSF1	FBXO38	0.84662	astrocyte
DENND5A	KCNN3	0.846464	astrocyte
PPIAP19	PHTF1	0.846435	astrocyte
HIST1H1C	RGPD3	0.846301	astrocyte
PAK3	WRN	0.845828	astrocyte
XRCC6	ENPP4	0.845681	astrocyte
RAD1	CRIPT	0.845657	astrocyte
MEF2C-AS1	NDUFS5	0.845427	astrocyte
TTC14	TTC21B	0.845318	astrocyte
DNAH7	FSIP2	0.845222	astrocyte
BAZ2A	ERLEC1	0.844863	astrocyte
ARF6	ENPP4	0.844525	astrocyte
LMAN1	NCOA2	0.844484	astrocyte
IFT74	ATP8B2	0.844466	astrocyte
AC004447.2	NDUFS5	0.844241	astrocyte
ZNF568	PFKFB2	0.844221	astrocyte
PSMC5	SMU1	0.84393	astrocyte
ZBTB33	RAB14	0.843852	astrocyte
OAF	HMGN3	0.843809	astrocyte
SNX3	NDUFC1	0.843706	astrocyte
GPC5	ATF7	0.843496	astrocyte
CDC37	CKAP5	0.843419	astrocyte
PPP1R12A	ATP13A3	0.843276	astrocyte
ZNF793	ZNF518A	0.843231	astrocyte
H2AFV	UCHL1	0.843071	astrocyte
CAP2	RPL24	0.843006	astrocyte
MUM1	NPLOC4	0.843001	astrocyte
PAK2	STT3B	0.842965	astrocyte
ASTN2	LSAMP-AS1	0.842827	astrocyte
EEA1	IRF2	0.842427	astrocyte
SLC38A10	HDLBP	0.842346	astrocyte
LMAN1	CCNT2	0.842051	astrocyte
AKAP10	AP3M1	0.842019	astrocyte
FGFR1	UCHL1	0.841972	astrocyte
NDUFA3	RPL13A	0.841696	astrocyte
SLC35C2	CNTNAP3	0.841588	astrocyte
ZNF7	ARHGEF4	0.841566	astrocyte
GLOD4	HIST1H1C	0.841527	astrocyte
FKBP3	RGPD3	0.841429	astrocyte
WNK3	CCDC66	0.841222	astrocyte
CKAP5	RGS2	0.840984	astrocyte
STAG2	SNAP29	0.840973	astrocyte
TTLL4	NBPF15	0.840871	astrocyte
ARF6	COPS7B	0.840792	astrocyte
DDB1	LRRFIP1	0.840664	astrocyte
RN7SK	MAP3K2	0.840564	astrocyte
FAR1	FSIP2	0.840399	astrocyte
CEP85L	ATP6AP1L	0.840128	astrocyte
RPL31	SDC3	0.840082	astrocyte
TLK2	ERLEC1	0.840072	astrocyte
GSK3B	BMPR2	0.839962	astrocyte
VPS36	POT1-AS1	0.839927	astrocyte
KIAA1468	OAF	0.839707	astrocyte
FAH	ARHGEF4	0.839688	astrocyte
ADD1	EPHX1	0.83953	astrocyte
CANX	SSFA2	0.839503	astrocyte
GLOD4	IDH2	0.83949	astrocyte
CYBRD1	ACOT11	0.839442	astrocyte
ZNF570	IQGAP1	0.839348	astrocyte
TNRC6A	RSPH3	0.839324	astrocyte
CYB5B	ENTPD1-AS1	0.839023	astrocyte
WASF3	PCF11	0.838825	astrocyte
PRKACA	NDUFS5	0.838684	astrocyte
AC004447.2	SLC38A10	0.83858	astrocyte
RAD1	IRF2	0.838528	astrocyte
NELFCD	PSD2	0.838507	astrocyte
BAZ2A	RAD1	0.83839	astrocyte
SLC44A2	FAH	0.838258	astrocyte
SFXN1	SSFA2	0.838024	astrocyte
SORL1	PBX1	0.837868	astrocyte
ENOX1	RNF216P1	0.837728	astrocyte
RP4-673D20.3	FAM189A2	0.837707	astrocyte
SLC9A8	HSPB1	0.837534	astrocyte
SLC9A6	PAK2	0.837327	astrocyte
PWAR6	NBPF11	0.837237	astrocyte
SNX3	RP5-857K21.11	0.837186	astrocyte
RPLP0	EXOC1	0.837097	astrocyte
SRGAP3	GAS5	0.837042	astrocyte
AC004447.2	DDX5	0.837025	astrocyte
AP1S2	SPTAN1	0.836767	astrocyte
SIRPA	PSMC5	0.836759	astrocyte
SH3BGRL	ZNF793	0.836693	astrocyte
TM9SF4	IDH2	0.836634	astrocyte
SLC9A6	SPTAN1	0.836482	astrocyte
PSD2	RP11-384F7.2	0.836466	astrocyte
RP11-138A9.2	SOX4	0.836193	astrocyte
SSB	SDC3	0.836152	astrocyte
LGALS3BP	FAH	0.836007	astrocyte
SNAP29	GAB1	0.835972	astrocyte
CEP76	ARFGAP2	0.835768	astrocyte
IREB2	LRRC57	0.835716	astrocyte
POT1-AS1	PSMB4	0.835704	astrocyte
TP53BP1	MDH1	0.835619	astrocyte
MUM1	LINC01578	0.835332	astrocyte
PITPNA	SDHAP1	0.835308	astrocyte
ITGA7	LSAMP-AS1	0.835279	astrocyte
RPS6	BCAR3	0.835253	astrocyte
MTND6P4	PRKACB	0.835242	astrocyte
COX6A1	COX6A1P2	0.835214	astrocyte
SLC44A2	SETD2	0.835202	astrocyte
HDAC6	CCDC144CP	0.835197	astrocyte
ABHD2	MEF2C-AS1	0.835189	astrocyte
PPIAP19	TARBP1	0.835157	astrocyte
NPLOC4	PRMT7	0.83509	astrocyte
SNAP29	SENP7	0.835076	astrocyte
RNF169	PRKACB	0.834946	astrocyte
PAK3	EVI5	0.834862	astrocyte
SP1	HMGCS1	0.834669	astrocyte
IREB2	MLLT3	0.834662	astrocyte
FICD	CTD-2266L18.1	0.834466	astrocyte
SDCBP	ITGA6	0.834431	astrocyte
ZNF570	OGFOD1	0.834177	astrocyte
KIAA1033	RORB	0.83413	astrocyte
PITPNA	USP3	0.834107	astrocyte
LGALS3BP	SNCG	0.833682	astrocyte
FBXL3	PCF11	0.833667	astrocyte
MLLT10	FUBP1	0.833628	astrocyte
PCF11	MRVI1	0.833453	astrocyte
SRSF7	SDC3	0.832987	astrocyte
CABLES1	SNHG1	0.832975	astrocyte
PDCD5	RNF169	0.832965	astrocyte
CYB5B	SSFA2	0.832869	astrocyte
IDH2	FAM214A	0.832398	astrocyte
PAXBP1	ATF6B	0.83217	astrocyte
FAM189A2	POT1-AS1	0.832157	astrocyte
ATL3	PRDM2	0.83215	astrocyte
N4BP1	FEM1C	0.832067	astrocyte
DPYSL3	KCNN3	0.832011	astrocyte
LGI4	KLF7	0.831801	astrocyte
CABIN1	TP53BP1	0.831718	astrocyte
FGFR1	H2AFV	0.831542	astrocyte
BCCIP	RHEB	0.831387	astrocyte
PHKB	ANKIB1	0.831302	astrocyte
SEC11C	NPC1	0.831272	astrocyte
GPC5	SSFA2	0.831034	astrocyte
MUM1	ZNF280D	0.831005	astrocyte
MEF2C-AS1	RP11-384F7.2	0.830984	astrocyte
USPL1	BCCIP	0.830785	astrocyte
CRKL	WBP11	0.83048	astrocyte
FAM126A	MEF2C-AS1	0.830428	astrocyte
RPL38	HYDIN2	0.830347	astrocyte
ARF6	BCCIP	0.830256	astrocyte
CABIN1	SLC44A2	0.830252	astrocyte
NPC1	BZRAP1	0.830165	astrocyte
PRKACA	DDX5	0.82998	astrocyte
TTC3P1	USP34	0.82986	astrocyte
NDUFA3	LMAN1	0.829762	astrocyte
LRRFIP1	SRSF11	0.829659	astrocyte
MON1B	PHTF1	0.82965	astrocyte
MT-TN	MTND5P11	0.829376	astrocyte
BCAT2	GLOD4	0.82936	astrocyte
LGALS3BP	TYW1	0.829357	astrocyte
TMEM41B	NDUFA5	0.82908	astrocyte
HMGB1P10	HMGB1	0.82903	astrocyte
BCAT2	CDC37	0.829012	astrocyte
HIP1	LSAMP-AS1	0.82853	astrocyte
MNAT1	MEF2C-AS1	0.82833	astrocyte
MKLN1	KIAA1107	0.82828	astrocyte
COPS7B	DNAH7	0.828151	astrocyte
CDC37	HSP90AA1	0.828138	astrocyte
BDP1	MYT1L	0.828078	astrocyte
THOC1	SFPQ	0.827743	astrocyte
EIF4H	DIAPH1	0.827637	astrocyte
LMAN1	PHYHD1	0.827567	astrocyte
PAXBP1	ZNF585A	0.827542	astrocyte
NUTM2B-AS1	ADD1	0.827457	astrocyte
PSMB5	COPS6	0.82744	astrocyte
SH3BGRL	EIF5A	0.82743	astrocyte
TCF25	PKM	0.827348	astrocyte
NPLOC4	GAS5	0.827306	astrocyte
PTPRM	ABHD2	0.827288	astrocyte
RP5-882C2.2	MPP5	0.827256	astrocyte
RP11-305K5.1	FOXJ3	0.8272	astrocyte
CLEC16A	CANX	0.827198	astrocyte
PPME1	SSBP2	0.827034	astrocyte
CTB-79E8.3	TMA7	0.826768	astrocyte
SLC9A6	MAGI2-AS3	0.826744	astrocyte
NFAT5	MAP1A	0.826658	astrocyte
PRKACA	OGFOD1	0.826459	astrocyte
MT-ND5	RRN3P1	0.826271	astrocyte
ZNF518A	SDC3	0.826263	astrocyte
FOXRED2	PPP1R12B	0.826261	astrocyte
LMAN1	NDUFA5	0.826154	astrocyte
ATF7	TTC37	0.826	astrocyte
H2AFV	EVI5	0.825893	astrocyte
MT-ND4	MT-TN	0.825883	astrocyte
C4orf29	RP11-305K5.1	0.825858	astrocyte
ZNF570	SLC25A37	0.825634	astrocyte
SLC4A8	LRIF1	0.82559	astrocyte
COPS6	SETD2	0.825424	astrocyte
DNM1L	NDUFB8	0.825378	astrocyte
CCDC171	STRIP1	0.825242	astrocyte
ITSN1	PRRC2B	0.82519	astrocyte
PSMB5	NDUFB9	0.825117	astrocyte
TARBP1	GAS5	0.825079	astrocyte
MUM1	PSMB4	0.824776	astrocyte
RPS13	CTB-89H12.4	0.82471	astrocyte
CDC37	ROBO1	0.824665	astrocyte
SEC11C	NBPF15	0.824649	astrocyte
ATP1B1	SRGAP2B	0.824646	astrocyte
FAM189A2	ADD1	0.82457	astrocyte
LGALS3BP	ACTB	0.824494	astrocyte
PLEKHG1	FAM73A	0.824378	astrocyte
NMT1	CCDC171	0.824372	astrocyte
RAD1	STAM2	0.824297	astrocyte
OGFOD1	EHBP1	0.824237	astrocyte
IQGAP1	FICD	0.824176	astrocyte
CDC37	TCEB1	0.824121	astrocyte
COPS6	PRSS35	0.824113	astrocyte
ATP13A3	RAB1A	0.824106	astrocyte
SNAP29	PSME4	0.824047	astrocyte
ZGRF1	EIF2B5	0.823965	astrocyte
PITPNA	C2orf68	0.823915	astrocyte
LAMA1	KPNB1	0.823553	astrocyte
PSMB5	UQCRC1	0.823482	astrocyte
RPL13A	EIF3I	0.82344	astrocyte
TCEA1	SSFA2	0.823131	astrocyte
KIAA1468	CLEC16A	0.822875	astrocyte
USP3	WBP11	0.82287	astrocyte
ERCC6L2	TBCA	0.822754	astrocyte
ZBTB33	DNAJB4	0.82268	astrocyte
FOXJ3	EIF3I	0.82265	astrocyte
TOM1L2	GON4L	0.822489	astrocyte
NFAT5	AGL	0.822375	astrocyte
SDCBP	AUTS2	0.822158	astrocyte
MT-CO1	NDUFC1	0.822121	astrocyte
VPS26B	UHRF1BP1	0.821943	astrocyte
PAX6	PPIAP19	0.821916	astrocyte
IREB2	CAP2	0.821837	astrocyte
PAXBP1	ODF2L	0.821801	astrocyte
BSDC1	PRDM2	0.821726	astrocyte
SLC44A2	S100A13	0.821532	astrocyte
SMU1	NDUFA10	0.821459	astrocyte
KIAA1468	SSFA2	0.821442	astrocyte
MT-TN	MTND4P12	0.821441	astrocyte
SUZ12P1	HIP1R	0.821403	astrocyte
CTNNAL1	CAPZA1	0.821264	astrocyte
SNX5	CEP170	0.821191	astrocyte
ADRBK2	SFXN1	0.821124	astrocyte
PPP2R2C	HEATR5B	0.82094	astrocyte
NDUFA5	FOXJ3	0.820787	astrocyte
PITPNA	BCAR3	0.820725	astrocyte
ZNF585A	HSD17B12	0.820706	astrocyte
GOT1	TXN	0.820521	astrocyte
MED6	C4orf29	0.820463	astrocyte
BZRAP1	SDC3	0.820153	astrocyte
FAM49B	CPSF3	0.820109	astrocyte
FAR1	DNAH7	0.820045	astrocyte
SEPT3	UFM1	0.819986	astrocyte
NEDD8	SEPT7P2	0.819933	astrocyte
ARMC8	NKIRAS1	0.819858	astrocyte
NBPF8P	PRDM2	0.819816	astrocyte
GLI3	LRP1B	0.819448	astrocyte
PRMT7	MLLT10	0.819422	astrocyte
SPOP	BNIP2	0.819342	astrocyte
TXN2	WASF3	0.819314	astrocyte
H3F3B	H3F3C	0.819283	astrocyte
FRA10AC1	LRBA	0.819132	astrocyte
TET1	PDCD10	0.819077	astrocyte
NRDE2	TAF7	0.818774	astrocyte
DHX30	CTNNB1	0.818769	astrocyte
RFX2	PPME1	0.818653	astrocyte
AC004447.2	PPP1R3C	0.81861	astrocyte
NDUFB9	HADHA	0.818563	astrocyte
NCOA2	DHX29	0.81849	astrocyte
FGFR1OP2	AHI1	0.818466	astrocyte
SLC25A37	PSD2	0.818376	astrocyte
CCDC144B	FSIP2	0.818361	astrocyte
XPOT	MKLN1	0.818336	astrocyte
PRDM2	PER3	0.818114	astrocyte
UQCRC1	S100A13	0.818077	astrocyte
ACSS1	DENND5A	0.817988	astrocyte
SYTL4	TCEA1	0.817987	astrocyte
DPH6	SRP9	0.817957	astrocyte
ZNF570	PTPRM	0.8176	astrocyte
CLEC16A	OAF	0.817542	astrocyte
RNF169	DIS3L2	0.817391	astrocyte
TPT1-AS1	ITGA7	0.817079	astrocyte
ZNF264	ARHGEF4	0.816899	astrocyte
HMGCS1	DNAJC27	0.81687	astrocyte
TMEM50B	LUC7L	0.816843	astrocyte
FAM134C	GABARAP	0.816832	astrocyte
MAP3K2	EPS15	0.816768	astrocyte
UBE2H	PPP1R12B	0.816727	astrocyte
CRKL	SDHAP1	0.816713	astrocyte
MT-RNR1	LYRM1	0.816659	astrocyte
ZNF714	MLLT3	0.816659	astrocyte
EFR3A	DPYSL3	0.816395	astrocyte
NPIPB11	COPS7B	0.816227	astrocyte
TMED8	TDP2	0.816125	astrocyte
PGK1	LYRM7	0.816063	astrocyte
MAGED1	ACP1	0.816059	astrocyte
CCDC171	SSB	0.815819	astrocyte
GPC5	PBXIP1	0.815793	astrocyte
SYNE1	USP40	0.815423	astrocyte
ACP1	UBR4	0.815296	astrocyte
DPH6	MFF	0.814967	astrocyte
SREBF2	SLC13A5	0.814951	astrocyte
LONP2	PLA2G16	0.814925	astrocyte
GOT1	PRKACB	0.814832	astrocyte
PDZD8	DIAPH1	0.814798	astrocyte
ZNF714	LRRC57	0.814668	astrocyte
GAS5	PRPF38B	0.814527	astrocyte
EP400	SORL1	0.814448	astrocyte
PTPN1	CBX1	0.814407	astrocyte
SRP54	SLC7A2	0.814404	astrocyte
JPX	ZNF493	0.814316	astrocyte
EPS15L1	PPME1	0.814285	astrocyte
MED6	JMJD1C	0.814134	astrocyte
CYB5B	CLEC16A	0.814126	astrocyte
ALKBH5	PITPNA	0.814092	astrocyte
ING3	NBPF15	0.814084	astrocyte
ZNF793	SSB	0.813996	astrocyte
CDC37	RAD23B	0.813981	astrocyte
ZNF608	DZIP3	0.813545	astrocyte
ING3	SDC3	0.813444	astrocyte
RAD1	CLCC1	0.813289	astrocyte
ZNF568	FGF2	0.813277	astrocyte
RP11-305K5.1	GCC2	0.813217	astrocyte
MAP1A	NDRG2	0.813183	astrocyte
CRNKL1	PPP1R12B	0.812924	astrocyte
MROH1	GTF2IRD2B	0.812797	astrocyte
GAPDHP1	ALDOC	0.812745	astrocyte
ARMC8	DIS3L2	0.812694	astrocyte
MSANTD4	ZCCHC6	0.812581	astrocyte
PITRM1	FOXJ3	0.812453	astrocyte
HELZ	IFNGR1	0.812445	astrocyte
VPS35	EVI5	0.812358	astrocyte
NFIC	SLC7A2	0.812301	astrocyte
IREB2	MYL6B	0.812283	astrocyte
LL22NC03-2H8.5	GON4L	0.812275	astrocyte
PXK	NBPF8P	0.812234	astrocyte
CCDC82	FBXW11	0.812059	astrocyte
FLCN	GTF2IRD2	0.812052	astrocyte
CABLES1	NDRG1	0.81203	astrocyte
PHYHD1	FOXJ3	0.811942	astrocyte
SPOP	AP3M1	0.811909	astrocyte
NFIC	LRRC57	0.811568	astrocyte
PAX6	GAS5	0.811298	astrocyte
PTPRM	MEF2C-AS1	0.81098	astrocyte
FGFR1	FBXO44	0.810906	astrocyte
GLOD4	NDUFA10	0.810459	astrocyte
TCEA1	VPS8	0.81043	astrocyte
DNAJC24	CDK9	0.810344	astrocyte
RP11-396K3.1	STAM2	0.810331	astrocyte
TMEM161B	CDH10	0.810316	astrocyte
NBPF15	LUZP1	0.810294	astrocyte
NDUFB9	WFS1	0.810284	astrocyte
CTNNB1	PTPN14	0.810282	astrocyte
SLC44A2	SNCG	0.810272	astrocyte
RP11-673C5.1	DNAJC24	0.810218	astrocyte
CEP164	MTND5P11	0.810204	astrocyte
TSC2	ZBTB41	0.810117	astrocyte
MLLT10	FAM189A2	0.810034	astrocyte
NFIC	IREB2	0.809988	astrocyte
PDE5A	RPRD2	0.809921	astrocyte
ARF6	KLHL28	0.80986	astrocyte
GDI1	BCCIP	0.809836	astrocyte
SYT17	SPTAN1	0.809734	astrocyte
HNRNPUL1	CCDC66	0.80965	astrocyte
PIK3C3	AGL	0.809626	astrocyte
DDX5	EHBP1	0.809466	astrocyte
CNP	CLDND1	0.809403	astrocyte
RP5-882C2.2	AHI1	0.809347	astrocyte
WRN	FBXO44	0.809131	astrocyte
SEC11C	TTLL4	0.809069	astrocyte
CCDC144CP	RBM6	0.809068	astrocyte
TDP2	C4orf29	0.808992	astrocyte
LMAN1	DPP8	0.808957	astrocyte
ZBTB25	MTHFD1	0.808756	astrocyte
RAB14	HSPB1	0.808685	astrocyte
EEF1A1P6	ACTB	0.808633	astrocyte
NPM1	RAD1	0.808603	astrocyte
BBIP1	LRIF1	0.80856	astrocyte
ZNF141	BMPR2	0.808512	astrocyte
PDE5A	PRDM2	0.808432	astrocyte
EIF2S2	NBPF8	0.808309	astrocyte
CSMD3	GTF2IRD2B	0.808074	astrocyte
BCAT2	HDGFRP3	0.807994	astrocyte
MIPOL1	SKP1P1	0.807949	astrocyte
PITPNA	RPS6	0.807925	astrocyte
MNAT1	PPP1R3C	0.807381	astrocyte
WBP11	USP34	0.807359	astrocyte
HSPB1	DNAJB4	0.807341	astrocyte
VPS8	SSFA2	0.807279	astrocyte
HDAC6	LPIN1	0.807121	astrocyte
YWHAH	PRPF6	0.807058	astrocyte
COPS7B	CLASP1	0.807057	astrocyte
HMGB1P10	RP11-673C5.1	0.806895	astrocyte
SLC35C2	RBM6	0.806854	astrocyte
ZNF793	LUZP1	0.806853	astrocyte
PXK	BSDC1	0.806607	astrocyte
GPATCH2L	UBXN4	0.806542	astrocyte
WRN	EVI5	0.806518	astrocyte
GLOD4	RAD23B	0.806515	astrocyte
FBXL3	NPM1	0.806416	astrocyte
ZNF280D	NUMB	0.806277	astrocyte
CRKL	CHD1L	0.806045	astrocyte
ZBTB33	MYO15B	0.805985	astrocyte
C17orf80	SKP1P1	0.805915	astrocyte
RPL38	RP5-857K21.7	0.80582	astrocyte
RP11-87H9.2	ABCC5	0.805719	astrocyte
PPP1R12A	MRVI1	0.805666	astrocyte
MT-CO1	LUC7L	0.805635	astrocyte
RBM6	EPHX1	0.805601	astrocyte
DENND5A	RFX3	0.805587	astrocyte
WDR11	AHI1	0.80554	astrocyte
CCDC144A	BNIP2	0.805496	astrocyte
FBXL3	CLCC1	0.805481	astrocyte
ENPP4	CLASP1	0.805414	astrocyte
ZNF570	FRA10AC1	0.805389	astrocyte
ATF6B	STT3B	0.805196	astrocyte
UBBP4	UBB	0.805096	astrocyte
SLC22A17	GSN	0.805073	astrocyte
ATF7	PBXIP1	0.804842	astrocyte
DPH6	RAD1	0.804833	astrocyte
SLC13A5	PHTF1	0.804744	astrocyte
COPS7B	CHI3L1	0.80463	astrocyte
NEK9	CDK5RAP2	0.804617	astrocyte
RP11-16E23.4	RP11-396K3.1	0.804552	astrocyte
FTO	DENND5A	0.804282	astrocyte
AKAP10	KCTD20	0.804264	astrocyte
ARHGEF6	SH3BGRL	0.804242	astrocyte
RP11-305K5.1	PLEKHH2	0.804225	astrocyte
DENND5A	SQLE	0.804195	astrocyte
CHPT1	FGFR1	0.804066	astrocyte
ATAD5	ACADM	0.804023	astrocyte
RP5-882C2.2	NCOA2	0.803988	astrocyte
NPC1	CEP170	0.803949	astrocyte
HMGN3	ZCCHC11	0.803868	astrocyte
GOLGA3	PFKFB2	0.80374	astrocyte
SEPW1	ZBTB41	0.803662	astrocyte
USP14	KIAA1377	0.803653	astrocyte
CABIN1	ZNF264	0.803568	astrocyte
EMX2	KIAA0368	0.803564	astrocyte
SYT17	ATF6B	0.803479	astrocyte
PFKP	PPP1R12B	0.803345	astrocyte
MAGED1	UBR4	0.803295	astrocyte
PKM	HADHA	0.803165	astrocyte
ZNF264	SLC44A2	0.802962	astrocyte
MYL6B	CCNT1	0.802693	astrocyte
TYW1	ARHGEF4	0.802599	astrocyte
CABIN1	MDH1	0.802456	astrocyte
RP3-525N10.2	KIAA1107	0.802278	astrocyte
CRY2	PPP2R2C	0.802121	astrocyte
RAD1	PSMD4	0.802046	astrocyte
PSD2	SFPQ	0.801904	astrocyte
RHEB	COPS7B	0.801775	astrocyte
OSBPL1A	RCN2	0.801708	astrocyte
EZH1	TMTC2	0.801516	astrocyte
PWP1	RNF144B	0.801398	astrocyte
USP3	S1PR1	0.801344	astrocyte
TCF25	HADHA	0.801235	astrocyte
MT-ND4	CEP164	0.801233	astrocyte
NDUFA3	TMEM41B	0.801093	astrocyte
NFAT5	SET	0.801082	astrocyte
HDAC6	UBXN4	0.800986	astrocyte
ISCU	GREB1	0.800981	astrocyte
FGFR1OP2	PITRM1	0.800841	astrocyte
CCDC144B	KANSL3	0.800795	astrocyte
PSMD4	ARNT	0.800779	astrocyte
ZNF570	NNT-AS1	0.800696	astrocyte
ANAPC5	FRA10AC1	0.800696	astrocyte
MAP3K13	PARD3B	0.800155	astrocyte
CAMK2G	STRIP1	0.800154	astrocyte
PCYT1B	THRB	0.800137	astrocyte
ACSBG1	UQCRC1	0.800037	astrocyte
TM9SF3	DROSHA	0.79992	astrocyte
DCTN4	LIN54	0.799902	astrocyte
NDUFA10	RGPD3	0.799749	astrocyte
ARHGEF7	KCNN3	0.799712	astrocyte
CEP76	GAS5	0.799655	astrocyte
PHPT1	EEF1A1P6	0.799557	astrocyte
KIAA1468	ALMS1	0.799471	astrocyte
UQCRC1	CACHD1	0.799454	astrocyte
PSMC5	TRIM8	0.799308	astrocyte
GLI3	ZNF644	0.798944	astrocyte
PIK3C3	RGPD3	0.798897	astrocyte
TXNL1	GAS5	0.798889	astrocyte
MRPS21	AGL	0.798855	astrocyte
UBC	HSPA8	0.798606	astrocyte
LMAN1	MPP5	0.798602	astrocyte
DENND5A	MARCH7	0.79844	astrocyte
ZNF570	UBN2	0.79842	astrocyte
TP53BP1	CADPS	0.798082	astrocyte
NFIC	CAP2	0.798073	astrocyte
GLOD4	HDGFRP3	0.798072	astrocyte
TTC3P1	OSGEP	0.797865	astrocyte
SLC44A2	ZNF7	0.797811	astrocyte
TPI1	TPI1P1	0.797575	astrocyte
C8orf44	HOOK3	0.797496	astrocyte
SYT17	ODF2L	0.797483	astrocyte
MT1F	U2SURP	0.797455	astrocyte
CCDC144A	ATIC	0.797412	astrocyte
TTC3	MUM1	0.797322	astrocyte
ZBTB33	WDR61	0.797318	astrocyte
FAH	IFITM3	0.797276	astrocyte
PRMT7	NADK2	0.79725	astrocyte
CABIN1	GJA1P1	0.797237	astrocyte
PDCD5	ARMC8	0.797156	astrocyte
ELP2	H2AFV	0.797093	astrocyte
LMAN1	TDP2	0.796834	astrocyte
FAM189A2	S100PBP	0.796803	astrocyte
PFKP	DHX30	0.796798	astrocyte
MPP5	FGFR1OP2	0.796748	astrocyte
HIP1R	SRGAP3	0.796713	astrocyte
SORL1	KIAA0368	0.796478	astrocyte
FSIP2	CDC42BPA	0.796426	astrocyte
TET1	ARIH2	0.79637	astrocyte
MTRNR2L1	GNAO1	0.796174	astrocyte
AP3M1	ATIC	0.796144	astrocyte
ATL2	PRDM2	0.796042	astrocyte
SLC44A2	UBR4	0.795927	astrocyte
ENPP5	DFFA	0.795876	astrocyte
NUP98	ATE1	0.795843	astrocyte
SLC25A37	RP11-384F7.2	0.795824	astrocyte
PAK3	STXBP1	0.795705	astrocyte
FBXL3	PHACTR2	0.795613	astrocyte
ZBTB33	TSPYL2	0.79554	astrocyte
MUM1	EPS15	0.795491	astrocyte
GAPDH	CLU	0.795331	astrocyte
PCNT	ATP8B2	0.795216	astrocyte
RPAP3	PPP1R12B	0.79507	astrocyte
CABIN1	CADPS	0.79504	astrocyte
ZNF714	MYEF2	0.794974	astrocyte
NPIPB11	BCCIP	0.794958	astrocyte
LRRC49	RPLP0	0.794885	astrocyte
CEP170	NBPF15	0.794871	astrocyte
COPS7B	TMEM50A	0.794719	astrocyte
HSPB1	BCL6	0.794686	astrocyte
FRA10AC1	MAP3K13	0.794686	astrocyte
CH507-513H4.5	LYRM7	0.794277	astrocyte
C8orf44	UBN2	0.794234	astrocyte
UBN2	RP11-384F7.2	0.794154	astrocyte
FBXL3	PSMD4	0.794138	astrocyte
CNTNAP3	MAGI2	0.794063	astrocyte
ANKRD26	NDUFS5	0.793924	astrocyte
MAGED1	SETD2	0.79373	astrocyte
TUSC7	DHX57	0.79369	astrocyte
ITSN1	PITPNA	0.793673	astrocyte
PI4KA	CRIPT	0.793481	astrocyte
MT-ND2	RRN3P1	0.793429	astrocyte
NPC1	EIF5A	0.793114	astrocyte
STEAP2	NBPF11	0.793082	astrocyte
SMG1P1	SLC4A8	0.793065	astrocyte
DUSP1	EGR1	0.793	astrocyte
PCNT	RAD1	0.792806	astrocyte
WRN	RAPGEF2	0.792649	astrocyte
SMG1	SSBP1	0.792603	astrocyte
LIN54	HNRNPLL	0.792565	astrocyte
SLC9A8	RAB14	0.792502	astrocyte
SSFA2	PBXIP1	0.792233	astrocyte
BICC1	SLC41A1	0.792166	astrocyte
LRRC57	MLLT3	0.792156	astrocyte
HSP90B1	FOXJ3	0.792028	astrocyte
SLC44A2	CADPS	0.791931	astrocyte
FOXRED2	CTNNB1	0.79189	astrocyte
SNAP29	TXNIP	0.791605	astrocyte
UBE2H	DHX30	0.791579	astrocyte
SLC4A8	PLEKHA3	0.791468	astrocyte
NSD1	S100PBP	0.791343	astrocyte
ZNF714	NFIC	0.791331	astrocyte
ELMSAN1	CTB-89H12.4	0.791195	astrocyte
FGF2	ACADM	0.790965	astrocyte
STAG2	ZNF573	0.790835	astrocyte
WBP11	BCAR3	0.790541	astrocyte
PPP1R3C	CYBRD1	0.790441	astrocyte
TXN2	MRVI1	0.790417	astrocyte
ZNF275	HEATR5B	0.790371	astrocyte
GSAP	PRDM2	0.790307	astrocyte
PITPNA	USP34	0.790297	astrocyte
SLC44A2	PRSS35	0.790208	astrocyte
IREB2	SRP54	0.790062	astrocyte
ZCCHC11	NBPF1	0.790047	astrocyte
KIAA1377	RAD50	0.789877	astrocyte
TRIM8	SMU1	0.789854	astrocyte
TXNL1	PRMT7	0.789776	astrocyte
PPP6R2	FBXL3	0.789748	astrocyte
SNAP29	BLCAP	0.789734	astrocyte
MT-CO2	RPL38	0.789714	astrocyte
C8orf44	RP11-384F7.2	0.789573	astrocyte
R3HDM2	DPYSL3	0.789362	astrocyte
ROBO1	RGS2	0.789196	astrocyte
FAM189A2	EPS15	0.789192	astrocyte
TTC3P1	CRKL	0.78911	astrocyte
FKBP9P1	FKBP9	0.789102	astrocyte
PABPN1	POT1-AS1	0.789096	astrocyte
RAD1	PDCD6IP	0.789081	astrocyte
ATAD5	CLEC16A	0.789061	astrocyte
FSIP2	CHI3L1	0.788887	astrocyte
CCND2	KANK1	0.788794	astrocyte
TULP3	HNRNPDL	0.788768	astrocyte
LGALS3BP	EEF1A1P6	0.788472	astrocyte
DDB1	SRSF11	0.788248	astrocyte
ADK	TMEM168	0.788047	astrocyte
PRMT7	RBM6	0.78802	astrocyte
SYCP2	ZBTB4	0.787939	astrocyte
CCDC144B	HERC1	0.787845	astrocyte
ZMAT1	RP11-396K3.1	0.787836	astrocyte
PHACTR2	RAD1	0.787753	astrocyte
AC004447.2	KIAA1377	0.787662	astrocyte
TULP3	NNT-AS1	0.787634	astrocyte
LMAN1	HSP90B1	0.787421	astrocyte
PRKACA	AASDH	0.787192	astrocyte
NADK2	EPHX1	0.787157	astrocyte
GSAP	ATL2	0.787155	astrocyte
EP400	PBX1	0.78715	astrocyte
ATP2B1	UNC80	0.787056	astrocyte
ZNF568	ATAD5	0.786877	astrocyte
PPIAP19	FBXO38	0.786529	astrocyte
ZNF793	ZNF846	0.78637	astrocyte
ATL2	NBPF8P	0.786361	astrocyte
LAMP1	ERLEC1	0.786221	astrocyte
MAGI2	RAB6B	0.786103	astrocyte
BCL6	DNAJB4	0.786036	astrocyte
UBA2	NSRP1	0.785884	astrocyte
ELP2	EVI5	0.785869	astrocyte
AC004447.2	GPATCH2L	0.785589	astrocyte
DYNLL2	CKAP5	0.785538	astrocyte
LPIN2	HSPB1	0.785297	astrocyte
PSMC5	ETFDH	0.785257	astrocyte
TM9SF3	CUX1	0.785205	astrocyte
FBXL3	PDCD6IP	0.78517	astrocyte
PAFAH1B1	SARS	0.785168	astrocyte
AMOT	TGFB2	0.785158	astrocyte
HSPD1P1	HSPD1	0.78505	astrocyte
FOXRED2	PTPN14	0.785014	astrocyte
SPIN1	GDAP1	0.785	astrocyte
APP	SLC44A2	0.784923	astrocyte
HIP1R	HIP1	0.784769	astrocyte
ANKIB1	CYBRD1	0.784646	astrocyte
XRCC6	EIF4EBP2	0.784643	astrocyte
NPLOC4	MAPK10	0.78458	astrocyte
FBXL3	NDRG1	0.784405	astrocyte
WRN	THRB	0.784293	astrocyte
ZNF207	U2SURP	0.78422	astrocyte
SSFA2	ZCCHC11	0.784195	astrocyte
FAM134C	HIVEP2	0.784148	astrocyte
ELF2	FAM13A	0.784132	astrocyte
PCNT	FBXL3	0.784076	astrocyte
DDX27	SMG1P1	0.784029	astrocyte
PRMT7	FUBP1	0.783899	astrocyte
CEP164	RP5-857K21.11	0.783888	astrocyte
CCDC144CP	PRMT7	0.78386	astrocyte
RAPGEF2	EVI5	0.783733	astrocyte
LMAN1	MED6	0.783693	astrocyte
APP	ARHGEF4	0.783654	astrocyte
WBP5	RPA1	0.783439	astrocyte
LL22NC03-2H8.5	PAX6	0.783325	astrocyte
TLK2	KDM2A	0.783268	astrocyte
CSMD3	TBC1D7	0.783237	astrocyte
NUP160	RHOQ	0.78322	astrocyte
KLHL42	PXK	0.783172	astrocyte
TET1	SLC6A11	0.78317	astrocyte
NOP58	ZBTB41	0.783078	astrocyte
RANBP9	ARF4	0.783004	astrocyte
PPP6R2	RAD1	0.782979	astrocyte
PXK	ATL2	0.782949	astrocyte
TMSB4X	EPC1	0.782926	astrocyte
CCDC144CP	EPHX1	0.782903	astrocyte
RP11-16E23.4	RAD1	0.782804	astrocyte
BBIP1	PLEKHA3	0.782629	astrocyte
PREX1	PITPNA	0.782446	astrocyte
EIF4EBP2	ENPP4	0.782379	astrocyte
LAMP1	RAD1	0.782313	astrocyte
CDC37	HDGFRP3	0.782274	astrocyte
GAPDHP1	CLU	0.782164	astrocyte
EPB41L3	SYT1	0.782154	astrocyte
COPS7B	CDC42BPA	0.782019	astrocyte
ZNF714	MYL6B	0.782011	astrocyte
TNRC6C	SCLT1	0.781949	astrocyte
MLLT10	RN7SK	0.781864	astrocyte
SLC23A2	CD81	0.781862	astrocyte
RP11-673C5.1	HMGB1	0.781841	astrocyte
NEDD8	CNOT4	0.781822	astrocyte
MEG3	NRXN3	0.781822	astrocyte
COA1	DNER	0.781753	astrocyte
ZC3H15	ANKRD36	0.781679	astrocyte
CRNKL1	DHX30	0.78163	astrocyte
SCRN1	KIFAP3	0.781525	astrocyte
KIAA0368	RGPD3	0.781464	astrocyte
ARHGAP17	TYW1	0.781419	astrocyte
MT-ATP6	RRN3P1	0.781412	astrocyte
NONO	ZMYM1	0.781363	astrocyte
MUM1	PABPN1	0.781321	astrocyte
AP3D1	HECTD4	0.781309	astrocyte
BNIP2	ENY2	0.781185	astrocyte
LIN54	FXR1	0.781135	astrocyte
C7orf73	DROSHA	0.78103	astrocyte
ZNF207	AK3	0.780999	astrocyte
DDX27	BBIP1	0.780772	astrocyte
NFIC	SRP54	0.780764	astrocyte
CKB	CLU	0.780698	astrocyte
RPRD1B	SRP72	0.780537	astrocyte
DPH6	PPIG	0.780523	astrocyte
ZNF460	GRAMD1C	0.780502	astrocyte
CMC2	CCNT2	0.780457	astrocyte
PCDH7	CYP20A1	0.780448	astrocyte
NDUFA12	COA1	0.78042	astrocyte
RAD1	SRP9	0.780333	astrocyte
PPIAP19	GON4L	0.780297	astrocyte
GJA1P1	ACP1	0.780269	astrocyte
FAM13A	COPS7B	0.780246	astrocyte
FAM134C	HIVEP1	0.780233	astrocyte
SNAP29	NUP43	0.780198	astrocyte
ENPP4	TRA2B	0.780156	astrocyte
WBP11	RPS6	0.78009	astrocyte
AC004447.2	AASDH	0.779958	astrocyte
CDC37	ETFDH	0.779872	astrocyte
CTSB	TDP2	0.779854	astrocyte
CYB5B	STK33	0.779835	astrocyte
KIAA1377	WWP1	0.779811	astrocyte
ARHGAP24	CRIPT	0.779811	astrocyte
ATXN3	ERLEC1	0.779792	astrocyte
MYO15B	HSPB1	0.779711	astrocyte
CRKL	KPNA3	0.77971	astrocyte
PKM	PSMB5	0.779669	astrocyte
DENND5A	RP11-299J3.8	0.779578	astrocyte
CPM	RP11-630A13.4	0.779507	astrocyte
MYL6B	CAP2	0.779363	astrocyte
RP11-396K3.1	SEPT7P2	0.779315	astrocyte
ANKRD26	RAD50	0.77928	astrocyte
TM9SF4	ENTPD1	0.779195	astrocyte
CRLF3	H2AFV	0.779125	astrocyte
MECP2	ZNF507	0.779108	astrocyte
CTD-2266L18.1	MAP3K13	0.778977	astrocyte
UNC80	ATP1B1	0.778958	astrocyte
RP11-380M21.2	MYT1L	0.77894	astrocyte
RTN1	DYNC2H1	0.778857	astrocyte
TXN2	ATP13A3	0.778853	astrocyte
IREB2	SLC7A2	0.778803	astrocyte
NFIC	SLMAP	0.778791	astrocyte
ALDOC	CKB	0.778686	astrocyte
DDX27	SLC4A8	0.778591	astrocyte
UNC80	TXLNA	0.778542	astrocyte
EEF2K	ZMYM1	0.778444	astrocyte
SYT17	HSD17B12	0.778386	astrocyte
WASF3	SEPT7P2	0.778356	astrocyte
ARHGEF6	BZRAP1	0.778313	astrocyte
ZBTB33	RPRD1B	0.778284	astrocyte
AP3M1	KCTD20	0.778232	astrocyte
NR2F1	PPP1R12B	0.778211	astrocyte
NBPF8P	BSDC1	0.778192	astrocyte
RN7SK	EPS15	0.778032	astrocyte
BNIP2	SPTLC2	0.778016	astrocyte
PAK3	STMN1	0.777985	astrocyte
CRKL	USP3	0.77793	astrocyte
NNT-AS1	CYBRD1	0.777682	astrocyte
LINC01138	NBPF15	0.777556	astrocyte
SLC44A2	TP53BP1	0.777481	astrocyte
RAD23B	JUN	0.777474	astrocyte
IREB2	STK3	0.777352	astrocyte
PI4KA	CNOT4	0.777265	astrocyte
SLC38A10	FAM69A	0.777154	astrocyte
WDR11	ITGA6	0.777049	astrocyte
AMOT	LYRM7	0.77701	astrocyte
ZCCHC6	NECAP2	0.776955	astrocyte
MT-ND3	MT-ND1	0.776819	astrocyte
MAGED1	ACSBG1	0.776812	astrocyte
CDK13	EIF3I	0.776717	astrocyte
FBXL3	PTPRF	0.776655	astrocyte
MTHFD2L	IFI6	0.776652	astrocyte
FTO	KCNN3	0.776638	astrocyte
LUC7L	MBNL2	0.776573	astrocyte
PHPT1	S100A13	0.776417	astrocyte
ZNF846	NBPF15	0.776386	astrocyte
LONP2	USP3	0.776347	astrocyte
RAD1	RP11-597D13.9	0.776327	astrocyte
HSP90AA1	JUN	0.776295	astrocyte
CLASP1	ZCCHC17	0.776158	astrocyte
GDI1	COPS7B	0.775971	astrocyte
CRLF3	EVI5	0.775905	astrocyte
CABLES1	ITGA9-AS1	0.775877	astrocyte
PHPT1	CLU	0.775856	astrocyte
NDUFB9	PRSS35	0.775837	astrocyte
MED6	FOXJ3	0.775781	astrocyte
ANKRD26	AASDH	0.775723	astrocyte
MROH1	TBC1D7	0.77572	astrocyte
CNKSR2	RP11-87H9.2	0.775685	astrocyte
CMIP	COA1	0.775614	astrocyte
BNIP2	FBXO9	0.775594	astrocyte
ATP2B1	TXLNA	0.77559	astrocyte
MON1B	GAS5	0.775414	astrocyte
USP14	AASDH	0.775378	astrocyte
WBP11	PLA2G16	0.775373	astrocyte
AMOT	ZGRF1	0.775273	astrocyte
TMTC2	FSIP2	0.775262	astrocyte
MTHFD1	RGPD3	0.775221	astrocyte
KCNQ1OT1	LIN54	0.775202	astrocyte
ZMYND11	RAD1	0.775147	astrocyte
FAM189A2	MAP3K2	0.775131	astrocyte
PXK	ARL8B	0.775074	astrocyte
PPP2R2C	TGFBRAP1	0.774915	astrocyte
BBIP1	CHTOP	0.774907	astrocyte
LINC01578	S100PBP	0.774879	astrocyte
STAG1	EPHX1	0.774878	astrocyte
ZNF793	EIF5A	0.77475	astrocyte
ZNF44	SKP1P1	0.77461	astrocyte
GSAP	PER3	0.774457	astrocyte
IREB2	SLMAP	0.774449	astrocyte
ZNF652	CHD2	0.774318	astrocyte
RAD1	ARNT	0.774242	astrocyte
ACSS1	KCNN3	0.774175	astrocyte
FAM204A	PPWD1	0.774137	astrocyte
SET	RGPD3	0.773962	astrocyte
C7orf73	PPIL4	0.773951	astrocyte
RFX2	EMX2OS	0.773937	astrocyte
FTO	MARCH7	0.773918	astrocyte
PABPC1	PPP1R12B	0.773817	astrocyte
AKAP10	CCDC144A	0.773785	astrocyte
ATP5J2	TDP2	0.773724	astrocyte
ZNF91	TIA1	0.773712	astrocyte
UBE2A	SREBF1	0.773698	astrocyte
COX8A	ATP5J2	0.773615	astrocyte
ZNF333	SCAI	0.773584	astrocyte
GPR75-ASB3	RPRD2	0.773568	astrocyte
MAML2	FAM189A2	0.77356	astrocyte
NNT-AS1	HNRNPDL	0.773469	astrocyte
RAD1	ARHGAP24	0.773389	astrocyte
SPAG9	NSRP1	0.773364	astrocyte
CRNKL1	CTNNB1	0.773344	astrocyte
MAP1A	FKBP3	0.773328	astrocyte
RIMKLB	GRAMD1C	0.773305	astrocyte
EPS15L1	RPL8	0.773305	astrocyte
MAF	DENND5A	0.773304	astrocyte
ZBTB4	RGPD3	0.773276	astrocyte
CNOT4	RP11-396K3.1	0.773196	astrocyte
ST5	RP11-396K3.1	0.773063	astrocyte
ATF7	TCEA1	0.773044	astrocyte
KLHL42	PRDM2	0.772922	astrocyte
FAM134C	CLOCK	0.772917	astrocyte
RPS13	PPP2R2C	0.772867	astrocyte
FTX	ELMO2	0.772816	astrocyte
ZNF570	FAM126A	0.772799	astrocyte
UBA2	RAD1	0.772731	astrocyte
ABHD2	UBN2	0.772725	astrocyte
ITGA7	GAS5	0.772543	astrocyte
ZNF570	LRBA	0.772486	astrocyte
PTPRG	NBPF11	0.772413	astrocyte
GLOD4	NDRG2	0.772362	astrocyte
GTF2A1	SRSF4	0.77231	astrocyte
MFGE8	YLPM1	0.772264	astrocyte
TPM1	DENND5A	0.77222	astrocyte
FAM134C	ST3GAL5	0.772169	astrocyte
PAQR8	CROCCP2	0.772148	astrocyte
HIP1R	ASTN2	0.771988	astrocyte
RP4-673D20.3	RNPS1	0.771966	astrocyte
RAD1	PNRC2	0.771755	astrocyte
KLHL42	BSDC1	0.771721	astrocyte
CPM	FNDC3B	0.771656	astrocyte
TTYH1	PSMB4	0.771403	astrocyte
MRO	NAE1	0.771352	astrocyte
RAD1	LRRFIP1	0.77135	astrocyte
ALDOC	S100A13	0.771341	astrocyte
RAN	VPS26B	0.771326	astrocyte
FUS	SP1	0.771294	astrocyte
TM9SF3	LGI1	0.771118	astrocyte
CSNK2A2	CDC40	0.771098	astrocyte
C10orf32	SPOCK1	0.77101	astrocyte
GJA1P1	UBR4	0.770898	astrocyte
DPYSL3	NBPF19	0.770888	astrocyte
CCAR1	RSPH3	0.770809	astrocyte
SLC7A2	CAP2	0.770664	astrocyte
SRP9P1	DDX46	0.770601	astrocyte
WASF3	PNRC2	0.7706	astrocyte
STAG1	GAS5	0.77057	astrocyte
CFAP20	TSPAN14	0.770558	astrocyte
KIAA1377	ANKRD26	0.770506	astrocyte
FBXL3	RP11-597D13.9	0.770443	astrocyte
EEF1A1P6	UQCRC1	0.770121	astrocyte
PREX1	WBP11	0.770035	astrocyte
CSRNP3	RGPD3	0.770027	astrocyte
IDI1	TIPARP	0.769956	astrocyte
CCDC144A	FER	0.769844	astrocyte
RAD1	PTPRF	0.769837	astrocyte
HSP90B1	PHYHD1	0.769813	astrocyte
RP5-882C2.2	NFASC	0.769787	astrocyte
GLOD4	CSRNP3	0.769729	astrocyte
UBN2	MEF2C-AS1	0.769717	astrocyte
SQLE	DPYSL3	0.76957	astrocyte
TM9SF4	CISD1	0.769559	astrocyte
CCDC47	SRSF4	0.769425	astrocyte
MTPAP	CCDC171	0.769349	astrocyte
ALDOC	UQCRC1	0.769291	astrocyte
AP3M1	SLC25A4	0.769234	astrocyte
RPLP1	CIAO1	0.769216	astrocyte
LINC00657	CRNKL1	0.769199	astrocyte
ATXN3	RAD1	0.769029	astrocyte
DYNLL2	RGPD3	0.76893	astrocyte
RP5-882C2.2	ZNF207	0.768891	astrocyte
NT5C2	PIK3CB	0.76889	astrocyte
KIAA2018	CLDND1	0.768854	astrocyte
PHPT1	UQCRC1	0.768723	astrocyte
TTC3	FAM189A2	0.768647	astrocyte
PI4KA	MAP4K4	0.768616	astrocyte
ZBTB4	RGS2	0.768598	astrocyte
CTD-2282P23.2	NADK2	0.76855	astrocyte
PRMT7	MAML2	0.768541	astrocyte
MTND6P4	TRIP12	0.76833	astrocyte
ZMAT1	FBXL3	0.768294	astrocyte
MAGED1	RAB7A	0.768278	astrocyte
EMX2OS	CDK5RAP2	0.768208	astrocyte
FAM189A2	PSMB4	0.768191	astrocyte
GDI1	RHEB	0.768115	astrocyte
SETD3	SRP72	0.768049	astrocyte
C7orf73	CUX1	0.767995	astrocyte
UFM1	ENTPD1	0.767889	astrocyte
PITPNA	RPL30	0.767784	astrocyte
PITPNA	AMD1	0.767761	astrocyte
EEF1A1P5	EEF1A1P13	0.767739	astrocyte
SLC13A5	PPIAP19	0.767716	astrocyte
DGKG	PXK	0.767712	astrocyte
RNF169	TRIP12	0.767527	astrocyte
PCLO	ODF2L	0.767464	astrocyte
SPAG9	RAD1	0.767453	astrocyte
UBE2H	SMAD5	0.767144	astrocyte
ATP6V1H	IFI6	0.767107	astrocyte
MARS	WDR43	0.767096	astrocyte
UNC80	SRGAP2B	0.767068	astrocyte
HMGN3	LARP1	0.767039	astrocyte
NFASC	FOXJ3	0.766983	astrocyte
RNF169	TXN	0.76697	astrocyte
ETFDH	RGPD3	0.766896	astrocyte
NSUN6	STRADB	0.766809	astrocyte
ORC2	RGS2	0.766691	astrocyte
ZNF507	SKIV2L2	0.766297	astrocyte
ATF7	VPS8	0.766284	astrocyte
ZNF891	TIPARP	0.766232	astrocyte
VPS35	H2AFV	0.766199	astrocyte
TNRC6A	TMEM175	0.766195	astrocyte
EP400	RGPD3	0.76616	astrocyte
SLC38A10	AFF4	0.766133	astrocyte
ARHGEF6	ZNF518A	0.766058	astrocyte
DENND5A	EFR3A	0.76604	astrocyte
GPC5	SFXN1	0.766036	astrocyte
SNAP29	ATE1	0.765962	astrocyte
GPC5	TMEM258	0.765822	astrocyte
PCNXL4	DROSHA	0.765815	astrocyte
MLC1	UBR4	0.765765	astrocyte
CDH20	MEIS2	0.765616	astrocyte
ABCD4	NBPF15	0.765611	astrocyte
USP14	WWP1	0.76556	astrocyte
RP11-16E23.4	ADK	0.76553	astrocyte
ZC3H15	RP5-857K21.11	0.765304	astrocyte
TLK2	BAZ2A	0.76527	astrocyte
CRKL	HMGCR	0.765251	astrocyte
MROH1	ADAM22	0.765168	astrocyte
NUTM2B-AS1	NBPF9	0.765143	astrocyte
UPF3A	FAM69A	0.765084	astrocyte
TM9SF4	FAM214A	0.76498	astrocyte
GSAP	PDE5A	0.764876	astrocyte
TMEM144	CLDND1	0.764595	astrocyte
CSPP1	STRIP1	0.764572	astrocyte
FRA10AC1	PARD3B	0.764543	astrocyte
KLHL42	AC034220.3	0.764485	astrocyte
RAD1	MAP4K4	0.764472	astrocyte
DYNC2H1	FAM171A1	0.764406	astrocyte
SUDS3	RAB4A	0.764332	astrocyte
RPAP3	SLC41A1	0.764257	astrocyte
NDUFA10	CSRNP3	0.764187	astrocyte
TCF25	CD81	0.763917	astrocyte
ASTN2	ERLEC1	0.763883	astrocyte
EEF1A1P5	ACTB	0.763864	astrocyte
HDAC6	GPATCH2L	0.763685	astrocyte
BCAT2	TCEB1	0.763613	astrocyte
WBP11	PHF3	0.763559	astrocyte
PRPF4B	SDC3	0.763472	astrocyte
SNAP29	YLPM1	0.76347	astrocyte
MAF	SLC41A2	0.763463	astrocyte
RPRD2	NBPF8P	0.763438	astrocyte
KEAP1	CEP104	0.763413	astrocyte
JUND	DNAJB4	0.763171	astrocyte
STARD13	KLF7	0.763126	astrocyte
RFX3	KCNN3	0.762997	astrocyte
LNPEP	ZNF644	0.76278	astrocyte
EMX2OS	SSFA2	0.762657	astrocyte
CRKL	C2orf68	0.762616	astrocyte
R3HDM2	KCNN3	0.762596	astrocyte
PITPNA	WDR43	0.762455	astrocyte
SMU1	INPP5B	0.762402	astrocyte
ARF6	RHEB	0.762283	astrocyte
FAM189A2	FUBP1	0.762149	astrocyte
EMP2	ARHGAP1	0.762044	astrocyte
RTN1	CSRNP3	0.761958	astrocyte
MAOA	PAQR8	0.76189	astrocyte
TMED8	GCC2	0.761883	astrocyte
USP22	GPC5	0.761717	astrocyte
GLOD4	MTHFD1	0.7617	astrocyte
WWOX	GTF2IRD2	0.761684	astrocyte
GGPS1	JUN	0.761632	astrocyte
H2AFV	RAPGEF2	0.761479	astrocyte
EMP2	GTF2IRD2	0.761405	astrocyte
CLEC16A	LARP1	0.76127	astrocyte
ACSS1	DPYSL3	0.76126	astrocyte
MTND5P11	ZC3H15	0.761258	astrocyte
PWAR6	STEAP2	0.761255	astrocyte
LGALS3BP	PHPT1	0.761052	astrocyte
ZBTB33	TNPO1	0.760943	astrocyte
PITPNA	MARS	0.760734	astrocyte
STT3B	MBOAT2	0.76024	astrocyte
PPA2	COPS7B	0.760072	astrocyte
RP11-138A9.2	FBXO44	0.760053	astrocyte
GDAP1	SSBP1	0.760028	astrocyte
SMAD4	AC034220.3	0.759951	astrocyte
MED6	CEP85L	0.759899	astrocyte
ZNF608	ZNF141	0.759899	astrocyte
RPL31	SRSF7	0.759852	astrocyte
USP2	INO80D	0.759844	astrocyte
CAB39L	TULP4	0.75974	astrocyte
NECAB1	KIF5C	0.759658	astrocyte
PRPF6	PCDHGC3	0.759654	astrocyte
SPAG9	TGFBR3	0.759518	astrocyte
CFAP20	RPS27	0.759474	astrocyte
HSPA8P1	HSPA8	0.759469	astrocyte
FBXL3	ST5	0.759368	astrocyte
ISCU	SYT1	0.759348	astrocyte
RBBP7	GAREML	0.759203	astrocyte
ERLEC1	KHDRBS1	0.759186	astrocyte
TTC3P1	C2orf68	0.759151	astrocyte
RPRD2	PRDM2	0.759038	astrocyte
WDR48	ACYP2	0.758975	astrocyte
CDC37	POGLUT1	0.758946	astrocyte
BAZ2A	ASTN2	0.758878	astrocyte
POGLUT1	RGS2	0.75885	astrocyte
PHPT1	EEF1A1P5	0.758842	astrocyte
IREB2	CCNT1	0.758806	astrocyte
RAB5B	EIF3I	0.758682	astrocyte
CAT	HNRNPH3	0.758606	astrocyte
SART3	SOX4	0.758574	astrocyte
R3HDM2	RBSN	0.758496	astrocyte
EEA1	DNM1L	0.758442	astrocyte
PRPF6	CEP104	0.75841	astrocyte
SYT17	ARID4A	0.75839	astrocyte
STXBP1	WRN	0.758385	astrocyte
POGZ	BCAS2	0.758142	astrocyte
PITPNA	CHD1L	0.758002	astrocyte
RPRD1B	HSPB1	0.757924	astrocyte
ING3	SRSF7	0.757779	astrocyte
ROCK1	RHOQ	0.757739	astrocyte
CCDC144B	LGALS3	0.757702	astrocyte
PDZD8	CCDC14	0.757609	astrocyte
EIF4EBP2	COPS7B	0.757478	astrocyte
ZNF652	RAN	0.757473	astrocyte
NRDE2	NKTR	0.757302	astrocyte
PAK3	USO1	0.757168	astrocyte
ARL8B	ATL2	0.757054	astrocyte
ANKRD40	EHBP1	0.756822	astrocyte
SNHG1	RNF144B	0.756819	astrocyte
MORC3	ATF7	0.756796	astrocyte
MT-CO1	ARID4A	0.756787	astrocyte
CCND2	NBPF15	0.756695	astrocyte
PPP2R5E	RPLP0	0.756542	astrocyte
WDR61	RAB14	0.756532	astrocyte
WRN	CAPZA1	0.756499	astrocyte
AUTS2	FOXJ3	0.75643	astrocyte
VPS4B	DENND5A	0.756246	astrocyte
BCAT2	PSMC5	0.756135	astrocyte
SNX5	CCND2	0.755987	astrocyte
LRRC57	SLMAP	0.755945	astrocyte
RP11-544A12.8	LIN54	0.755913	astrocyte
PHKB	STAG3L2	0.755858	astrocyte
BICC1	PPP1R12B	0.75579	astrocyte
KLHL28	ENPP4	0.755781	astrocyte
PDIA3	WBP11	0.755778	astrocyte
AMOT	EIF2B5	0.755721	astrocyte
PABPC1	UBE2H	0.755714	astrocyte
ZNF573	SENP7	0.755666	astrocyte
MAP2	ZC3H15	0.755604	astrocyte
EHMT1	PRDM2	0.755434	astrocyte
ENY2	ATIC	0.755408	astrocyte
AC004447.2	MYO6	0.755343	astrocyte
MT-ND3	MT-RNR2	0.755057	astrocyte
SMCHD1	OSBPL9	0.754957	astrocyte
DENND5A	RBSN	0.75492	astrocyte
HECTD4	RP11-396K3.1	0.754888	astrocyte
RAD1	KHDRBS1	0.754873	astrocyte
SYNE1	FAM69A	0.754811	astrocyte
DNM1L	RAD1	0.754786	astrocyte
MT-TC	MT-TN	0.754629	astrocyte
FAM134C	C14orf2	0.754588	astrocyte
ZNF570	ANKRD40	0.754555	astrocyte
ZBTB33	SRP72	0.754509	astrocyte
SLC5A3	SMG6	0.754444	astrocyte
ZBTB33	BCL6	0.754309	astrocyte
FHL1	KPNB1	0.754275	astrocyte
CSAD	TRA2B	0.754224	astrocyte
NCOA2	MIER1	0.75421	astrocyte
PHF7	KCNA2	0.754146	astrocyte
MEG3	CBWD3	0.754065	astrocyte
CUX1	DROSHA	0.754054	astrocyte
LINC00657	CTNNB1	0.754015	astrocyte
WWP1	AASDH	0.753847	astrocyte
PABPN1	PSMB4	0.753508	astrocyte
OSBPL1A	NFASC	0.753426	astrocyte
TPT1-AS1	ASTN2	0.753383	astrocyte
SMG6	CDC40	0.753376	astrocyte
ZCCHC6	FAM49A	0.753298	astrocyte
UBE3B	DPYSL3	0.753223	astrocyte
SIRPA	INPP5B	0.753102	astrocyte
SLC6A11	SNX27	0.753087	astrocyte
PRPF6	GNS	0.75303	astrocyte
TRIM9	NKIRAS1	0.753025	astrocyte
COG8	BTG2	0.752994	astrocyte
SLC4A8	CHTOP	0.752892	astrocyte
DCUN1D1	CLSTN1	0.752861	astrocyte
SREBF2	MON1B	0.75286	astrocyte
DYNLL2	LUZP1	0.752823	astrocyte
MYO9A	RNF144B	0.752798	astrocyte
USP2	RRP8	0.752724	astrocyte
CAND1	GREB1	0.752707	astrocyte
FHL1	ZNF333	0.752698	astrocyte
CNKSR2	DZIP3	0.752648	astrocyte
STAG2	RAB18	0.752633	astrocyte
DGKG	PRDM2	0.752575	astrocyte
PPP2R2C	ELK4	0.752364	astrocyte
SETX	NBPF8P	0.75236	astrocyte
ZNF585A	CMIP	0.752342	astrocyte
ZNF532	PCF11	0.752217	astrocyte
CSAD	GLS	0.752208	astrocyte
SRP9P1	RREB1	0.752193	astrocyte
CTB-89H12.4	TGFBRAP1	0.752049	astrocyte
ZNF275	CRY2	0.752023	astrocyte
ZBTB33	LRRC3B	0.752008	astrocyte
PNN	PLA2G16	0.751905	astrocyte
PRPF6	KEAP1	0.751832	astrocyte
ZNF793	PRPF4B	0.751741	astrocyte
PDE5A	GPR75-ASB3	0.751698	astrocyte
ELP2	CRLF3	0.751593	astrocyte
PITPNA	ZNF609	0.751572	astrocyte
LINC00657	PPP1R12B	0.751546	astrocyte
ARHGEF7	DENND5A	0.751487	astrocyte
CMC2	THAP5	0.751399	astrocyte
PITPNA	PDIA3	0.751206	astrocyte
BCAS3	GJA1P1	0.7512	astrocyte
LRP1B	ZNF644	0.751145	astrocyte
PXK	RERE	0.751101	astrocyte
RDX	TET1	0.750964	astrocyte
ING3	BHLHE40	0.750961	astrocyte
VCP	KLHL24	0.750938	astrocyte
ARPC3	MOCS2	0.75081	astrocyte
MAGED1	BCAS3	0.750761	astrocyte
PHKB	GPATCH2L	0.750571	astrocyte
MT-ND4L	GNAO1	0.75056	astrocyte
MORF4L1	MORF4L1P1	0.750552	astrocyte
EPC1	GREB1	0.750533	astrocyte
CRY2	GATAD1	0.750464	astrocyte
LINC01138	SDC3	0.750149	astrocyte
ENPP4	ZCCHC17	0.750134	astrocyte
ACSS1	NBPF19	0.750085	astrocyte
WBP11	ATP5C1	0.749869	astrocyte
ZNF568	CREBZF	0.749801	astrocyte
LMAN1	C7orf73	0.749787	astrocyte
HSP90AA1	ORC2	0.749708	astrocyte
RNF170	GSK3B	0.749675	astrocyte
PREX1	USP3	0.749582	astrocyte
PHF7	TGFBRAP1	0.74954	astrocyte
EPS15L1	NHSL1	0.749529	astrocyte
GSAP	NBPF8P	0.749526	astrocyte
ZNF91	CDC42SE2	0.749503	astrocyte
HSD17B12	COA1	0.749467	astrocyte
EHMT1	BSDC1	0.749404	astrocyte
SMG1	NUP160	0.749319	astrocyte
RAD1	SRSF11	0.749234	astrocyte
ZNF573	PSME4	0.749206	astrocyte
SPG21	LINC00969	0.749166	astrocyte
SLC9A8	WDR61	0.749123	astrocyte
HIF1A	BTG2	0.749021	astrocyte
BLCAP	ZNF573	0.748847	astrocyte
CASC4	BCCIP	0.748815	astrocyte
TPT1-AS1	GAS5	0.748779	astrocyte
NDUFB8	LRRFIP1	0.748699	astrocyte
RPAP3	DHX30	0.748631	astrocyte
ZNF570	THOC1	0.748487	astrocyte
TDRD3	ADAR	0.74841	astrocyte
RP11-380M21.2	RP5-857K21.11	0.748396	astrocyte
ZNF280D	NBPF10	0.74824	astrocyte
PPP1R9A	FAM49A	0.748135	astrocyte
ELMSAN1	PPP2R2C	0.748095	astrocyte
FAR1	PPA2	0.748066	astrocyte
NR2F1	PTPN14	0.748048	astrocyte
SLC9A8	MYO15B	0.748024	astrocyte
TNKS2	MIER1	0.747989	astrocyte
FAM13A	RHOQ	0.74793	astrocyte
VPS35	SCLT1	0.747923	astrocyte
OAF	ALMS1	0.747918	astrocyte
SC5D	VAV3	0.747856	astrocyte
ZNF609	WBP11	0.747826	astrocyte
LYRM7	RPL14	0.747819	astrocyte
PDCD10	ARIH2	0.747637	astrocyte
PHLPP1	ATAD5	0.747613	astrocyte
NR2F1	DHX30	0.747581	astrocyte
RBM26	CCDC171	0.747568	astrocyte
chr22-38_28785274-29006793.1	CLCC1	0.747328	astrocyte
UBE3B	DENND5A	0.747251	astrocyte
PRRC2B	SF3B1	0.74714	astrocyte
HERC1	ELF2	0.747135	astrocyte
HERC4	SCLT1	0.747105	astrocyte
NDRG3	FAM134C	0.747063	astrocyte
ZCCHC6	PPP1R9A	0.74695	astrocyte
KIAA1468	NBPF1	0.746938	astrocyte
PRMT7	NBPF9	0.746907	astrocyte
HNRNPH1	PRPF40A	0.746859	astrocyte
MUM1	S100PBP	0.746806	astrocyte
ZNF846	ECHDC2	0.746636	astrocyte
TLN2	MTRF1	0.746508	astrocyte
RPAP3	PABPC1	0.746481	astrocyte
TMTC2	BCCIP	0.746473	astrocyte
RPAP3	BICC1	0.746417	astrocyte
ATXN2	COX6C	0.746302	astrocyte
TXN2	LARP1	0.746299	astrocyte
ELF2	TMEM50A	0.746254	astrocyte
USP2	DHX57	0.746203	astrocyte
TNKS2	NCOA2	0.746147	astrocyte
NAE1	CDC40	0.746141	astrocyte
FGFR1	RP11-138A9.2	0.746071	astrocyte
ZNF706	RAB1A	0.74607	astrocyte
NFKBIA	RND1	0.746068	astrocyte
TMEM132A	DCLK2	0.745984	astrocyte
CCDC144A	KCTD20	0.74596	astrocyte
FAM214A	ATE1	0.745908	astrocyte
WDFY3	FOXJ3	0.745868	astrocyte
FAH	TYW1	0.745849	astrocyte
HMGB1P10	HMGB1P5	0.745839	astrocyte
CISD1	RGS2	0.745823	astrocyte
MT1F	RNF141	0.745797	astrocyte
SAP30BP	NECAP2	0.745766	astrocyte
R3HDM2	RP11-299J3.8	0.74576	astrocyte
RAB11A	DR1	0.745748	astrocyte
FBXL3	ARNT	0.745693	astrocyte
CDC37	SMARCC2	0.74569	astrocyte
ACTB	EEF1A1	0.745676	astrocyte
ZNF117	LIN54	0.745671	astrocyte
STK33	OTUD7B	0.745622	astrocyte
GOLGA1	CEBPZOS	0.745462	astrocyte
KLF12	ATP6AP1L	0.745452	astrocyte
RP11-119F7.5	TULP4	0.745386	astrocyte
ZNF793	ECHDC2	0.745331	astrocyte
ATXN3	ADK	0.745234	astrocyte
NHSL1	TMCC1	0.745214	astrocyte
ZNF585A	UBE4A	0.745141	astrocyte
CDH10	RGPD3	0.745107	astrocyte
CLIP3	RP11-848P1.9	0.744981	astrocyte
WBP11	RPL30	0.744957	astrocyte
NPIPB11	FAR1	0.744808	astrocyte
RP11-630A13.4	FNDC3B	0.744687	astrocyte
PHIP	USP40	0.744558	astrocyte
ANGPTL4	PPP1R12B	0.74445	astrocyte
UPF3B	MAML2	0.74439	astrocyte
UCHL1	STMN1	0.744357	astrocyte
ZBTB33	CHD6	0.744301	astrocyte
THOC1	SLC25A37	0.744274	astrocyte
SLC41A2	KCNN3	0.744204	astrocyte
N4BP1	ENDOD1	0.744116	astrocyte
EIF3J	PPP1R12B	0.744063	astrocyte
AMOT	ALDH5A1	0.744043	astrocyte
ZBTB33	HUWE1	0.743972	astrocyte
CASC4	ENPP4	0.74395	astrocyte
FTO	R3HDM2	0.743943	astrocyte
[truncated: 44,572 more rows]

## Sheet: Table S4b
Table S4b Modules from cell type specific coexpression networks computed from the Darmanis dataset
Celltype_network	Module	Genes
astrocyte	comp1_2	MT-ATP6, MT-ND4, MT-CO3, MT-RNR2, MT-CO1, MT-ND2, MT-ND5, MTND4P12, MT-ND4L, MTRNR2L12, MT-ND6, MTRNR2L1, MT-CO2, MTND5P11, MT-CYB, MTND6P4, MROH1, MT-ATP8, TMEM50B, SYT17, RNF169, AP1S2, P4HTM, ZNF570, SLC9A6, RSPH3, HYDIN2, MT-ND1, MTRNR2L2, GOT1, AC004447.2, COA1, MYT1L, STT3B, ZNF585A, NELFCD, TIAM1, MTRNR2L8, MT-RNR1, USP40, MEF2C-AS1, RP11-750B16.1, DENND5A, THOC1, SP1, BDP1, PAXBP1, CSMD3,…
astrocyte	comp1_3	GLOD4, RGPD3, TM9SF4, CDC37, SORL1, CRKL, GCC2, RP5-882C2.2, PAK3, LMAN1, DHX30, PITPNA, ZNF91, PSMC5, FGFR1OP2, NFAT5, WNK3, U2SURP, RPL13A, ZNF275, ZBTB33, MAP1A, ITGA6, AKAP10, SDCBP, SYCP2, PPA1, C4orf29, ZNF714, TIPARP, RPLP0, EXOC1, PTPN14, CCDC144A, RPS13, SMU1, CTB-89H12.4, SEPT3, DYNC2H1, USP3, RGS2, SNAP29, TTC3P1, GLULP4, MYEF2, SIRPA, MT1F, CTNNB1, AP3M1, FAM214A, TMEM41B, RTN1, WRN, …
astrocyte	comp1_4	FAM189A2, CLEC16A, PRMT7, EPHX1, FBXL3, VPS36, PEX1, GAS5, ZNF568, MUM1, PRPF40A, WASF3, RFX2, NUTM2B-AS1, CNTNAP3, EPS15L1, RAD1, COL5A3, ADRBK2, NBPF15, ASTN2, EEF1A1P5, ZNF793, ATF7, RP11-396K3.1, ITGA7, NPC1, PPIAP19, ENOSF1, GABPB1-AS1, HNRNPH3, PI4KA, BCCIP, TMCC1, NSRP1, SSBP2, HIP1R, IFT74, EEA1, TRAPPC8, SREBF2, ERLEC1, CTD-2282P23.2, MRVI1, SYTL4, GAPDHP1, ARFGAP2, ATG14, HMGN3, KANSL3,…
astrocyte	comp1_5	MT-ATP6, MT-ND4, MT-CO3, MT-RNR2, MT-CO1, MT-ND2, MT-ND5, MTND4P12, MT-ND4L, MTRNR2L12, MT-ND6, MTRNR2L1, MT-CO2, MTND5P11, MT-CYB, MTND6P4, MROH1, MT-ATP8, TMEM50B, SYT17, RNF169, AP1S2, P4HTM, SLC9A6, HYDIN2, MT-ND1, MTRNR2L2, GOT1, COA1, MYT1L, STT3B, ZNF585A, TIAM1, MTRNR2L8, MT-RNR1, RP11-750B16.1, BDP1, PAXBP1, CSMD3, SNAP25, SLC4A8, GRIK2, MT-TP, COX6C, NOP56, SNX3, KIF5C, RP11-87H9.2, PLE…
astrocyte	comp1_6	ZNF570, RSPH3, AC004447.2, NELFCD, USP40, MEF2C-AS1, THOC1, SP1, KIAA1377, FICD, PHKB, PRKACA, CYBRD1, TNRC6A, MAP3K13, AASDH, FRA10AC1, IQGAP1, ANAPC5, UBXN4, MNAT1, PTPN1, HDLBP, CPSF7, SLC38A10, FAM126A, TMEM175, TTC14, PSD2, HDAC6, ABHD2, PTPRM, OGFOD1, SLC25A37, HMGCS1, SYNE1, DDX5, GPATCH2L, USP14, C8orf44, UBN2, ANKRD26, PPP1R3C, TULP3, ANKIB1, CTD-2266L18.1, NNT-AS1, UBE2A, FUS, CCAR1, UP…
astrocyte	comp1_7	DENND5A, R3HDM2, DPYSL3, ACSS1, EFR3A, TSC2, FTO, SEPW1, ARHGEF7, NOP58, MAF, TPM1, SQLE, RFX3, VPS4B, UBE3B, SLC41A2, MED13, ZFYVE21, ZNF708, DCHS2, PGM2L1, CBWD7, TRAPPC2, EGFR, NOP10, NUFIP2, GLUD2, ADHFE1, SRPRB, RP11-299J3.8, NUDT3, NBAS, PTCD3, SETD8, RPL41P1, TCF12, RGN, STOX1, MOK, CERS5, CAPRIN2, AKAP13, TMX1, CRB1, KCNN3, ZNF506, MUT, DDX3X, PFN2, WDR17, LAPTM4A, NCOA4, EFEMP1, ZBTB41, …
astrocyte	comp1_8	ATL3, PXK, ERCC6L2, BSDC1, NBPF8P, PRDM2, JPX, PDE5A, ATL2, GSAP, KLHL42, GPR75-ASB3, DGKG, RPRD2, ARL8B, EHMT1, SETX, AP1G1, ZNF493, ARF1, ESRRG, MIA3, ERO1L, DPY19L3, SKA2, MAP4K3, ZFX, GPT2, C1orf56, ORC3, AC034220.3, ALDH2, MGEA5, GPR98, SEPT7, CPSF6, C16orf62, INTU, DCUN1D4, CIRBP, CCSER2, GNPTAB, DHX36, EFTUD2, IFIT3, WDR59, PPM1A, DTNA, ACTR2, C11orf58, BRAF, TOP2B, TP53BP2, PNKD, MAPK4, N…
astrocyte	comp1_9	ANKRD13D, ZNF141, GSK3B, PWAR6, ZGRF1, GLI3, TET1, PGK1, ZNF608, FLCN, ENPP5, CH507-513H4.5, STEAP2, AMOT, PTPRG, SUDS3, LNPEP, EMP2, WWOX, SMAD4, WDR48, SLC6A11, LRP1B, RDX, RNF170, LYRM7, PDCD10, ARIH2, RPL3, COX5A, PELI2, NDUFB4, ATP6V1B2, SPIRE1, ALDH5A1, ATP6V0E1, CTC-444N24.11, USP11, WDR6, TEAD1, EIF2B5, ESF1, RIN2, WDR37, PMP22, ZDHHC21, YTHDC2, FRG1, EIF3K, FTH1, PIPOX, AZIN1, ZNF334, MF…
astrocyte	comp1_10	VIP, KCNQ1OT1, DCTN4, LIN54, NT5C2, RP11-544A12.8, ZNF117, CLIP3, FXR1, TCEAL1, ALG10B, POR, FAM178A, USP16, CPNE3, SNHG5, VPS53, RP11-848P1.9, NPIPB4, CACNA1B, PIK3CB, FYTTD1, CBX5, SGCD, BTAF1, RHOT1, PRKD1, GBF1, WDR13, EIF2AK4, FAM19A5, CBWD2, PLEKHA1, STK25, LSM12, SCARA3, RABEP1, RP11-139K1.2, FAM227A, HAGH, NECAP1, NCAM2, OPTN, NCBP1, CNTNAP3B, CSNK1E, VSIG10, KB-1507C5.2, CCDC93, C20orf19…
astrocyte	comp1_11	GLOD4, RGPD3, TM9SF4, CDC37, SORL1, DHX30, ZNF91, PSMC5, NFAT5, MAP1A, AKAP10, SYCP2, PTPN14, CCDC144A, SMU1, SEPT3, DYNC2H1, RGS2, SIRPA, CTNNB1, AP3M1, FAM214A, RTN1, FKBP3, HSP90AA1, RPS24, IDH2, BNIP2, CKAP5, HIST1H1C, BCAT2, FOXRED2, SPOP, UBE2H, EP400, CRNKL1, TMEM161B, PIK3C3, ZBTB25, EIF2S2, EMX2, PFKP, TM9SF3, NDUFA10, MRPS21, RPAP3, BICC1, TRIM8, ROBO1, DYNLL2, KIAA0368, PCDH7, NR2F1, R…
astrocyte	comp1_12	CRKL, PITPNA, USP3, SNAP29, TTC3P1, GLULP4, ALKBH5, PREX1, STAG2, RPS6, ITSN1, H3F3B, LONP2, WBP11, YWHAH, UBBP4, NUP98, DUSP1, GTF2A1, MFGE8, CFAP20, CCDC47, MARS, CDH20, KEAP1, PRPF6, PDIA3, ZNF573, PNN, VCP, BLCAP, ZNF609, PRRC2B, SENP7, NDUFV3, RNF10, GAB1, TUBA1A, AMD1, SLC11A2, NKAIN4, PLA2G16, ULK2, ARRB1, CTA-243E7.1, CIPC, YWHAE, SUV420H1, LINC00888, PAIP1, TMEM220, NARS, MSN, AC058791.1…
astrocyte	comp1_13	GCC2, RP5-882C2.2, PAK3, LMAN1, FGFR1OP2, WNK3, U2SURP, RPL13A, ITGA6, SDCBP, PPA1, C4orf29, RPLP0, EXOC1, MT1F, TMEM41B, WRN, CMC2, ZMYM5, TDP2, PHYHD1, MPP5, H2AFV, DPP8, FGFR1, NDUFA3, CEP85L, ENOX1, RP11-138A9.2, COX6A1, RP11-305K5.1, FOXJ3, CTNNAL1, NDUFA5, MED6, NCOA2, TMED8, PITRM1, VPS35, HNRNPUL1, WDR11, CHPT1, OSBPL1A, PCYT1B, ELP2, LRRC49, HSP90B1, PAFAH1B1, ZNF207, RAPGEF2, TNRC6C, C7…
astrocyte	comp1_14	ZNF275, ZNF714, TIPARP, RPS13, CTB-89H12.4, MYEF2, PPP2R2C, IREB2, TMSB4X, CAP2, KIAA1033, N4BP1, LAMA1, SRP54, NFIC, MYL6B, CRY2, ISCU, LRRC57, ELMSAN1, EPB41L3, CPM, MTHFD2L, ZNF333, SLC7A2, IDI1, ATP6V1H, ZNF891, RBBP7, FHL1, PHF7, CAND1, ARPC3, EPC1, RAB11A, RP11-630A13.4, FADS2, BIVM, RPL21, TMEM192, IST1, TECR, COQ10B, BAG5, HBP1, ELOVL6, KPNB1, NWD1, RP11-463O12.5, NBR1, PTPRS, KIAA0195, T…
astrocyte	comp1_15	ZBTB33, SLC9A8, EIF4H, NRDE2, PDZD8, RAB14, HSPB1, BCL6, LPIN2, RANBP9, SCRN1, RPRD1B, MYO15B, C10orf32, SETD3, JUND, WDR61, COG8, HIF1A, SC5D, UBQLN1, TUBB4B, TSPYL2, ATP5L, PEX2, VGLL4, CCDC14, NIPSNAP1, GDPD1, SPCS2, FARP1, HEATR5A, DIAPH1, CYP4V2, METAP2, TLR4, INTS12, ZNF331, NUDCD3, TAF7, DDIT3, CDH2, HUWE1, DDX3Y, ZNF37BP, ME1, BTG2, PYGM, RP11-437J2.4, LMBRD2, MBNL1, MAPRE2, MAP4, KIAA127…
astrocyte	comp1_16	FAM189A2, PRMT7, EPHX1, VPS36, GAS5, MUM1, PRPF40A, NUTM2B-AS1, CNTNAP3, COL5A3, ITGA7, PPIAP19, ENOSF1, HNRNPH3, HIP1R, SREBF2, CTD-2282P23.2, ARFGAP2, RNPS1, RAB6B, ZNF460, PHKA1, SLC35C2, LL22NC03-2H8.5, RALGAPB, NUMB, RPL31P54, UPF3B, SRGAP3, ZNF280D, SUZ12P1, GRAMD1C, LINC01578, RP4-673D20.3, RIMKLB, RN7SK, ADD1, CEP76, POT1-AS1, NPLOC4, MLLT10, MON1B, TARBP1, TOM1L2, PAX6, TPT1-AS1, MAP3K2,…
astrocyte	comp1_17	CLEC16A, PEX1, ZNF568, RFX2, EPS15L1, ADRBK2, ATF7, TMCC1, SSBP2, TRAPPC8, SYTL4, HMGN3, CDK5RAP2, RTCB, ENTPD1-AS1, HMBOX1, ACADM, KIAA1468, CREBZF, OAF, GPC5, CANX, CYB5B, SFXN1, HMGB1P10, PPME1, TCEA1, DNAJC24, RP11-673C5.1, VPS8, SLC22A17, NEK9, ATAD5, GOLGA3, SSFA2, FGF2, ZCCHC11, EMX2OS, USP22, MORC3, PHLPP1, STK33, NHSL1, RPL8, LARP1, SF3B2, GPATCH8, GOLGA8A, FLRT2, HERPUD2, RP5-968J1.1, T…
astrocyte	comp1_18	FBXL3, WASF3, RAD1, ASTN2, RP11-396K3.1, GABPB1-AS1, PI4KA, NSRP1, IFT74, EEA1, ERLEC1, MRVI1, ATG14, SNHG1, NEDD8, DDB1, XPOT, KDM2A, CABLES1, NDUFB8, ZMYND11, RPS28, ADK, PPP1R12A, PWP1, TLK2, IRF2, ITGA9-AS1, BAZ2A, PCF11, LRRFIP1, HIP1, MKLN1, DNM1L, ATP13A3, FAM49B, TXN2, DPH6, FAM134C, CCDC82, NPM1, RP11-16E23.4, RP3-525N10.2, PSMD4, PCNT, PPP6R2, ZMAT1, PHACTR2, LAMP1, UBA2, HSPD1P1, AP3D1…
astrocyte	comp1_19	NBPF15, ZNF793, NPC1, CCDC171, SNX5, ARHGEF6, KANK1, NMT1, STRIP1, SEC11C, DPP10, RPL31, TTLL4, SH3BGRL, SRSF7, SSB, ZNF518A, BZRAP1, ING3, CAMK2G, CEP170, CCND2, LINC01138, ZNF846, MTPAP, ABCD4, CSPP1, PRPF4B, RBM26, BHLHE40, SUGT1, GPAM, VAMP2, FAXDC2, RXRA, WBP4, RP11-120J1.1, SAMD8, ZC3H4, CCDC84, COL4A5, P2RY1, CHMP5, DENND4C, KAL1, CPT1A, XIAP, DENND1A, BCLAF1, ATM, FAM127A, ASCC1, FAS, EIF…
astrocyte	comp1_20	EEF1A1P5, GAPDHP1, SLC44A2, LGALS3BP, MAGED1, EEF1A1P6, ALDOC, UQCRC1, GJA1P1, PSMB5, CADPS, NDUFB9, ARHGEF4, CABIN1, CLU, ZNF7, FAH, TP53BP1, TCF25, COPS6, ZNF264, ACP1, PKM, TYW1, ACSBG1, PHPT1, UBC, TPI1, GAPDH, APP, SLC23A2, ARHGAP17, CKB, FTX, SRP9P1, MLC1, HSPA8P1, BCAS3, ACTB, GOLGA1, PLTP, FEZ1, SAP18, MYL6, ELMO2, RREB1, PRSS35, SLC48A1, GNAI2, UBL3, PDCD4, GAPDHP65, EEF1A1, MT3, EWSR1, …
astrocyte	comp1_21	BCCIP, KANSL3, COPS7B, ELF2, SMG1, TCEAL4, FAR1, ENPP4, USPL1, FTLP3, CCDC144B, XRCC6, LGALS3, DNAH7, ARF6, NPIPB11, GDI1, RHEB, EZH1, FSIP2, TUSC7, SPIN1, NUP160, EIF4EBP2, FAM13A, CLASP1, TMTC2, PPA2, GDAP1, USP2, ROCK1, KLHL28, CSAD, MYO9A, CASC4, HERC1, MLH3, PIAS2, ZFYVE16, SLC22A5, CHD7, DYNC2LI1, SNRNP200, ATP2A2, ITFG1, FECH, SLC20A2, RNF144B, NEK1, FGD5-AS1, RAPGEF3, SSBP1, HPS4, ARAP2, …
astrocyte	comp1_22	RPL7P1, RPL7, PPP1R9A, PLEKHG1, MSANTD4, FKBP9P1, WBP5, ZCCHC6, RPLP1, MORF4L1, SAP30BP, PBRM1, PDE8A, PHF20L1, FAM49A, RSL1D1, TMEM68, RPA1, DAG1, UBAP2, C11orf54, KDM5D, KCNJ10, USP9Y, MRFAP1, ATP6V1A, OSBPL2, EFCAB14, MGA, ARID5B, PSMD2, WNK1, RBM17, SRSF5, RFX4, DONSON, WASF2, SOX6, HIBCH, HNRNPH2, SNX14, ERCC1, ZCCHC7, NR1D2, SOBP, SETD5, SYAP1, RYK, NDUFB6, KAT6A, DICER1, KIF21A, SLC8A1, ST…
astrocyte	comp1_23	ZNF652, VPS26B, LGI4, RAN, STARD13, CHD2, RAP1GDS1, UHRF1BP1, FKBP15, NLGN4X, AP2B1, LRRC4C, KIAA1467, FUBP3, SNRPB2, WAPAL, RPS6KA5, RP11-347C12.1, LPHN3, NDUFA9, AXL, LIN52, SF3A1, CBX6, RDH11, EXOC2, RP5-1085F17.3, IPO5, WDR41, USP7, YY1, TRIM37, ARHGEF40, MED13L, KLF7, GIGYF2, AKAP11, GCFC2, ARHGAP21, ELOVL2, SLC1A2, GK5, ARHGAP5, SORBS1, C6orf62, BBX, MTCH2, CLINT1, TANK, LRIG2, TACC1, ZMPST…
astrocyte	comp1_24	PTMAP5, TULP4, RP11-119F7.5, HELZ, CNP, MIPOL1, C17orf80, NONO, EEF2K, ZNF44, MRO, CSNK2A2, KIAA2018, TMEM144, CAB39L, SLC5A3, SMG6, NAE1, SOX2-OT, PHYHIPL, OIP5-AS1, STAU1, RBM33, TLE4, TCTN3, FADS1, SNX6, SKP1P1, PIP4K2A, OMG, FAM120A, RP3-368A4.5, IFNGR1, RPL27, PARD3, FAIM2, GPI, CLDND1, GNB2L1, SLC12A2, SUPT6H, DCTN5, GDI2, NR2F1-AS1, DDX6, FBXO22, CSNK2A1, CDC40, TMED7, TAF8, INTS6, CALU, T…
astrocyte	comp1_25	MT-ATP6, MT-ND4, MT-CO3, MT-RNR2, MT-CO1, MT-ND2, MT-ND5, MTND4P12, MT-ND4L, MTRNR2L12, MT-ND6, MTRNR2L1, MT-CO2, MTND5P11, MT-CYB, MTND6P4, MT-ATP8, TMEM50B, SYT17, RNF169, AP1S2, P4HTM, SLC9A6, HYDIN2, MT-ND1, MTRNR2L2, GOT1, COA1, MYT1L, STT3B, ZNF585A, TIAM1, MTRNR2L8, MT-RNR1, RP11-750B16.1, BDP1, PAXBP1, SNAP25, GRIK2, MT-TP, COX6C, NOP56, SNX3, KIF5C, RP11-87H9.2, PDCD5, LUC7L, TERF2IP, NK…
astrocyte	comp1_26	MROH1, CSMD3, ADAM22, GTF2IRD2B, RPS26, SPPL2A, CWF19L2, KBTBD2, AVL9, TBC1D7, KLHL23, PDXK, SEPT8, R3HDM1, RP11-517I3.2, UGGT1, PPP1R15B, OSBPL6, RABGAP1L, ABI2
astrocyte	comp1_27	SLC4A8, PLEKHA3, BBIP1, SMG1P1, ATP2B1, DDX27, MEG3, UNC80, GOPC, ZSCAN18, NRXN3, PEG3, ERI2, RP11-617F23.1, EIF4E, SYNJ1, EPHA4, NAV1, PRMT2, ZC3H13, LRIF1, PKD2, CBWD3, ITGB8, SYT14, PCBP1-AS1, TAOK3, SLC1A3, PRDX3, EXOSC6, SUN1, SMG1P3, MRPL39, CPSF2, PAN3, SRGAP2B, TXLNA, CHTOP, LARP7, EEF1B2, ZNF326
astrocyte	comp1_28	ZNF570, RSPH3, AC004447.2, NELFCD, USP40, MEF2C-AS1, THOC1, KIAA1377, FICD, PHKB, PRKACA, CYBRD1, TNRC6A, MAP3K13, AASDH, FRA10AC1, IQGAP1, ANAPC5, UBXN4, MNAT1, PTPN1, HDLBP, CPSF7, SLC38A10, FAM126A, TMEM175, TTC14, PSD2, HDAC6, ABHD2, PTPRM, OGFOD1, SLC25A37, SYNE1, DDX5, GPATCH2L, USP14, C8orf44, UBN2, ANKRD26, PPP1R3C, TULP3, ANKIB1, CTD-2266L18.1, NNT-AS1, UBE2A, FUS, CCAR1, UPF3A, POGZ, AN…
astrocyte	comp1_29	SP1, HMGCS1, TP53, EIF4G2, HSBP1, CA2, NR4A2, TOB1, SHFM1, SLC39A9, LINC-PINT, NIN, KIF5B, AKAP6, RPL41, DNAJC27, XPO6, CTR9, ESD, HIST1H4C, GPD2, CTNNA1, CRYBG3, HNRNPU, SLC30A10, SLC20A1, KIAA0319L
astrocyte	comp1_30	ANKRD13D, GLI3, LNPEP, LRP1B, COX5A, PELI2, USP11, TEAD1, ESF1, RIN2, ZDHHC21, YTHDC2, MFSD11, SETD4, GAREM, SEMA4D, MAP9, FAM199X, CD59, LRRC37A16P, RP11-768G7.2, ANK2, EDNRB, REPS1, PCNX, EIF2AK2, NRXN1, CEP97, SENP6, RORA, VPS29, DIP2B, OGFRL1, ZFP36L2, SMEK1, SESN3, AMFR, ZNF451, ERGIC2, RBM28, GLG1, ARPC4, RP11-436D23.1, PTK2, TBC1D31, XRN1, RP11-499P20.2, PPP6R3, LANCL1, ZNF644, ACYP2, PRKD…
astrocyte	comp1_31	ZNF141, GSK3B, TET1, ZNF608, SUDS3, WDR48, SLC6A11, RDX, RNF170, PDCD10, ARIH2, NDUFB4, SPIRE1, CTC-444N24.11, PMP22, FRG1, AZIN1, ZNF334, TRPM3, ZNFX1, ZNF25, TMEM108, NDUFAF6, ATAD1, ACO2, ALDH1L1, PPP1R10, CLNS1A, HECTD2, NUPL1, MORF4L2, ABCC9, APMAP, ETV5, APPL2, NACA, ASAH1, DZIP3, CLK4, RIF1, ADRB1, SPRED1, GATM, TRIM13, CDS2, COPS8, ERBB4, MXI1, NACC2, UGP2, PPAP2A, GABRA2, LRIG1, BMPR2, R…
astrocyte	comp1_32	PWAR6, STEAP2, PTPRG, ATP6V1B2, WDR6, WDR37, VWA8, PAQR3, KIAA0196, SLC25A36, TAF2, ATP6AP2, NLGN4Y, JKAMP, TPP2, DDHD1, NBPF11, ZBTB43, SLC30A9, RNF216, FBXL20, BMP7, ALDH7A1, G3BP2, ARID2, FGFR3, RAD52, COPA, PTCH1
astrocyte	comp1_33	ZGRF1, PGK1, ENPP5, CH507-513H4.5, AMOT, SMAD4, LYRM7, RPL3, ALDH5A1, ATP6V0E1, EIF2B5, EIF3K, FTH1, PIPOX, RPL9, STARD7, P4HA1, PURA, DFFA, HRSP12, YWHAB, BAG3, RPS19, ANXA5, SECISBP2, SOX2, TGFB2, RTN3, SRPK2, SDHD, DBI, CALM1, WHSC1L1, MGLL, FBXW7, MYBPC1, PJA2, PFKM, KAT2B, SCD5, RPL14, RPL3P4, CPSF3L, SORT1, ATP1A2, GOLGB1
astrocyte	comp1_34	FLCN, EMP2, WWOX, PRKAR1A, GTF2IRD2, GOLM1, PLS3, EIF3M, RPS15A, APPBP2, EAPP, RPS12, SLC27A1, SFMBT2, GARNL3, C14orf159, ARHGAP1, CC2D2A, SUB1, CLIC4, SZT2, DNMT3A, MFN1, YWHAQ, NT5E, SGCE, ACKR3
astrocyte	comp1_35	VIP, KCNQ1OT1, DCTN4, LIN54, NT5C2, RP11-544A12.8, ZNF117, FXR1, TCEAL1, ALG10B, POR, FAM178A, CPNE3, SNHG5, VPS53, CACNA1B, PIK3CB, FYTTD1, CBX5, SGCD, BTAF1, RHOT1, PRKD1, WDR13, EIF2AK4, FAM19A5, CBWD2, PLEKHA1, STK25, LSM12, SCARA3, RP11-139K1.2, FAM227A, HAGH, NECAP1, NCAM2, CSNK1E, VSIG10, APLP2, YAP1, TM9SF2, DENND5B, SNAP91, NRP1, PCBP2, TMEM245, LARP4, ADAM10, ETNK1, TRIB2, HDAC2, HNRNPL…
astrocyte	comp1_36	CLIP3, USP16, RP11-848P1.9, NPIPB4, GBF1, RABEP1, OPTN, NCBP1, CNTNAP3B, KB-1507C5.2, CCDC93, C20orf194, NUP155, C15orf40, MTIF3, WIF1, INTS10, NDFIP1, DDX17, CPNE8, USP48, SLC39A10, MKNK1, TRAK1, ZMAT3
astrocyte	comp1_37	GLOD4, RGPD3, TM9SF4, CDC37, SORL1, ZNF91, PSMC5, NFAT5, MAP1A, AKAP10, SYCP2, CCDC144A, SMU1, SEPT3, DYNC2H1, RGS2, SIRPA, AP3M1, FAM214A, RTN1, FKBP3, HSP90AA1, RPS24, IDH2, BNIP2, CKAP5, HIST1H1C, BCAT2, SPOP, EP400, TMEM161B, PIK3C3, ZBTB25, EIF2S2, EMX2, TM9SF3, NDUFA10, MRPS21, TRIM8, ROBO1, DYNLL2, KIAA0368, PCDH7, RAD23B, MTHFD1, SET, ZBTB4, CSRNP3, UFM1, ETFDH, ORC2, PCNXL4, GGPS1, POGLU…
astrocyte	comp1_38	DHX30, PTPN14, CTNNB1, FOXRED2, UBE2H, CRNKL1, PFKP, RPAP3, BICC1, NR2F1, PABPC1, PAQR8, LINC00657, MAOA, ANGPTL4, EIF3J, MLLT4, YWHAG, WDR36, PSIP1, DCAF5, WIPF2, GNA13, ZNF106, PSAP, IFNAR1, SMAD5, APOE, CLDN12, RANBP3L, BLOC1S6, OLFM1, PRCP, PPHLN1, EIF3A, PHACTR1, MTPN, ARNT2, ELOVL5, PPP2R5C, SDC4, PPP1R12B, ARL14EP, SOS2, MOB1A, SERINC3, MGST3, UFL1, PSMB6, CCNH, JAKMIP2, NDUFB3, GRAMD1B, R…
astrocyte	comp1_39	CRKL, PITPNA, USP3, TTC3P1, ALKBH5, PREX1, RPS6, ITSN1, H3F3B, LONP2, WBP11, UBBP4, DUSP1, GTF2A1, CCDC47, MARS, PDIA3, PNN, VCP, ZNF609, PRRC2B, NDUFV3, AMD1, NKAIN4, PLA2G16, ARRB1, CIPC, LINC00888, AC058791.1, NCOA3, FOS, PIKFYVE, SAT1, AMZ2P1, GRB2, CCDC186, ATP5C1, ZFHX3, GLIS3, PAAF1, KPNA3, DNAJA1, HMGCR, OSGEP, HERPUD1, SDHAP1, LPP, ACBD7, ATP6V1G1, NAPG, PSMD6, PSMD12, PHF3, ATP5O, STON2…
astrocyte	comp1_40	SNAP29, GLULP4, STAG2, YWHAH, NUP98, MFGE8, CFAP20, CDH20, KEAP1, PRPF6, ZNF573, BLCAP, SENP7, RNF10, GAB1, TUBA1A, SLC11A2, ULK2, CTA-243E7.1, YWHAE, SUV420H1, PAIP1, TMEM220, NARS, MSN, TSPAN14, FCF1, ETFA, BHLHE41, SLC25A48, TMEM167A, C11orf49, PCDHGC3, RP11-138A9.1, NUP43, GBAS, CTDSPL2, HKR1, MID1, FAM85B, MEIS2, IQCE, SEC63, MAST4, ZMIZ1, PAFAH1B2, KIAA1407, APEX1, ARHGAP12, ZC3H7A, YLPM1, …
astrocyte	comp1_41	GCC2, RP5-882C2.2, LMAN1, FGFR1OP2, U2SURP, RPL13A, ITGA6, SDCBP, PPA1, C4orf29, RPLP0, EXOC1, MT1F, TMEM41B, CMC2, TDP2, PHYHD1, MPP5, DPP8, NDUFA3, CEP85L, RP11-305K5.1, FOXJ3, NDUFA5, MED6, NCOA2, TMED8, PITRM1, WDR11, OSBPL1A, LRRC49, HSP90B1, ZNF207, C7orf73, CTSB, CDK13, FAM204A, ATP5J2, COX8A, NFASC, RAB5B, PPP2R5E, AUTS2, CUX1, TNKS2, WDFY3, CLDN10, SON, PLCB1, ZKSCAN1, ATXN1, AK3, UBE2B,…
astrocyte	comp1_42	PAK3, WRN, ZMYM5, H2AFV, FGFR1, ENOX1, RP11-138A9.2, COX6A1, CTNNAL1, VPS35, CHPT1, PCYT1B, ELP2, PAFAH1B1, RAPGEF2, TNRC6C, CRLF3, SART3, STXBP1, HERC4, UCHL1, SCLT1, GPR19, RCN2, SSPN, SOX4, RNU6-118P, ALG5, NAA15, USO1, KCTD6, MYCBP2, SRP14, MRAS, PSMD11, RP4-717I23.3, TMOD2, CAPZA1, PPM1B, NME7, DKK3, SIPA1L1, VEZT, RNF216P1, THRB, RPL23, RPL15P3, EXOC4, KMT2A, MSI2, SLC44A1, SMARCC1, TUG1, Z…
astrocyte	comp1_43	WNK3, HNRNPUL1, KLF12, PCSK5, ATP6AP1L, PUS7L, DNMT1, SCFD1, GPX4, UBE2Q2P1, ARPP19, GAPVD1, NEMF, CNOT1, SLC2A4, METTL7A, RTFDC1, RB1CC1, PSMC6, OTUD6B-AS1, ACAP2, VPS13B, LMO3, CCDC66, CEP70, GOLGA4, CD47, ZEB2
astrocyte	comp1_44	EEF2, UBE2L3, PDHB, MSI1, ECH1, ATXN7L3B, PDLIM5, STAM, SUMO1, PARK7, NUDCD2
astrocyte	comp1_45	ZNF275, TIPARP, RPS13, CTB-89H12.4, PPP2R2C, N4BP1, CRY2, ELMSAN1, IDI1, ZNF891, PHF7, FADS2, BIVM, RPL21, TMEM192, IST1, COQ10B, NWD1, RP11-463O12.5, NBR1, GATAD1, HSPA5, TMX3, QKI, ENDOD1, TLE1, FAM221A, SNTA1, SLC33A1, SERINC1, ZFP36, DNAJC3-AS1, RP11-211G3.2, ZFP36L1, RTF1, AQP4-AS1, HEPH, FAT1, ZNF655, ZFAND5, MERTK, PAPLN, TFRC, ACIN1, DOCK4, ATRX, TGFBRAP1, NAV3, WDFY2, TTPA, LRP4, AC00401…
astrocyte	comp1_46	ZNF714, MYEF2, IREB2, CAP2, KIAA1033, SRP54, NFIC, MYL6B, LRRC57, SLC7A2, ARPC3, RAB11A, TECR, KIAA0195, TIMMDC1, ZNF397, ACAA2, TMTC3, MLLT3, CALD1, HNRNPA1, RORB, BBS4, RABGAP1, STK3, ATP5H, RAB21, DSTN, CALCOCO2, LHX2, FAM222B, METTL16, IGF1R, PRDX2, PRPF8, APOOL, RP11-147L13.11, ZADH2, ZC2HC1A, STRN3, HNRNPL, ANAPC11, RAB2A, ATP5G3, HNRNPK, GSPT1, CHP1, EPHB1, GPR22, PPP3CA, ID4, UBL5, POLR3A…
astrocyte	comp1_47	TMSB4X, ISCU, EPB41L3, MTHFD2L, ATP6V1H, RBBP7, CAND1, EPC1, HBP1, PTPRS, GREB1, EPG5, ZNF226, SYT1, DMXL2, AHNAK, PFDN1, FGD6, SF1, PRMT3, SAV1, PSMD7, NDRG4, FBXO21, FAM172A, ARL13B, RPL34, KCNMA1, NAA25, TSC22D3, POMP, CACNB1, NGFRAP1, S100B, ALDOA, DCAKD, BSG, PPP2CA, PPP1R1B, MT1G, GAREML, LRRC58, CALM2P3, GPM6B, SOD2, SMARCA5, PAIP2, IFI6, PHACTR4, ASH1L, RPL21P32, MAPK14, FAHD2A, QRICH1, N…
astrocyte	comp1_48	LAMA1, CPM, ZNF333, FHL1, RP11-630A13.4, BAG5, ELOVL6, KPNB1, VCL, NUP188, TRAPPC13, RNF219-AS1, ITCH, OSBPL8, RP11-437J2.3, EML6, SMAD2, MTM1, FNBP4, CYLD, BCKDHB, MAVS, KIAA0319, C5orf51, ABAT, PLEC, FNBP1L, PRKCA, PDE4D, TSPYL1, SCAI, RPL7L1, TMBIM6, FNDC3B, CWC22, SUCO, DNAJC8, ZMAT2, FAM167A, PHF14, FGFR2, GOLIM4, PARP1
astrocyte	comp1_49	ZBTB33, SLC9A8, NRDE2, RAB14, HSPB1, BCL6, LPIN2, RANBP9, RPRD1B, MYO15B, SETD3, JUND, WDR61, COG8, HIF1A, TUBB4B, TSPYL2, ATP5L, VGLL4, GDPD1, SPCS2, FARP1, INTS12, ZNF331, TAF7, DDIT3, HUWE1, DDX3Y, ZNF37BP, BTG2, PYGM, RP11-437J2.4, LMBRD2, MAPRE2, KIN, FOSB, RMND5A, PSMC2, DNAJB6, GNAS, BRD4, PPP2CB, CHRDL1, EIF2S1, NUDT4, SMC5, TNPO1, CEP250, KCNJ16, ZEB1, DLC1, RFC1, RP3-331H24.6, CHD6, PNR…
astrocyte	comp1_50	EIF4H, PDZD8, SCRN1, C10orf32, SC5D, UBQLN1, PEX2, CCDC14, NIPSNAP1, HEATR5A, DIAPH1, CYP4V2, METAP2, TLR4, NUDCD3, CDH2, ME1, MBNL1, MAP4, KIAA1279, BBOX1, IFT88, CTSL, SMURF1, EPN2, USP15, STX7, UBA1, RAB31, ZFAND6, CCNI, IDS, NBN, TTTY15, TRIP11, KIFAP3, NLGN3, SPOCK1, SEMA4B, BDH2, TMEM209, ZNF770, SARAF, UBAC1, RNF213, CLCN3, IGSF11, IBTK, GLO1, SDHC, TBC1D5, PPP2R1A, VAV3, HIAT1, SPATS2L, H…
astrocyte	comp1_51	FBXL3, WASF3, RAD1, ASTN2, RP11-396K3.1, GABPB1-AS1, PI4KA, NSRP1, IFT74, EEA1, ERLEC1, MRVI1, ATG14, SNHG1, NEDD8, DDB1, XPOT, KDM2A, CABLES1, NDUFB8, ZMYND11, RPS28, ADK, PPP1R12A, PWP1, TLK2, IRF2, ITGA9-AS1, BAZ2A, PCF11, LRRFIP1, HIP1, MKLN1, DNM1L, ATP13A3, TXN2, DPH6, CCDC82, NPM1, RP11-16E23.4, RP3-525N10.2, PSMD4, PCNT, PPP6R2, ZMAT1, PHACTR2, LAMP1, UBA2, HSPD1P1, AP3D1, ARHGAP24, ATXN3…
astrocyte	comp1_53	EEF1A1P5, GAPDHP1, SLC44A2, LGALS3BP, MAGED1, EEF1A1P6, ALDOC, UQCRC1, GJA1P1, PSMB5, CADPS, NDUFB9, ARHGEF4, CABIN1, CLU, ZNF7, FAH, TP53BP1, TCF25, COPS6, ZNF264, ACP1, PKM, TYW1, ACSBG1, PHPT1, UBC, TPI1, GAPDH, APP, SLC23A2, ARHGAP17, CKB, MLC1, HSPA8P1, BCAS3, ACTB, PLTP, FEZ1, SAP18, MYL6, PRSS35, SLC48A1, GAPDHP65, EEF1A1, MT3, TOX4, NKAP, MYH10, COX5B, RAB7A, GFAP, NCL, IFITM3, PEBP1, GTF…
astrocyte	comp1_54	FTX, SRP9P1, ELMO2, RREB1, EWSR1, ANKFY1, DDHD2, ADORA2B, MAPK1, FRS2, STIM1, DDX46, DCAF7, RBBP6, DLD, EP300, ILF3, ZCRB1, ACADVL, MESDC2, SBDS, SRRM2, SIK3, RBPJ, ASF1A, CCSAP, TOB2, SCAPER, SERP1, NNT, PPARGC1A, NOTCH2, CEP350, CAP1, GNG5, PEA15, RAB6A, ZIC2, HSD17B4, PDLIM3, PLOD2, NFE2L2
astrocyte	comp1_55	GOLGA1, GNAI2, UBL3, PDCD4, TAF1, AGAP6, PAMR1, TMEM254, PRPF39, SLC25A46, ZNF516, INSR, ACACB, SOX5, CEBPZOS, RNF115, THRAP3, CEBPZ
astrocyte	comp1_56	BCCIP, KANSL3, COPS7B, ELF2, SMG1, TCEAL4, FAR1, ENPP4, USPL1, FTLP3, CCDC144B, XRCC6, LGALS3, DNAH7, ARF6, NPIPB11, GDI1, RHEB, EZH1, FSIP2, NUP160, EIF4EBP2, FAM13A, CLASP1, TMTC2, PPA2, GDAP1, ROCK1, KLHL28, CSAD, MYO9A, CASC4, HERC1, MLH3, PIAS2, ZFYVE16, SLC22A5, CHD7, ATP2A2, ITFG1, SLC20A2, RNF144B, NEK1, FGD5-AS1, RAPGEF3, SSBP1, ARAP2, CNBP, NTRK3, BRWD1, CLIP1, KATNBL1, OXR1, RUFY2, ZBE…
astrocyte	comp1_57	TUSC7, SPIN1, USP2, DYNC2LI1, SNRNP200, FECH, HPS4, TNPO2, CALM2P2, LAMA4, INO80D, RRP8, WSB2, MED12L, THSD7A, CASC10, DHX57, RBMX, SAT2, NPAS3, MDM2, CFL1, COX6B1, SERPINB9, YWHAZ, SHPRH, RAB10, BLZF1, FRYL, RPL35, KCTD3
astrocyte	comp1_58	RPL7P1, RPL7, PPP1R9A, PLEKHG1, MSANTD4, ZCCHC6, RPLP1, MORF4L1, SAP30BP, PBRM1, PDE8A, PHF20L1, FAM49A, RSL1D1, TMEM68, DAG1, UBAP2, C11orf54, KDM5D, KCNJ10, USP9Y, MRFAP1, ATP6V1A, OSBPL2, EFCAB14, MGA, PSMD2, WNK1, RBM17, SRSF5, RFX4, DONSON, WASF2, HIBCH, HNRNPH2, SNX14, ERCC1, ZCCHC7, NR1D2, SOBP, SETD5, SYAP1, RYK, KAT6A, DICER1, KIF21A, SLC8A1, STX16, DAZAP2, SHC1, YAF2, TRIO, BAZ1B, ATP2C…
astrocyte	comp1_59	FKBP9P1, WBP5, RPA1, ARID5B, SOX6, NDUFB6, FAM217B, TBCK, SLK, XPO1, MTUS1, ARIH1, ARMC2, MYO5A, FKBP9, WDR26, PREPL, ZNF148, ENSA, NFIA, KPNA4
astrocyte	comp1_60	ZNF652, VPS26B, LGI4, RAN, STARD13, CHD2, RAP1GDS1, UHRF1BP1, NLGN4X, KIAA1467, WAPAL, RPS6KA5, RP11-347C12.1, LPHN3, AXL, SF3A1, CBX6, RDH11, RP5-1085F17.3, USP7, YY1, TRIM37, ARHGEF40, KLF7, GIGYF2, AKAP11, ARHGAP21, ELOVL2, SLC1A2, ARHGAP5, SORBS1, C6orf62, BBX, MTCH2, CLINT1, TANK, TACC1, IL33, PUM1, FSTL1, ATP2B4, CYSTM1, RAC1
astrocyte	comp1_61	FKBP15, AP2B1, LRRC4C, FUBP3, SNRPB2, NDUFA9, LIN52, EXOC2, IPO5, WDR41, MED13L, GCFC2, GK5, LRIG2, ZMPSTE24, CASD1, PPAP2B, CDC42
astrocyte	comp1_62	PTMAP5, TULP4, RP11-119F7.5, CNP, KIAA2018, TMEM144, CAB39L, SOX2-OT, SNX6, PIP4K2A, CLDND1, SLC12A2, NR2F1-AS1, TMED7, LSM5, SCD, PCNP, MEF2C, PTMA, C1orf21, TTN
astrocyte	comp1_63	HELZ, NONO, EEF2K, MRO, CSNK2A2, SLC5A3, SMG6, NAE1, OIP5-AS1, RBM33, TLE4, TCTN3, FADS1, OMG, FAM120A, RP3-368A4.5, IFNGR1, RPL27, PARD3, FAIM2, GPI, GNB2L1, DCTN5, GDI2, FBXO22, CDC40, INTS6, CALU, TMEM164, ADAM20, GNA14, MED31, MPC1, PPP2R1B, MT2A, CD63, ERC1, TTC19, HAT1, EIF1B, ATP6V1F, ABLIM1, ZMYM1, FOXN2, RP11-582J16.4, LRP8, NPL, PNPT1, TKT, RSPRY1, ANKRD36B, RUNX1T1, RPS3A, LEPROT, MAP3…
astrocyte	comp1_64	MIPOL1, C17orf80, ZNF44, PHYHIPL, STAU1, SKP1P1, SUPT6H, DDX6, CSNK2A1, TAF8, PSEN1, RIC3, RNMT, GNA12, GABRA4, GJB6, NDUFS4, RBMS3, CREBRF, CNOT2, ZC3H6, TTBK2, DENND1B, TRAF3IP2, IL6ST, KIF2A, ICE1, TM2D1, TMEM59
astrocyte	comp1_65	MT-ATP6, MT-ND4, MT-CO3, MT-RNR2, MT-CO1, MT-ND2, MT-ND5, MTND4P12, MT-ND4L, MTRNR2L12, MT-ND6, MTRNR2L1, MT-CO2, MTND5P11, MT-CYB, MT-ATP8, P4HTM, HYDIN2, MT-ND1, MTRNR2L2, MYT1L, TIAM1, MTRNR2L8, MT-RNR1, RP11-750B16.1, BDP1, MT-TP, SNX3, KIF5C, LUC7L, ANKRD36, RPL38, MT-TN, ATP1B1, CEP164, ZC3H15, RP11-380M21.2, MT-ND3, NECAB1, MAP2, MT-TC, WWP1, ZNF814, MBNL2, EED, CD46, JAK1, LYRM1, PER1, AT…
astrocyte	comp1_67	ZNF570, RSPH3, AC004447.2, NELFCD, USP40, MEF2C-AS1, THOC1, KIAA1377, FICD, PHKB, PRKACA, CYBRD1, TNRC6A, MAP3K13, AASDH, FRA10AC1, IQGAP1, ANAPC5, UBXN4, MNAT1, HDLBP, CPSF7, SLC38A10, FAM126A, TMEM175, TTC14, PSD2, HDAC6, ABHD2, PTPRM, OGFOD1, SLC25A37, SYNE1, DDX5, GPATCH2L, USP14, C8orf44, UBN2, ANKRD26, PPP1R3C, TULP3, ANKIB1, CTD-2266L18.1, NNT-AS1, UBE2A, FUS, CCAR1, UPF3A, POGZ, ANKRD40, …
astrocyte	comp1_69	ZNF141, GSK3B, ZNF608, WDR48, RNF170, TRPM3, TMEM108, NUPL1, ABCC9, NACA, CLK4, ADRB1, GATM, TRIM13, COPS8, ERBB4, NACC2, UGP2, BMPR2, OST4
astrocyte	comp1_70	SUDS3, RDX, NDUFB4, SPIRE1, ZNF334, ZNFX1, ALDH1L1, PPP1R10, APMAP, ASAH1, CDS2, PPAP2A, GABRA2, LRIG1, RAB4A, ZC3H11A, AK4
astrocyte	comp1_71	TET1, SLC6A11, PDCD10, ARIH2, CTC-444N24.11, PMP22, FRG1, AZIN1, ZNF25, NDUFAF6, ATAD1, ACO2, CLNS1A, HECTD2, MORF4L2, ETV5, APPL2, DZIP3, RIF1, SPRED1, MXI1, SNX27, BMPR1B, SGIP1
astrocyte	comp1_72	GLOD4, RGPD3, TM9SF4, CDC37, SORL1, ZNF91, PSMC5, NFAT5, MAP1A, SYCP2, SMU1, SEPT3, DYNC2H1, RGS2, SIRPA, FAM214A, RTN1, FKBP3, HSP90AA1, RPS24, IDH2, CKAP5, HIST1H1C, BCAT2, EP400, TMEM161B, PIK3C3, ZBTB25, EMX2, TM9SF3, NDUFA10, MRPS21, TRIM8, ROBO1, DYNLL2, KIAA0368, PCDH7, RAD23B, MTHFD1, SET, ZBTB4, CSRNP3, UFM1, ETFDH, ORC2, PCNXL4, GGPS1, POGLUT1, SMCHD1, NFKBIA, CISD1, CDH10, ZNF680, C7or…
astrocyte	comp1_73	AKAP10, CCDC144A, AP3M1, BNIP2, SPOP, EIF2S2, ENY2, SNX13, PRKDC, AGPAT3, MAGI1, COX11, SLC25A4, FBXO9, SPTLC2, FER, ATIC, LARS, PYGB, KCTD20, SNRPN, COG4, BACE1-AS, CRYZL1, FAM133B, BPTF, TPCN1, LIN7C, SCHIP1, LRRC1, CTDSP2, TRAM1, USP47, TPD52L1, THSD1, NBPF8, MRPS5, BRD2, SERBP1, SMARCAD1, RSRP1, TMEM106B, MEAF6, MSMO1, LAP3, SEPT2, DDAH1, ATP10D
astrocyte	comp1_74	CRKL, PITPNA, USP3, TTC3P1, ALKBH5, PREX1, RPS6, ITSN1, H3F3B, LONP2, WBP11, UBBP4, DUSP1, MARS, PDIA3, PNN, VCP, ZNF609, PRRC2B, NDUFV3, AMD1, NKAIN4, PLA2G16, ARRB1, CIPC, LINC00888, AC058791.1, FOS, PIKFYVE, SAT1, AMZ2P1, GRB2, CCDC186, ATP5C1, ZFHX3, GLIS3, PAAF1, KPNA3, DNAJA1, HMGCR, OSGEP, HERPUD1, SDHAP1, LPP, ACBD7, ATP6V1G1, PSMD12, PHF3, ATP5O, STON2, PCDH17, CCDC53, DOCK1, VAPA, VIM, …
astrocyte	comp1_75	GTF2A1, CCDC47, NCOA3, NAPG, PSMD6, HCFC1, NAP1L4, KTN1, AP003025.2, PPARA, CSDE1, SRSF4
astrocyte	comp1_76	SNAP29, GLULP4, STAG2, NUP98, ZNF573, BLCAP, SENP7, RNF10, GAB1, TUBA1A, YWHAE, PAIP1, MSN, ETFA, C11orf49, NUP43, GBAS, MID1, PAFAH1B2, YLPM1, TJP1, BEX4, FDFT1, ATG12, TTC17, UBR1, FAM168A, TOX, JARID2, GPHN, RAB18, SENP5, POLR2J3, AQR, NRBP2, TLE3, ALDH6A1, DPYSL2, STOM, TCF7L2, ATE1, SCYL2, PSMA3-AS1, PARP9, UBE2D4, GLUL, PSME4, TXNIP, ARPC2, ALCAM, KIAA1161, PTPN13, S100A16, CSPG5, FAM162A, …
astrocyte	comp1_77	YWHAH, MFGE8, CFAP20, CDH20, KEAP1, PRPF6, SLC11A2, ULK2, CTA-243E7.1, SUV420H1, TMEM220, NARS, TSPAN14, FCF1, BHLHE41, SLC25A48, TMEM167A, PCDHGC3, RP11-138A9.1, CTDSPL2, HKR1, FAM85B, MEIS2, IQCE, SEC63, MAST4, ZMIZ1, KIAA1407, APEX1, ARHGAP12, ZC3H7A, KDELR2, CEP290, VPS41, CDC16, HERC2P9, CCT6A, STT3A, KAT7, UTRN, EIF4G1, GSTP1, CHDH, SUPT7L, SLC25A16, GNS, EIF4B, NPEPPS, RP11-676M6.1, TRA2A,…
astrocyte	comp1_78	ZNF275, RPS13, CTB-89H12.4, PPP2R2C, CRY2, ELMSAN1, PHF7, BIVM, RPL21, IST1, NWD1, RP11-463O12.5, NBR1, GATAD1, HSPA5, TMX3, FAM221A, RP11-211G3.2, RTF1, FAT1, MERTK, TFRC, ACIN1, DOCK4, ATRX, TGFBRAP1, NAV3, WDFY2, TTPA, LRP4, AC004019.13, DMTF1, IFRD1, CHSY1, WDFY3-AS2, CEP95, PAPOLA, GAN, SLC9A3R1, FIGN, HEATR5B, KCNA2, ELK4, RANBP2, TSC22D2, ZBTB38, ZMYM4, PLXNB1
astrocyte	comp1_79	TIPARP, N4BP1, IDI1, ZNF891, FADS2, TMEM192, COQ10B, QKI, ENDOD1, TLE1, SNTA1, SLC33A1, SERINC1, ZFP36, DNAJC3-AS1, ZFP36L1, AQP4-AS1, HEPH, ZNF655, ZFAND5, PAPLN, ADAM17, ASAP1, FERMT2, SLC25A3, CHORDC1, FEM1C, MARK3, PPP1CB, DZIP1, GNAI3, ATF6, CADM3, PRPF3
astrocyte	comp1_80	TMSB4X, ISCU, EPB41L3, MTHFD2L, ATP6V1H, CAND1, EPC1, PTPRS, GREB1, EPG5, ZNF226, SYT1, DMXL2, PFDN1, FGD6, SAV1, NDRG4, FAM172A, RPL34, KCNMA1, NAA25, POMP, CACNB1, NGFRAP1, DCAKD, MT1G, LRRC58, GPM6B, PAIP2, PHACTR4, ASH1L, RPL21P32, MAPK14, NBPF14, RPS20
astrocyte	comp1_81	RBBP7, HBP1, AHNAK, SF1, PRMT3, PSMD7, FBXO21, ARL13B, TSC22D3, S100B, ALDOA, BSG, PPP2CA, PPP1R1B, GAREML, CALM2P3, SOD2, SMARCA5, IFI6, FAHD2A, QRICH1, SRSF10, SPATA6
astrocyte	comp1_82	ZBTB33, SLC9A8, NRDE2, RAB14, HSPB1, BCL6, LPIN2, RPRD1B, MYO15B, SETD3, JUND, WDR61, TUBB4B, TSPYL2, ATP5L, GDPD1, SPCS2, FARP1, INTS12, ZNF331, TAF7, DDIT3, HUWE1, DDX3Y, ZNF37BP, PYGM, RP11-437J2.4, LMBRD2, MAPRE2, KIN, FOSB, PSMC2, DNAJB6, GNAS, BRD4, PPP2CB, CHRDL1, NUDT4, SMC5, TNPO1, CEP250, KCNJ16, ZEB1, RFC1, RP3-331H24.6, CHD6, PNRC1, KIAA2026, STIM2, CBX3, HSPA4L, NKTR, LIMCH1, C3orf70…
astrocyte	comp1_83	RANBP9, COG8, HIF1A, VGLL4, BTG2, RMND5A, EIF2S1, DLC1, CAST, PHYKPL, SBF2, ARF4, CIART
astrocyte	comp1_84	EEF1A1P5, SLC44A2, LGALS3BP, MAGED1, EEF1A1P6, UQCRC1, GJA1P1, PSMB5, CADPS, NDUFB9, ARHGEF4, CABIN1, ZNF7, FAH, TP53BP1, TCF25, COPS6, ZNF264, ACP1, PKM, TYW1, ACSBG1, PHPT1, UBC, APP, SLC23A2, ARHGAP17, MLC1, HSPA8P1, BCAS3, ACTB, FEZ1, SAP18, MYL6, PRSS35, SLC48A1, EEF1A1, MT3, TOX4, NKAP, MYH10, COX5B, RAB7A, GFAP, NCL, IFITM3, PEBP1, GTF2I, GARS, CD81, C2orf72, FAM192A, SESTD1, NCAM1, ENHO, …
astrocyte	comp1_86	RPL7P1, RPL7, PPP1R9A, PLEKHG1, MSANTD4, ZCCHC6, RPLP1, MORF4L1, SAP30BP, PBRM1, PDE8A, PHF20L1, FAM49A, RSL1D1, TMEM68, DAG1, UBAP2, KDM5D, KCNJ10, USP9Y, MRFAP1, ATP6V1A, OSBPL2, EFCAB14, MGA, PSMD2, WNK1, RBM17, SRSF5, RFX4, DONSON, WASF2, HIBCH, HNRNPH2, ERCC1, ZCCHC7, NR1D2, SOBP, SETD5, SYAP1, RYK, KAT6A, DICER1, KIF21A, SLC8A1, DAZAP2, SHC1, YAF2, TRIO, BAZ1B, ATP2C1, RP11-101E13.5, RAD21,…
astrocyte	comp1_87	C11orf54, SNX14, STX16, UG0898H09, PPP2R3A, BRD8, RP11-692D12.1, SRGAP1, GNB1, UBAP2L, C4orf3, RC3H1
astrocyte	comp1_90	YWHAH, MFGE8, KEAP1, PRPF6, SLC11A2, TMEM220, NARS, SLC25A48, TMEM167A, PCDHGC3, CTDSPL2, MAST4, APEX1, KDELR2, CEP290, HERC2P9, CCT6A, STT3A, UTRN, EIF4G1, SUPT7L, SLC25A16, GNS, KRIT1, PHLDB1, DDX1, PANK3, ARL6IP1, THUMPD2, RP11-426D19.1, GHITM, WRB, COX7B, HADHB, MCFD2, TSPAN7, ATP9A, MAPK1IP1L, ATP6V1E1, PRKAG1, EIF4A2, ANAPC13, SERINC5, CEP104, LYST, SMIM14, GMPS, CCDC88A, CELSR2, ASXL2, RIC…
astrocyte	comp1_91	CFAP20, CDH20, ULK2, CTA-243E7.1, SUV420H1, TSPAN14, FCF1, BHLHE41, RP11-138A9.1, HKR1, FAM85B, MEIS2, IQCE, SEC63, ZMIZ1, KIAA1407, ARHGAP12, ZC3H7A, VPS41, CDC16, KAT7, GSTP1, CHDH, EIF4B, NPEPPS, RP11-676M6.1, TRA2A, KIAA0930, ROBO3, OAT, PDK4, ARRDC3, PCMTD2, TSNAX, VDAC2, SLC25A5, DECR1, PHF20, CBWD5, STRAP, IGDCC4, ANKRD17, BRD3, CDHR3, RPS27, PDE4B, MCL1, HSDL2, USP24, FBXL5, NALCN, SKP1, …
astrocyte	comp1_92	RBBP7, HBP1, FBXO21, TSC22D3, S100B, PPP1R1B, GAREML, SOD2, SMARCA5, SRSF10, SPATA6
astrocyte	comp1_93	AHNAK, SF1, PRMT3, PSMD7, ARL13B, ALDOA, BSG, PPP2CA, CALM2P3, IFI6, FAHD2A, QRICH1
astrocyte	comp1_95	PPP1R9A, MSANTD4, ZCCHC6, RPLP1, MORF4L1, SAP30BP, PBRM1, TMEM68, DAG1, UBAP2, KCNJ10, USP9Y, MGA, WNK1, RBM17, RFX4, WASF2, HIBCH, NR1D2, SETD5, KAT6A, TRIO, ATP2C1, HERC2P2, CUL5, ITGB1, GOSR1, NECAP2, CIAO1, MORF4L1P1, KIDINS220, PNPLA8, CYP2J2
astrocyte	comp1_96	YWHAH, MFGE8, KEAP1, PRPF6, SLC11A2, TMEM220, NARS, SLC25A48, PCDHGC3, CTDSPL2, MAST4, APEX1, KDELR2, CEP290, HERC2P9, STT3A, UTRN, EIF4G1, SUPT7L, SLC25A16, GNS, KRIT1, PHLDB1, PANK3, MCFD2, TSPAN7, MAPK1IP1L, ATP6V1E1, PRKAG1, EIF4A2, ANAPC13, SERINC5, CEP104, LYST, SMIM14, GMPS, CCDC88A, RICTOR, FMN2
astrocyte	comp1_97	TMEM167A, CCT6A, DDX1, ARL6IP1, THUMPD2, RP11-426D19.1, GHITM, WRB, COX7B, HADHB, ATP9A, CELSR2, ASXL2
endothelial	comp1_2	SUZ12, MGA, CALM2P2, TNRC6C, SLC2A13, MUM1, KIAA1033, PA2G4, SLC1A3, TXLNA, PIP5K1B, NTRK3, JMY, TOB2, ZFHX3, SREK1, CYP20A1, AP000936.1, MON2, COL6A1, CDC27, PSMA2, BRWD1, FAM214B, TFRC, CDK5RAP3, HIPK1, AAED1, PHIP, NPIPB4, MDH2, BLOC1S6, PAN3, IL6, TTC14, ANAPC5, PFDN1, HIPK2, TRIO, ATP5B, FNDC3A, ANKRD10, WWC2, TTC19, CASC4, ITSN1, ATRX, MECP2, TMBIM4, MBD5, ARMCX3, STRN3, ANKRD36B, MPHOSPH8,…
endothelial	comp1_3	KDSR, AHSA1, SCAF11, PCLO, IRS2, MAGEH1, EWSR1, CTB-79E8.3, FAM177A1, RDH11, CDH9, G3BP2, GRIA1, NDRG1, AGFG1, EIF3K, MTRNR2L10, RUFY3, NDN, C1orf43, MTSS1, TTC17, AP1G1, INSIG1, HLA-E, ZNF292, ATF2, BMPR2, DNAJC13, NR4A1, LRRFIP2, TLE4, DLG1, RPL28, CWF19L2, PHLDA1, PNISR, EEF2, TFDP2, AFMID, ARF1, NEDD8, MARK3, SEC61B, RPN2, PRPF40A, NR2F1, PLAT, SNHG5, NPIPB11, DAZAP2, DYNLL1, ATP6V1D, CCNH, F…
endothelial	comp1_4	TM9SF2, MAPK1IP1L, CORO1C, PAPOLA, APP, MT-ATP6, TUBA1C, NSUN6, SON, SNRPB2, ING1, DMD, MT-ATP8, CEBPZ, PTTG1IP, PRKCB, HDLBP, VPS35, ETS1, TRPS1, C7orf55-LUC7L2, RAP2A, MT-CO2, ACTN4, DDX6, STAU1, MBP, SPIN1, RBBP7, SMCHD1, FAM204A, VEZT, CNP, GOLGA7, ATP6V1E1, ESAM, ARNT2, PON2, ACIN1, SNAP25, INSR, CPT1A, LIMS1, MNAT1, TNS2, ARPC3, GRIA2, BCLAF1, MPRIP, PLP1, RNF213, SPATS2L, UBAP2L, CADM1, ZM…
endothelial	comp1_5	IFNAR1, CRY1, SCAPER, OMD, MFN1, CELF2, PROSC, LINC00641, PTBP1, TSPAN3, SNX3, GPM6A, WWTR1, ATP6V0D1, MYH9, PLEKHA5, KIAA2026, IPO5, SERP1, IDS, ITGA1, EEF1B2P3, REV1, AMFR, CHIC2, NFIC, DOCK9, EEF1A1P5, TNPO1, UGGT2, DDX24, RP11-553L6.5, RP3-394A18.1, MX1, SNHG14, NCOA1, CEP95, PDCD4, METAP2, TOP1, RNPS1, PPIA, TSPYL1, MIER1, PPP2CA, SUPT7L, PXDC1, LONP2, ARHGEF12, PPP6R3, FCHSD2, ZNF791, PRPF8…
endothelial	comp1_6	MGST2, TANC1, FAM222B, PITPNB, PIM2, VPS36, SACM1L, YLPM1, FOSL2, SYNPO2, PREPL, TMOD3, USP16, MT-CYB, NGDN, VCL, ZBTB43, ANAPC16, UTRN, PDCL, BACH1, GOLGB1, RAB21, CENPC, RASGEF1B, UBE2L3, ARIH1, MYL6, CRISPLD2, GPBP1, HADHA, ZC3H4, CAST, RPS3AP6, BANF1, RPL7, CTNNAL1, MGEA5, RBMX, ADAMTS1, NBEAL1, RPL36AL, ADD1, CLIP1, RAC1, ATP5F1, DSTN, ATP6V1A, STRAP, HIF1A, EIF4B, PSMB5, WBP11, AGO2, RPL7P1…
endothelial	comp1_7	SUZ12, CALM2P2, MUM1, PA2G4, SLC1A3, NTRK3, JMY, CYP20A1, MON2, COL6A1, CDK5RAP3, ANAPC5, TRIO, CASC4, MECP2, TMBIM4, MPHOSPH8, IGF2, TCEAL4, VPS13C, TIA1, AP2M1, PXN, FLRT2, FNBP4, chr22-38_28785274-29006793.1, FTLP3, MESDC2, HNRNPD, EIF4A3, FAM118A, ZNF451, LRP1, RTN3, BGN, WDR48, POLR2G, PLSCR1, COX6C, ATP6V0E1, RPL18, RB1CC1, ESD, ARL6IP1, IER2, SMIM14, LAMA2, RPL13P12, BIRC6, LGALS3, SERINC1…
endothelial	comp1_8	MGA, SLC2A13, PIP5K1B, TOB2, ZFHX3, SREK1, CDC27, BRWD1, TFRC, AAED1, PHIP, MDH2, BLOC1S6, IL6, HIPK2, ATP5B, TTC19, ATRX, STRN3, KIAA1191, SRGAP1, HLA-A, IRF1, TSPYL2, MT-ND2, NAP1L4, SKP1P1, HLA-B, TBX3, KIF5C, PFKFB3, KPNA2, HNRNPA1P48, SRSF5, MT-ND6, MPP5, HEXIM1, PPP1R10, WAC, EEA1, SUPT6H, MED13, YWHAZ, MT-ND1, AMD1, TNFAIP3, NR3C1, SMG1P3, EPS8, PLCE1, JUNB, ARHGAP1, USP32, DCUN1D4, MT-ND4…
endothelial	comp1_9	TNRC6C, KIAA1033, TXLNA, AP000936.1, PSMA2, FAM214B, HIPK1, NPIPB4, PAN3, TTC14, PFDN1, FNDC3A, ANKRD10, WWC2, ITSN1, MBD5, ARMCX3, ANKRD36B, HERC2P2, GAPVD1, ANKRD11, CMSS1, CTNND1, SEC63, RPS6KA5, SNTB2, TNRC6B, RALGAPA1, SCD5, SEPT2, ESF1, GNAS, ALDOA, DNMT1, IFI6, ATP6AP2, ITGB1, ZBTB16, KIAA1462, MAP3K4, RBM26, COX7A1, SMG1, SPARCL1, SETX, ZFYVE16, ELMSAN1, NPIPB5, NFE2L1, CNOT6L, SORBS1, NC…
endothelial	comp1_10	KDSR, AHSA1, SCAF11, PCLO, IRS2, MAGEH1, EWSR1, CTB-79E8.3, FAM177A1, RDH11, CDH9, GRIA1, NDRG1, MTRNR2L10, RUFY3, NDN, TTC17, AP1G1, INSIG1, BMPR2, DNAJC13, NR4A1, TLE4, DLG1, CWF19L2, PNISR, EEF2, TFDP2, ARF1, NEDD8, MARK3, SEC61B, RPN2, SNHG5, DYNLL1, ATP6V1D, CCNH, FGF12, UBA2, GLS, KIF21A, ARL6IP5, FNDC3B, PPFIA1, DDX27, CEBPD, GPATCH8, ZC3H11A, USP7, SESTD1, AC004057.1, VMP1, PEG3, TTLL5, A…
endothelial	comp1_11	G3BP2, AGFG1, EIF3K, C1orf43, MTSS1, HLA-E, ZNF292, ATF2, LRRFIP2, RPL28, PHLDA1, AFMID, PRPF40A, NR2F1, PLAT, NPIPB11, DAZAP2, CNOT1, SAFB2, LUC7L3, RSRC2, ELL2, LIPA, INTU, BAG3, NUFIP2, NDFIP1, ST13, SERTAD1, HNRNPUL1, ANKS1B, TCF7L1, ZFP36, MTUS1, DUSP5, TPM4, TSC22D3, SELK, PODXL, MLLT4, RBM39, RPS18, ZFP36L1, VIMP, MRPS21, ZIC1, KCNQ1OT1, GABARAPL1, RANBP2, DDX3Y, C1orf198, CEMIP, SLC3A2, S…
endothelial	comp1_12	TM9SF2, MAPK1IP1L, CORO1C, MT-ATP6, TUBA1C, NSUN6, SON, MT-ATP8, PTTG1IP, C7orf55-LUC7L2, MT-CO2, ACTN4, DDX6, SMCHD1, FAM204A, VEZT, ACIN1, SNAP25, LIMS1, MPRIP, RNF213, PRPF4B, RP11-631M6.2, RPL6P27, SUGT1, LNPEP, LINC01578, TMEM2, RPS3AP26, CACUL1, MT-CO1, KIDINS220, MIR22HG, MT-CO3, NDUFA2, FXR1, CDS2, EIF5A, RPL13A, NAMPT, POLR2L, CREBRF, AKAP9, R3HDM2, PSMD12, IK, RPS21, UBR5, ANXA2, RPL6, …
endothelial	comp1_13	PAPOLA, ING1, DMD, ETS1, SPIN1, CPT1A, MNAT1, TNS2, ARPC3, BCLAF1, UBAP2L, EIF2S2, RP11-138A9.2, SEC14L1, SF1, BNIP3L, NMD3, MORF4L2, CHD6, NR2F2, COX7B, RP11-673C5.1, TLE1, C1orf52, RBM6, PHAX, THOC2, ATXN1, YWHAB, USP22, BPTF, ABBA01017803.1, RP11-425L10.1, YY1, SRSF2, KLF2, PHLPP1, PTEN, MEF2C, AIG1, CCNI, SMAD5, GNG11, IER5, PRDM1, AEBP2, RPS13, ZC3H13, CFL1, RPL9, SBNO1, CTB-119C2.1, SH3BGRL…
endothelial	comp1_14	APP, SNRPB2, CEBPZ, PRKCB, HDLBP, VPS35, STAU1, MBP, RBBP7, CNP, GOLGA7, ESAM, PON2, INSR, GRIA2, PLP1, SPATS2L, ZMYND8, HIVEP2, CLDN11, PRKAR1A, NCOR1, RPL5P34, PCDH9, NPM1, MYO6, ACBD5, PAFAH1B1, TOP2B, RAP1B, DPYSL2, LAMP2, ATP9A, SPOCK2, RDX, ARPP19, RASSF3, UBE2B, RNASE1, CLASP2, MTDH, CBX6, YES1, TRIM44, PSAP, CALM1, PURA, PTGES3, GADD45B, DYNC1H1, ATG12, PJA2, PRMT2, BROX, NDUFB4, PRKD3, P…
endothelial	comp1_15	TRPS1, RAP2A, ATP6V1E1, ARNT2, CADM1, SMC5, KLHL24, SCARB2, OSBPL8, CFDP1, CNOT4, ISCA1, RNMT, UBBP4, RBM25, C14orf166, PPIP5K2, RAB18, FAM127A, HSP90B1, POLR2A, PDE4D, PREX2, ZRANB2, ADAR, MAPK1, C11orf58, APLP2, PFN2, ST3GAL5, PDIA3, PHF20, CD164, NAPG, PSMA7, MAFF, NFKB1, AMER2, WDR61, PSMB6, ITIH5, SUMO2, ACAP2, TBCA, HINT1, DDX21, HNRNPH3, MYOF, RAB11A, TMEM245, TIMP1, FOXC1, FNIP1, PMP22, K…
endothelial	comp1_16	IFNAR1, CRY1, SCAPER, OMD, MFN1, CELF2, PROSC, LINC00641, GPM6A, PLEKHA5, KIAA2026, SERP1, IDS, REV1, UGGT2, DDX24, PDCD4, TSPYL1, MIER1, PPP2CA, SCOC, VPS4B, NT5DC3, NFAT5, DENND4A, CHORDC1, UPF3B, CCAR1, USP36, WDR83OS, HNRNPK, CTNNB1, KDM2A, CUL3, TOB1, PAFAH1B2, SNRNP27, AP2B1, AASS, CHMP5, ZFR, FOXO3, NR4A2, STK3, KRR1, HNRNPDL, ARID4A, ESYT2, CTR9, SET, TMBIM6, NOP58, CUX1, ZNF207, ZIC2, ZF…
endothelial	comp1_17	PTBP1, TSPAN3, SNX3, ATP6V0D1, NFIC, EEF1A1P5, TNPO1, RP11-553L6.5, RNPS1, PPIA, FCHSD2, PRPF8, NTRK2, XRN2, ATP5L, RPL27A, PGRMC2, ACLY, SERPING1, EIF3H, UBA1, DCN, PKM, PHPT1, RPSA, LDHB, EEF1A1, TMEM14C, ANKRD17, PPIB, RPL37, RPS2, COX4I1, VAMP2, RNF19A, RBM5, RPS5, RLIM, KLF10, HP1BP3, RPL23, BRD4, RPS15A, CSTB, TRMT112, SAP18, YWHAE, RPLP1, DAD1, NUCB2, NR4A3, EID1, RPL29, SSR1, FAM213A, CLU…
endothelial	comp1_18	WWTR1, MYH9, CHIC2, MX1, CEP95, AKAP12, ASH1L, FCHO2, GSPT1, WDR60, TM4SF1, DUSP6, SRGN, PECAM1, GGNBP2, CFLAR, MYL12A, JDP2, TUBA1B, ITM2A, HSBP1, SDCBP, CALCOCO2, NFIB, SH3D19, PARM1, HLA-C, SLTM, KBTBD2, PABPC1P3, GABARAPL2, YAF2, STAT2, TXNRD1, TJP1, SEMA6A, NPC1, CTD-3252C9.4, JMJD1C, HIPK3, KALRN, PPP3CA, RP11-734J24.1, EIF5, GSTM3, IFNGR1, CCNL1, SNRPN, FBXO11, LRRFIP1, RAPGEF4, SRGAP2B, A…
endothelial	comp1_19	IPO5, EEF1B2P3, AMFR, RP3-394A18.1, SNHG14, NCOA1, METAP2, SUPT7L, PPP6R3, LSAMP, STXBP3, USP34, NUP98, TNRC6A, BIRC3, DCLK2, EMP1, WASL, ZBTB10, RSL24D1, ARID2, PHF20L1, KMT2E, PSMA3, ILF3, AC116366.6, BAZ1A, PIAS2, ATP13A3, RASA1, USP53, TRIP12, TMF1, DNAJC7, HOMER1, SMARCA2, GLUD1, SOD2, CCDC181, ATP5E, KPNB1, SRSF6, TCF4, CSRNP1, CNOT2, ABLIM1, RP11-572P18.1, CCDC47, CIRBP, RAPGEF2, VCP, SNRN…
endothelial	comp1_20	ITGA1, DOCK9, TOP1, PXDC1, LONP2, ARHGEF12, ZNF791, CPNE3, PTPRG, KIF13B, MDM2, CALR, ZZEF1, DNAJB14, CLK1, HERC2, POGZ, ATAD2, RPL10A, BTG1, ABCB1, STOM, BRD8, DNTTIP2, PPP4R2, ELP2, PSMA3-AS1, CBX3, RPS26, CLCN3, IQGAP1, ASAH1, CCDC186, KMT2A, TIPARP, APOLD1, HOOK3, MYL12B, COBLL1, ATP6V1G1, PCNP, CEP350, YBX3, NCKAP1, RPS3AP5, PDS5B, PSMA1, LAP3, NKTR, HSPH1, RNF114, PLEKHA1, HSPA8, HIST1H4C, …
endothelial	comp1_21	MGST2, TANC1, FAM222B, PITPNB, VPS36, SACM1L, YLPM1, FOSL2, SYNPO2, PREPL, TMOD3, USP16, NGDN, VCL, ZBTB43, ANAPC16, UTRN, PDCL, GOLGB1, RAB21, CENPC, RASGEF1B, UBE2L3, MYL6, CRISPLD2, GPBP1, HADHA, ZC3H4, CAST, RPS3AP6, BANF1, RPL7, CTNNAL1, MGEA5, RBMX, ADAMTS1, NBEAL1, RPL36AL, ADD1, CLIP1, RAC1, DSTN, ATP6V1A, STRAP, HIF1A, PSMB5, WBP11, RPL7P1, FAM96B, PFDN5, SEPW1, KIAA0232, LPP, MBNL1, DDX…
endothelial	comp1_22	PIM2, MT-CYB, BACH1, ARIH1, ATP5F1, EIF4B, AGO2, CREM, NDUFC2, MT-ND4, MT-ND5, THUMPD1, PER2, EML4, PDE4B, RLF, FEM1C, BZW1, FERMT2
endothelial	comp1_24	SLC1A3, IGF2, chr22-38_28785274-29006793.1, MESDC2, LRP1, RPL18, LAMA2, SERINC1, FOS, EIF1AX, PTN, WSB1, APOD, OAZ1, OST4, PTGDS, EIF3A, NDUFA3, UBL5, TMED4, HMGCS1, F3, NRD1
endothelial	comp1_25	MGA, SLC2A13, PIP5K1B, TOB2, ZFHX3, SREK1, CDC27, BRWD1, TFRC, AAED1, PHIP, MDH2, BLOC1S6, IL6, HIPK2, ATP5B, TTC19, ATRX, STRN3, KIAA1191, SRGAP1, HLA-A, IRF1, TSPYL2, MT-ND2, NAP1L4, SKP1P1, TBX3, KIF5C, KPNA2, HNRNPA1P48, SRSF5, MT-ND6, MPP5, PPP1R10, WAC, EEA1, SUPT6H, MED13, YWHAZ, MT-ND1, AMD1, TNFAIP3, NR3C1, SMG1P3, EPS8, PLCE1, JUNB, ARHGAP1, USP32, DCUN1D4, MT-ND4L, ELOVL5, MYCBP2, SPG1…
endothelial	comp1_26	HLA-B, PFKFB3, HEXIM1, MT-TL1, SYNCRIP, YME1L1, CXCL8, COX5B, MT-ND3, TAX1BP1, ERC1, SELM, BAZ2B, PSME4, NBPF26, MTND4P12
endothelial	comp1_27	TNRC6C, AP000936.1, PSMA2, FAM214B, TTC14, GAPVD1, CMSS1, RPS6KA5, SCD5, ESF1, SMG1, ZFYVE16, NCOA7, RPL14P1, QKI, RPL14, UBXN4, RSF1, NDUFA11, GDI2, ZFX, NDUFB8, KDM6B, RRAGD, FAM214A, FAM107B, RP11-51O6.1, IFRD1, GNA13, HSP90AA1, RSRC1, GNAQ, ABCF1, KDM3B, COX17, SRGAP2, HSP90AA2P, OPTN, SPIDR, PTMAP2, SERPINB9, SARAF, CTD-2287O16.1, PBX1, KIAA0907, RP11-92K2.2, CREG1, FGD5-AS1
endothelial	comp1_28	KIAA1033, TXLNA, HIPK1, NPIPB4, PAN3, PFDN1, FNDC3A, ANKRD10, WWC2, ITSN1, MBD5, ARMCX3, ANKRD36B, HERC2P2, ANKRD11, CTNND1, SEC63, SNTB2, TNRC6B, RALGAPA1, SEPT2, GNAS, ALDOA, DNMT1, IFI6, ATP6AP2, ITGB1, ZBTB16, KIAA1462, MAP3K4, RBM26, COX7A1, SPARCL1, SETX, ELMSAN1, NPIPB5, NFE2L1, CNOT6L, SORBS1, UBA6, TIAL1, MCFD2, DENND5A, MT1E, CLTC, JAK1, UBR1, BSG, TM4SF18, CTA-29F11.1, PSIP1, PER1, SLC…
endothelial	comp1_29	KDSR, AHSA1, SCAF11, IRS2, MAGEH1, EWSR1, CTB-79E8.3, FAM177A1, RDH11, NDRG1, MTRNR2L10, RUFY3, NDN, TTC17, AP1G1, INSIG1, BMPR2, NR4A1, TLE4, DLG1, CWF19L2, PNISR, EEF2, TFDP2, ARF1, NEDD8, MARK3, SEC61B, RPN2, SNHG5, DYNLL1, ATP6V1D, CCNH, GLS, ARL6IP5, PPFIA1, DDX27, CEBPD, ZC3H11A, USP7, SESTD1, VMP1, ATP2A2, SNHG23, NCL, UACA, GSN, PDCD6, NAP1L1, SPTY2D1, NOP56, INTS6, CTGF, FAU, ELF2, TPI1,…
endothelial	comp1_30	PCLO, CDH9, GRIA1, DNAJC13, FGF12, UBA2, KIF21A, FNDC3B, GPATCH8, AC004057.1, PEG3, TTLL5, PGRMC1, USP11, PWP1, SMEK1, NPEPPS, NARS, OIP5-AS1, COX6B1, HERC1, ARF6, RTN1, CCND2, NFKBIA, PCDH10, XPOT, ANXA5, MAP2, RP11-16F15.1, RP11-466H18.1, LAMC1, DDX1, TLN1, EIF1B, MAT2A
endothelial	comp1_31	G3BP2, AGFG1, EIF3K, C1orf43, MTSS1, ZNF292, ATF2, LRRFIP2, RPL28, PHLDA1, AFMID, PRPF40A, NR2F1, PLAT, NPIPB11, DAZAP2, CNOT1, SAFB2, LUC7L3, RSRC2, ELL2, LIPA, BAG3, NDFIP1, ST13, HNRNPUL1, ANKS1B, TCF7L1, ZFP36, DUSP5, TPM4, TSC22D3, SELK, MLLT4, RBM39, MRPS21, ZIC1, KCNQ1OT1, GABARAPL1, RANBP2, DDX3Y, C1orf198, SRRT, HMGN3, NFKBIZ, PTPN12, PTPLAD1, SPTAN1, SRP14, UGCG, RHOB, MIDN, SPAG9, SSR4…
endothelial	comp1_32	HLA-E, MTUS1, PODXL, SLC3A2, SNHG9, RPS28, SPG20, BCAP29, SRGAP2C, RPL34
endothelial	comp1_33	INTU, SERTAD1, ZFP36L1, VIMP, ZC3H15, RBM8B, JOSD1, PSMD1, SNHG6, SVIL, RBM8A, MDH1
endothelial	comp1_34	NUFIP2, RPS18, CEMIP, ATP5J2, NGFRAP1, PSME1, PSMB1, UQCRQ, SGCB, HNRNPC, IFITM3, POLR2I, RPL32, HES1, BHLHE40
endothelial	comp1_35	TM9SF2, MAPK1IP1L, CORO1C, MT-ATP6, TUBA1C, NSUN6, SON, MT-ATP8, PTTG1IP, C7orf55-LUC7L2, MT-CO2, DDX6, FAM204A, VEZT, ACIN1, SNAP25, LIMS1, MPRIP, RNF213, PRPF4B, RP11-631M6.2, RPL6P27, SUGT1, LNPEP, LINC01578, TMEM2, RPS3AP26, CACUL1, MT-CO1, KIDINS220, MIR22HG, MT-CO3, NDUFA2, FXR1, CDS2, EIF5A, NAMPT, POLR2L, CREBRF, AKAP9, PSMD12, IK, RPS21, UBR5, RPL6, SEC16A, KPNA4, TXLNG, MTRNR2L1, EXOSC6…
endothelial	comp1_38	APP, SNRPB2, CEBPZ, PRKCB, HDLBP, VPS35, STAU1, MBP, RBBP7, ESAM, PON2, INSR, GRIA2, SPATS2L, HIVEP2, CLDN11, PRKAR1A, NCOR1, RPL5P34, NPM1, MYO6, ACBD5, PAFAH1B1, TOP2B, RAP1B, DPYSL2, LAMP2, ATP9A, SPOCK2, RASSF3, UBE2B, CLASP2, MTDH, CBX6, YES1, TRIM44, PSAP, CALM1, PURA, PTGES3, GADD45B, DYNC1H1, ATG12, PJA2, PRMT2, BROX, NDUFB4, PRKD3, PTP4A1, FRYL, CH507-513H4.5, SERINC5, BLCAP, TMED2, SUN1…
endothelial	comp1_40	PTBP1, TSPAN3, SNX3, ATP6V0D1, NFIC, EEF1A1P5, TNPO1, RP11-553L6.5, PPIA, FCHSD2, PRPF8, NTRK2, XRN2, ATP5L, RPL27A, PGRMC2, ACLY, EIF3H, UBA1, PKM, RPSA, EEF1A1, TMEM14C, ANKRD17, PPIB, RPL37, RPS2, COX4I1, VAMP2, RNF19A, RBM5, RPS5, RLIM, HP1BP3, RPL23, BRD4, RPS15A, CSTB, TRMT112, SAP18, YWHAE, RPLP1, NUCB2, NR4A3, EID1, FAM213A, APBB2, RPLP2, RPS29, RPL19, SLIRP, CLIC1, USP9X, SDHD, STT3B, EE…
endothelial	comp1_41	RNPS1, SERPING1, DCN, PHPT1, LDHB, KLF10, DAD1, RPL29, SSR1, CLU, IFITM1, RPS19, RPL15P3, HSPA5, EEF1A1P11, RP11-234A1.1, CNBP, NDUFA12, CYR61, PRELP, VAMP5
endothelial	comp1_42	WWTR1, SRGN, CFLAR, MYL12A, SDCBP, YAF2, CTD-3252C9.4, EIF5, CCNL1, FBXO11
endothelial	comp1_43	MYH9, CHIC2, MX1, CEP95, AKAP12, ASH1L, FCHO2, GSPT1, WDR60, TM4SF1, DUSP6, PECAM1, GGNBP2, JDP2, TUBA1B, ITM2A, HSBP1, CALCOCO2, NFIB, SH3D19, PARM1, HLA-C, SLTM, KBTBD2, PABPC1P3, GABARAPL2, STAT2, TXNRD1, TJP1, SEMA6A, NPC1, JMJD1C, HIPK3, KALRN, PPP3CA, RP11-734J24.1, GSTM3, IFNGR1, SNRPN, LRRFIP1, RAPGEF4, SRGAP2B, AAK1, IFI44L, PNPLA8, DR1, GNG5, EPM2AIP1, SP100
endothelial	comp1_44	IPO5, EEF1B2P3, RP3-394A18.1, SNHG14, NCOA1, METAP2, SUPT7L, PPP6R3, LSAMP, STXBP3, USP34, TNRC6A, BIRC3, EMP1, WASL, ZBTB10, RSL24D1, ARID2, PHF20L1, KMT2E, PSMA3, ILF3, AC116366.6, PIAS2, ATP13A3, RASA1, USP53, TRIP12, TMF1, DNAJC7, HOMER1, SMARCA2, GLUD1, SOD2, CCDC181, ATP5E, KPNB1, SRSF6, CNOT2, ABLIM1, RP11-572P18.1, CCDC47, CIRBP, RAPGEF2, SNRNP200, H3F3A, CRIM1, LAMA4, EEF1A1P19, SYT1, MK…
endothelial	comp1_46	KIAA1033, TXLNA, HIPK1, NPIPB4, PAN3, PFDN1, FNDC3A, ANKRD10, WWC2, ITSN1, MBD5, ANKRD36B, ANKRD11, SEC63, SNTB2, TNRC6B, RALGAPA1, SEPT2, ALDOA, DNMT1, IFI6, ATP6AP2, ITGB1, ZBTB16, KIAA1462, MAP3K4, RBM26, COX7A1, SPARCL1, SETX, ELMSAN1, NPIPB5, NFE2L1, SORBS1, UBA6, MCFD2, DENND5A, MT1E, CLTC, JAK1, BSG, TM4SF18, CTA-29F11.1, PSIP1, PER1, RAB7A, ASAP1, CCSER2, PAIP2, IFITM2, ARHGEF7, LINC00657…
endothelial	comp1_48	APP, SNRPB2, CEBPZ, PRKCB, HDLBP, VPS35, STAU1, MBP, ESAM, PON2, INSR, GRIA2, SPATS2L, HIVEP2, CLDN11, PRKAR1A, NCOR1, RPL5P34, MYO6, ACBD5, PAFAH1B1, TOP2B, RAP1B, DPYSL2, LAMP2, ATP9A, SPOCK2, RASSF3, UBE2B, CLASP2, MTDH, YES1, TRIM44, PSAP, CALM1, PURA, PTGES3, GADD45B, DYNC1H1, PJA2, PRMT2, BROX, NDUFB4, PRKD3, PTP4A1, FRYL, SERINC5, BLCAP, TMED2, SUN1, RBMS2, MT-TP, USP54, RPS10, MAP4K4, MT-…
microglia	comp1_2	DNAJB1, EGR2, UBC, CITED2, UBXN4, ATP6V0B, CNPY3, ATF4, PRDM1, CHP1, ATP6V1G1, PSAP, TREM2, HIST1H4C, ELMSAN1, KPNA2, AMZ2P1, RPS15, GAPDH, WAPAL, RPL18, RPLP2, HCLS1, PABPN1, NCL, SF3B5, HLA-DMA, CD63, CTNNA1, BOD1L1, UBE2N, GRB2, RAN, TACC1, AP1B1, BLNK, FTL, IVD, GPR56, ARHGDIB, ATP6V0E1, FTLP3, USP22, RPL38, CXCL8, ELF1, ACTG1, BCL2A1, GBP2, KIF5B, SLC25A3, RGS10, RPS11, RP11-51O6.1, RPS29, R…
microglia	comp1_3	CREBBP, EEF1B2P3, SOX4, NF1, UBE2G2, SLC1A2, UFM1, SPARCL1, OXR1, TCF4, CD4, SYAP1, NR3C1, NFIB, HNRNPL, TYROBP, PSMD7, MSMO1, PSMA7, GNB4, ZFHX3, CELF1, C5AR1, PTPRJ, FLCN, CTD-3252C9.4, CDC5L, HNRNPK, TOP1, ARF6, MPP1, RPS6, IFRD1, ETF1, IDI1, NONO, TLR2, VPS35, DYRK1A, GPR34, MYCBP2, CXCL16, ATP6V1B2, RNASET2, SBDS, NFKBIA, CREB3L2, SH3BGRL, WTAP, HSP90B1, PSMA3-AS1, ZMYM2, NPM1, GATM, NEMF, O…
microglia	comp1_4	MRFAP1, UBE2R2, MAF, SMARCE1, COX4I1, ATP5G2, PSME4, YWHAQ, RP11-234A1.1, HLA-B, RPL35A, SMC1A, KDM6B, CS, NDUFA1, RPL19, RAB31, GSTP1, ALDOA, RPL7A, IRF2BP2, LGMN, PRPF40A, VASH1, KLHL6-AS1, RBPJ, HDLBP, ZFAS1, ILF3, PCM1, COX7C, CRLF3, PRDX3, RPS16, EIF1B, CHD1, EEF2, FTH1P20, RPL6, LRMP, RTFDC1, RPL8, ANKRD17, DOCK4, AAED1, CYBB, ACER3, NAMPT, CFL1, CX3CR1, TSPYL5, APOBEC3C, MYH9, RPS20, SEC63…
microglia	comp1_5	AREL1, ARIH1, BRD4, HUWE1, NOP58, MYOF, CHD9, KPNB1, GNAS, ITGB1, IL13RA1, BACH1, NCOA3, FUS, DOCK10, HECA, RHOQ, CYFIP1, CTSC, SCD, LRRFIP1, CNP, VPS13C, LPP, SRGAP2B, PTPRO, ZNF207, DENND5A, TM9SF2, IFNGR1, OFD1, PHIP, SUB1, TIMM17A, ZNF106, ACSL4, PCF11, MSN, PRNP, TMEM30A, EIF4B, RUNX1, PAG1, CLEC7A, RBM3, FAM133B, EVI2A, HMGN2, CLINT1, SREK1, ADIPOR1, RPS4X, STAG2, NAA20, SNRPG, PRKDC, VAPA,…
microglia	comp1_6	DNAJB1, EGR2, UBC, CITED2, UBXN4, ATP6V0B, ATF4, PRDM1, CHP1, ATP6V1G1, PSAP, ELMSAN1, AMZ2P1, GAPDH, WAPAL, RPL18, RPLP2, HCLS1, PABPN1, NCL, CD63, CTNNA1, BOD1L1, GRB2, AP1B1, FTL, IVD, ARHGDIB, ATP6V0E1, FTLP3, RPL38, CXCL8, ELF1, ACTG1, BCL2A1, GBP2, KIF5B, SLC25A3, RPS11, RP11-51O6.1, RPL27, MBNL1, MPC2, THEMIS2, SERF2, NSRP1, CCL3L3, LAMP2, NCOA4, HSP90AA2P, RPL9, RPL27A, NEDD9, EEF1A1P5, C…
microglia	comp1_7	CNPY3, TREM2, HIST1H4C, KPNA2, RPS15, SF3B5, HLA-DMA, UBE2N, RAN, TACC1, BLNK, GPR56, USP22, RGS10, RPS29, CALR, YWHAB, RPLP0, C10orf54, P2RX4, EIF2S3, RPS12, CNDP2, C1QB, RPL13A, FCGRT, DIP2B, ADAP2, UBB, RP11-673C5.1, RPL7P1, TPI1, HERPUD1, MGAT4A, PIK3AP1, RPL7L1, RPS25, SOAT1, GSN, FKBP5, CTSB, RP11-572P18.1, RPN2, CCL4, RPL13AP5, SET, SPATA13, RPS2, TMSB10, RPL7, C3, NPC2, YWHAH, LITAF, TMSB…
microglia	comp1_8	CREBBP, EEF1B2P3, SOX4, NF1, UBE2G2, SLC1A2, UFM1, SPARCL1, OXR1, TCF4, CD4, NR3C1, NFIB, TYROBP, MSMO1, ZFHX3, PTPRJ, FLCN, CTD-3252C9.4, TOP1, MPP1, RPS6, IFRD1, ETF1, NONO, VPS35, MYCBP2, CXCL16, CREB3L2, WTAP, PSMA3-AS1, ZMYM2, OGFRL1, HOOK3, PLAUR, RP11-631M6.2, STK4, CTTNBP2, PCBP2, MTSS1, FADS1, SARAF, KMT2C, UBA52, TSPYL1, SON, RPS15A, PGK1, TOX4, ACTR3, PNISR, SLC25A5, RPL37, STX7, SH2B3…
microglia	comp1_9	SYAP1, HNRNPL, PSMD7, PSMA7, GNB4, CELF1, C5AR1, CDC5L, HNRNPK, ARF6, IDI1, TLR2, DYRK1A, GPR34, ATP6V1B2, RNASET2, SBDS, NFKBIA, SH3BGRL, HSP90B1, NPM1, GATM, NEMF, CANX, WBP11, GOLGB1, OGT, RPL5P34, DDX3X, CIRBP, ABCC4, ZMIZ1, LUC7L3, SEC62, EZR, GABARAP, SAT1, IGSF6, BIRC2, HNRNPDL, SENP5, NPM1P27, USP8, ATP1B3, DNTTIP2, CHD2, NFAT5, TCEB1, CELF2, AKAP9, FTH1, SRSF6, FGD4, PFN1, SERPINB9, CHCH…
microglia	comp1_10	MRFAP1, UBE2R2, MAF, SMARCE1, COX4I1, ATP5G2, PSME4, YWHAQ, RP11-234A1.1, HLA-B, RPL35A, KDM6B, RPL19, GSTP1, RPL7A, IRF2BP2, PRPF40A, VASH1, KLHL6-AS1, RBPJ, HDLBP, ILF3, PCM1, COX7C, CRLF3, EIF1B, CHD1, EEF2, FTH1P20, RPL6, LRMP, RTFDC1, RPL8, DOCK4, ACER3, NAMPT, CX3CR1, TSPYL5, APOBEC3C, MYH9, RPS20, SEC63, RPL26, H3F3AP4, MGAT1, FPR1, FCGR3A, MAPRE2, COX6A1, GPRIN3, SLTM, CD14, PNRC1, VMP1, …
microglia	comp1_11	SMC1A, CS, NDUFA1, RAB31, ALDOA, LGMN, ZFAS1, PRDX3, RPS16, ANKRD17, AAED1, CYBB, CFL1, UCP2, SGK1, RSRC2, ATP5B, GDI2, ASAH1, GNA13, DENND4A, PHLDA1, SSR3, UBAC2, ARPC4, H3F3A, RIN2, MAN2A1, UBL3, RPS13, MAP2K3, SSH1, HLA-DPA1, ARHGAP25, SMG1, IPCEF1, RPL41, ATP5E, COX6C, EVI2B, TMX1, RBBP6, SPTLC2, RPL3P4, SMARCA5, TOR1AIP2, BCAR3, SH3GLB1, CTNNB1, CAMK2D, ARF1, RP5-857K21.6, IFI16, PPT1, CSF1R…
microglia	comp1_12	AREL1, ARIH1, BRD4, HUWE1, GNAS, ITGB1, IL13RA1, BACH1, DOCK10, RHOQ, LRRFIP1, DENND5A, IFNGR1, PHIP, PCF11, TMEM30A, RUNX1, CLEC7A, FAM133B, SREK1, STAG2, SNRPG, VAPA, EMR2, LPCAT2, MED12L, ARPC5, NLRP3, CCNI, BRD2, PSMD12, MTDH, LUCAT1, GABARAPL2, TMEM52B, RASGEF1B, DHRS9, CSNK1A1, RASA1, CALM1, A2M, FOXN3, GPR183, UGCG, POMP, NUMB, FRMD4A, EIF1, ARPC2, VDAC1, YME1L1, HNRNPU, IDS, SRSF11, PICAL…
microglia	comp1_13	NOP58, MYOF, CHD9, KPNB1, NCOA3, FUS, HECA, CNP, LPP, ZNF106, MSN, PRNP, EIF4B, RBM3, EVI2A, NAA20, PRKDC, MORF4L1, PMAIP1, RPL28, MTPN, LPAR6, ZKSCAN1, PAPOLA, LARP4B, TMED10, GLS, PEAK1, ARFGAP3, MDM4, RAB21, KB-1507C5.4, CCT2, WHSC1L1, IL6R, JAZF1, ERBB2IP, EIF3A, IL6ST, SELPLG, NHSL1, RPS26, PALD1, PPIA, RPSA, TMA7, FABP5P7, LINC00657, TBXAS1, ROCK1, MT-CYB, USP53, ETNK1, SCIN, LYN, AMD1, RP1…
microglia	comp1_14	CYFIP1, CTSC, VPS13C, SRGAP2B, PTPRO, ZNF207, OFD1, SUB1, TIMM17A, ACSL4, PAG1, CLINT1, ADIPOR1, RPS4X, SSR1, DDIT3, XRCC6, NCBP2, NABP1, ABCA1, KTN1, MYL12A, ATP5L, SLC11A2, SNX5, MPEG1, SCAF11, DNAJC3, MYO1E, LPXN, RAPGEF2, ACSL1, FNIP1, NKTR, PTGES3, CAPZA2, KLF3, UBE2D3, MAFB, TGFBR1, DUSP6, MYLIP, SPRED1, GLDN, PTPRE, FAM126B, TAX1BP1, KRR1, SLA, C3orf58, SOCS6, MT-ND2, TMED5, CCDC59, LCP1, …
microglia	comp1_15	SCD, TM9SF2, HMGN2, PEBP1, PAFAH1B2, RUFY2, DICER1, TCERG1, CLDND1, BPTF, METAP2, GLUL, PPP2CA, GNAQ, BAZ2B, NAP1L1, QKI, CBFB, PUM2, TOB1, TLK2, HMGB1, MORF4L2, SEPT7, HNRNPC, P2RX7, HNRNPA2B1, ARGLU1, SUMO2, DDX17, FMNL2, SERP1, TUBA1A, DST, RPS3AP26, SAR1A, SALL1, STK17B, SRSF7, SPEN, CSDE1, ATF6, CALM2, UBA6, SEPT2, RBM8A
microglia	comp1_16	DNAJB1, EGR2, UBC, CITED2, UBXN4, ATP6V0B, ATF4, PRDM1, ATP6V1G1, PSAP, ELMSAN1, AMZ2P1, GAPDH, RPL18, RPLP2, HCLS1, PABPN1, NCL, CD63, CTNNA1, BOD1L1, GRB2, ARHGDIB, ATP6V0E1, CXCL8, ELF1, ACTG1, BCL2A1, KIF5B, SLC25A3, RPL27, MBNL1, MPC2, THEMIS2, CCL3L3, LAMP2, HSP90AA2P, NEDD9, CDKN1A, CCL3, NAP1L4, CFLAR, PHF20, B4GALT1, MT-ATP6, MT-TP, FOS, RNF141, GPATCH8, RPL23A, ARL6IP1, DNAJB6, PABPC1, …
microglia	comp1_17	WAPAL, NSRP1, ITPR2, FOSB, RPL10, HLA-DRB1, ITM2B, HLA-DRB5, YWHAE, PDGFA, CNBP
microglia	comp1_19	CHP1, AP1B1, FTL, IVD, FTLP3, RPS11, RP11-51O6.1, SERF2, NCOA4, RPL9, RPL27A, RPL18A, RPS19, RPL39, MT-RNR2, CST3, RPL18AP3, RPLP1, RPL37A, ANKRD11, RPS14, RPS27, RPL23, DUSP1, RPL10A, SPP1, RPS27A, RPS7, ITM2C, PADI2, FCGR2A
microglia	comp1_20	RPL38, AIF1, RPL13, HSP90AA1, TMSB4X, ACTB, AP3B1, NACA, MYADM, CUX1, RPL34, B2M, MT-TC, ETS2, BAZ1A, TMSB4XP8, EIF5A, RP11-92K2.2, C1QA, HMGB1P5, GSTM3
microglia	comp1_22	HSP90AB1, TTC3, SAMSN1, JUND, TPP2, MYL12B, HSP90AB3P, WSB1, RPS3AP6, SELK, MAT2A, MTND4P12, RPL15, RPS13P2
microglia	comp1_24	PDK4, SORL1, U2SURP, APLP2, SLC38A2, KIAA1598, ARL6IP5, RC3H1, CPEB4, TMBIM6, RPS3A, FCER1G, CAP1
microglia	comp1_26	CNPY3, TREM2, HIST1H4C, KPNA2, RPS15, SF3B5, HLA-DMA, UBE2N, RAN, TACC1, BLNK, GPR56, USP22, RGS10, RPS29, CALR, YWHAB, RPLP0, C10orf54, P2RX4, EIF2S3, RPS12, CNDP2, C1QB, RPL13A, FCGRT, DIP2B, UBB, RP11-673C5.1, RPL7P1, TPI1, MGAT4A, PIK3AP1, RPL7L1, RPS25, SOAT1, GSN, CTSB, RP11-572P18.1, CCL4, RPL13AP5, SET, RPS2, TMSB10, RPL7, C3, NPC2, LITAF, TMSB4XP4, SERINC1, AXL, CREG1, ITGAX, SRGN, SKIL,…
microglia	comp1_28	CREBBP, EEF1B2P3, SOX4, NF1, SLC1A2, SPARCL1, OXR1, TCF4, NFIB, MSMO1, FLCN, IFRD1, ETF1, HOOK3, MTSS1, SARAF, TSPYL1, RPS15A, TOX4, PNISR, ITGAV, CYCS, CXADR, CREM, TBL1XR1, BCLAF1, NDUFA4, SNHG6, CLTC, SUSD6, BLOC1S6, RAC1, RASSF2, RBM25, OAZ1, EWSR1, MAP4K3, TRA2A, NUCKS1, MARCKS, BCAS2, SLC25A37, FAM171B, GPBP1, EIF4A2, PAK2, NFIA, OTUD1, BZW1, HNRNPH1, SRSF10, GNB2L1, MACF1
microglia	comp1_29	UBE2G2, UFM1, CD4, TYROBP, ZFHX3, CTD-3252C9.4, NONO, VPS35, MYCBP2, CXCL16, WTAP, PSMA3-AS1, ZMYM2, PLAUR, STK4, CTTNBP2, PCBP2, FADS1, UBA52, PGK1, SLC25A5, RPL37, STX7, SH2B3, EIF3F, SRRM2, RP11-543P15.1, CHSY1, TLN2, CD86, ENTPD1, RPL36AL, MEF2A, LSM12, FAU, IRS2, PIK3R1, RPL14P1, GABPB1, RBM6, B3GNT5, DAZAP2, SNX9, PPP1R12A, TCOF1, CH25H, SUPT16H, RPS18, XRCC5, TAF1D, ANKRD10, PLIN2, PRPF38B…
microglia	comp1_30	NR3C1, PTPRJ, TOP1, MPP1, RPS6, CREB3L2, OGFRL1, RP11-631M6.2, KMT2C, SON, ACTR3, H2AFZ, APBB1IP, ANKRD12, TGOLN2, LIPA, LINC00936, DDX21, ZCCHC6, SIPA1L1, MALAT1, PJA2, ATRX, TRA2B, RGS2, USP7, WNK1, CTSL, RAB1A, SELT, YWHAG, DNAJC7, MSR1, TAB2, TNRC6B, MT-ND1, PPP3CA, BTF3, EIF5, C6orf62, DDX5, HNRNPA1, MS4A7, DDX6, KBTBD8, DDX1, TPR, MKNK1, PSMB2, RTN4, GNAI3, LCP2, HINT1, PPIG
microglia	comp1_31	SYAP1, HNRNPL, PSMD7, PSMA7, GNB4, CELF1, CDC5L, HNRNPK, ARF6, IDI1, TLR2, GPR34, ATP6V1B2, RNASET2, SBDS, NFKBIA, SH3BGRL, HSP90B1, NPM1, GATM, CANX, WBP11, GOLGB1, OGT, RPL5P34, CIRBP, LUC7L3, SEC62, EZR, GABARAP, SAT1, IGSF6, BIRC2, HNRNPDL, SENP5, NPM1P27, USP8, ATP1B3, DNTTIP2, CHD2, NFAT5, TCEB1, AKAP9, FTH1, SRSF6, FGD4, PFN1, SERPINB9, CHCHD2, ANKRD40, TPP1, MT-ND6, CD164, EIF5B, SOD2, OL…
microglia	comp1_32	C5AR1, DYRK1A, NEMF, DDX3X, ABCC4, ZMIZ1, CELF2, MT-CO1, MT-ND4, RASSF3, NFE2L2
microglia	comp1_35	COX4I1, HDLBP, COX7C, CHD1, CX3CR1, RPS20, SEC63, FCGR3A, COX6A1, KIAA1033, MTRNR2L12, ID2, WASF2
microglia	comp1_36	AREL1, ARIH1, BRD4, HUWE1, GNAS, ITGB1, IL13RA1, BACH1, DOCK10, LRRFIP1, DENND5A, PHIP, PCF11, TMEM30A, RUNX1, CLEC7A, FAM133B, SREK1, STAG2, SNRPG, VAPA, EMR2, LPCAT2, MED12L, ARPC5, CCNI, BRD2, PSMD12, MTDH, LUCAT1, GABARAPL2, TMEM52B, RASGEF1B, DHRS9, CSNK1A1, RASA1, A2M, FOXN3, UGCG, POMP, NUMB, FRMD4A, EIF1, ARPC2, HNRNPU, IDS, SRSF11, FGL2, TET2, MARCH6, HNRNPH3, KLF10, BTG3, KLHL6, SRRM1, …
microglia	comp1_38	NOP58, MYOF, CHD9, KPNB1, NCOA3, FUS, HECA, CNP, LPP, MSN, PRNP, EIF4B, RBM3, EVI2A, NAA20, MORF4L1, PMAIP1, LPAR6, ZKSCAN1, PAPOLA, LARP4B, GLS, PEAK1, ARFGAP3, MDM4, KB-1507C5.4, WHSC1L1, IL6R, ERBB2IP, EIF3A, IL6ST, NHSL1, PALD1, PPIA, TMA7, ROCK1, MT-CYB, ETNK1, SCIN, LYN, AMD1, NIPBL, LAPTM4A, SRSF5, RPS17, PAN3, AFF4, ADAM28, MT-ND3, TROVE2, AAK1, ZNF292, CTSS, ARL5A, RPL11, RIF1, MOB1A
microglia	comp1_39	ZNF106, PRKDC, RPL28, MTPN, TMED10, RAB21, CCT2, JAZF1, SELPLG, RPS26, RPSA, FABP5P7, LINC00657, TBXAS1, USP53, RP11-466H18.1, SLCO2B1, FABP5, TGFBR2, SRP9
microglia	comp1_40	SCD, TM9SF2, PEBP1, PAFAH1B2, RUFY2, CLDND1, BPTF, QKI, PUM2, TLK2, HNRNPC, P2RX7, FMNL2, SALL1, ATF6, CALM2
microglia	comp1_43	DNAJB1, EGR2, UBC, CITED2, UBXN4, ATP6V0B, ATF4, PRDM1, ATP6V1G1, PSAP, ELMSAN1, AMZ2P1, GAPDH, RPL18, RPLP2, HCLS1, PABPN1, NCL, CD63, CTNNA1, BOD1L1, GRB2, ARHGDIB, ATP6V0E1, CXCL8, ELF1, ACTG1, BCL2A1, KIF5B, SLC25A3, MBNL1, MPC2, THEMIS2, LAMP2, HSP90AA2P, NEDD9, NAP1L4, CFLAR, PHF20, B4GALT1, FOS, RNF141, GPATCH8, RPL23A, ARL6IP1, DNAJB6, METTL7A, PDIA3, SRSF2, ACTR2, RPL3, EGR1, CD83, HSPH1…
microglia	comp1_48	UBE2G2, UFM1, CD4, ZFHX3, CTD-3252C9.4, NONO, VPS35, MYCBP2, PSMA3-AS1, ZMYM2, PLAUR, STK4, CTTNBP2, PCBP2, FADS1, UBA52, PGK1, SLC25A5, RPL37, STX7, SH2B3, SRRM2, RP11-543P15.1, CHSY1, CD86, ENTPD1, RPL36AL, MEF2A, LSM12, FAU, IRS2, RPL14P1, RBM6, DAZAP2, SNX9, PPP1R12A, TCOF1, CH25H, SUPT16H, RPS18, XRCC5, ANKRD10, PLIN2, PRPF38B, FGD2, ARIH2, CPSF6, STK38L, PPP2R5C, CDV3, ERCC1, RNF149, ZFP36,…
microglia	comp1_49	TYROBP, CXCL16, WTAP, EIF3F, TLN2, PIK3R1, GABPB1, B3GNT5, TAF1D, ARHGAP21, KPNA4, HSPA9, MAP3K2, ALCAM, ANKRD28
microglia	comp1_51	PSMD7, PSMA7, HNRNPK, GPR34, RNASET2, GATM, WBP11, CIRBP, LUC7L3, SEC62, FTH1, SRSF6, SERPINB9, CHCHD2, ANKRD40, RSL1D1, PTPRC, YWHAZ, CCNL1, RGS1, PNRC2, FUBP1, SKP1, GNG5, HNRNPA3
microglia	comp1_52	ARF6, NPM1, CANX, OGT, RPL5P34, IGSF6, HNRNPDL, SENP5, NPM1P27, ATP1B3, TCEB1, HSPA8, PLEKHB2, FCGR1B, IRAK2, MCL1
microglia	comp1_53	NOP58, CHD9, KPNB1, NCOA3, FUS, HECA, RBM3, GLS, ERBB2IP, EIF3A, IL6ST, PALD1, PPIA, TMA7, ROCK1, LYN, NIPBL, PAN3, TROVE2, AAK1, RIF1
microglia	comp1_54	MYOF, LPP, MSN, PRNP, NAA20, MORF4L1, LPAR6, PEAK1, ARFGAP3, MDM4, IL6R, NHSL1, MT-CYB, SCIN, SRSF5, AFF4, ADAM28, RPL11, MOB1A
neuron	comp1_2	RP5-857K21.6, CACNA1A, NOL7, RBM3, MT-ND5, DMTN, COPZ1, SEPT3, MT-ND6, FBN1, KCNC1, CDK11B, NHP2L1, SULT1A1, MED10, GAPDHP1, PER1, MT-TC, RP11-750B16.1, MT-CO1, TRAPPC8, UQCRH, HNRNPA1P48, RPS15, TMEM131, SPIN1, UBE2L3, MRPL51, TMSB10, ZFR2, MT-TA, CHMP3, TPI1, CCDC144A, CYB5A, SCN8A, SART3, GALC, BASP1, SLC6A17, DCTN6, HNRNPA1, CUL5, OST4, DLG3, CFAP97, SMARCA4, MT-TY, PID1, TMA7, NUP54, HSP90AB…
neuron	comp1_3	MRPS9, SLC4A3, WDR12, CDC73, RPS15A, USP10, FAM208A, SCYL2, LYPLAL1, TTC39B, UBE2A, TSPAN5, DCAF5, TERF2, SCN9A, THOC1, PRKRA, DOCK9, QKI, PRKAR2A, TMEM87A, GRIA2, RAB3GAP1, PRPSAP1, TTC28-AS1, MRPS36, SSB, TSPAN13, RHBDD2, BAG4, PCBP2, ERICH1, KIAA0586, SLC35A1, ZNF195, CYLD, RPL18A, N4BP1, PPP2R2D, CCDC66, NR2C1, KLHL12, CNR1, SEC14L1, NADK2, PGRMC1, FBXO33, PNPT1, CSTF3, ZMAT2, CNTNAP2, FAM172…
neuron	comp1_4	NUMA1, KIAA0141, GTF3C1, RP11-889L3.1, IRGQ, PACS2, SBF2, LPCAT4, COMMD9, PSMC4, ZCCHC14, CEP164, FOXK1, PDE4A, FAM98B, CAMSAP1, MANBA, PSMD2, GLTSCR1L, RP11-425L10.1, TUBGCP5, ICA1, DYNLT1, SF3B2, GBF1, MBIP, STX1A, ACADVL, POMGNT1, MAST1, MRPL34, NOMO1, CPSF6, PNMA3, HKR1, ZMAT1, POLR2J3, SLC35B4, MRPS23, MRPL50, TUG1, GSAP, KATNBL1, FOCAD, NFASC, PDE1B, STARD4, MCCC1, GNAI2, SOGA1, ANKFY1, CPT…
neuron	comp1_5	KMT2D, ARHGAP12, SLC35E1, PAPD5, TBC1D9, UHRF2, SMG1, LRRC16A, BBS7, ESD, SYT13, OIP5-AS1, CASD1, GMCL1, C11orf31, WTAP, LINC00641, IBTK, RGS11, CLPX, TMEM178A, LZTS3, LRCH2, SENP6, UBE2O, SGSM2, DYNLL2, CCDC82, ZNF37A, EEF1E1, PPA1, ATF6B, HNRNPH2, PTMAP5, MKNK1, MAGEE1, ERC1, CCZ1, ILKAP, RPAP3, CDC42P6, CDC25B, DCTN4, CHD8, HERC2, TOP3A, GUCY1A3, SCAF11, KLHDC10, C5orf45, SP100, WDR59, SUPT5H,…
neuron	comp1_6	NUP107, FBXW4, ETFA, PI4KA, GPALPP1, SIPA1L3, CATSPER2, STXBP5L, VIMP, LPIN2, ST8SIA5, DZIP1, IFNAR1, TIPRL, WBP4, CDK9, TMTC3, CNTRL, RARS, AKAP7, PIN4, URI1, TMEM126B, CNTNAP1, SUPT20H, CACNG3, MPP5, RBM4, POM121C, PCF11, CDKL5, OGT, SH3GL3, SMEK1, RAD23B, DDX17, ZBTB11, OAZ2, DCUN1D4, TMX3, WSB1, POU2F1, NDUFV3, FAM8A1, ERP44, TTPAL, TCEAL5, CAPRIN2, SMC3, PSMD12, PSMD5, AC005154.6, RP3-394A18…
neuron	comp1_7	EEF1A1P5, COX6A1, HOMER1, FUT8, CASK, EPC1, SVIL, LINC01410, ZNF562, RAB33B, EEF1A1P6, ANKRD19P, RMDN1, FOXG1, PPIAP22, RPL7, UBE3C, LINC00116, CALCOCO1, ZFAND1, NPIPA3, RPL41, RPS7P1, USP36, FAF2, RPS25, PITPNA, TRUB2, SS18L1, CCDC93, ATG13, SNX1, MKRN1, DCTN2, PNKD, UBR5, NECAB1, RNF145, RPS6KL1, SCAF8, DNAJA2, HNRNPUL1, SSRP1, CMC2, PPIA, LNX1, DDX24, NUP98, NUP88, NHLRC2, TCEAL1, GLO1, COX6C,…
neuron	comp1_8	MT-CYB, MT-ND4, MT-CO3, MT-ATP6, MT-CO2, MT-ATP8, MT-ND1, EIF3F, NCOA2, MT-ND3, WDR45B, ADK, YAF2, RANGAP1, MT-RNR2, SERAC1, RALGAPB, VDAC2, FAM19A2, TMEM18, TDRD3, MYH10, EPB41L3, MICU2, NARF, ATXN3, CCDC174, LINC00662, MT-TL1, FAM208B, THRB, SLK, SRSF2, EXOC4, DCAF7, C9orf72, ZNF207, ITM2B, RPL6P27, SMAP1, TMEM161B, GNE, STK4, NAA20, RPL15P3, RASGRF1, ARCN1, DDX25, FAM153C, PPP6R3, HACL1, CCNY,…
neuron	comp1_9	XPO4, SLC25A23, L3MBTL1, MAFB, NCOA3, CTSF, NGDN, ZFP90, YEATS2, IMP3, CCP110, BCCIP, CKMT1B, BIRC2, RLIM, RAB5B, BACE1, ZNF333, ANKRD46, REV1, BSG, ARHGAP5, C8orf59, DUSP1, CCDC91, PRKD1, ATP2B3, EEF1B2P3, RPSAP58, NIPSNAP3A, MED1, DLX6-AS1, DAZAP2, CHORDC1, ZNF714, DNM1, C21orf59, ZADH2, KCTD13, ARX, ASXL3, PWAR1, TXN2, ZBTB16, RPL5P34, SYNJ2BP, CDH18, MAPK10, KSR2, NSMAF, PAFAH1B1, RP11-658F2.…
neuron	comp1_10	KLHDC2, RPL4, TIMM44, PTMAP2, CPEB2, SMC1A, L3MBTL2, ZNF791, WDR11, ZNF605, FRS2, CPNE3, KLHL42, YWHAZP3, FIG4, ZNF680, RAB30, RNF34, AC026271.5, TRAM1, TLK2, C11orf58, PIK3CA, MRPS18C, PLS3, RBL2, UQCR11, CBWD1, SMG5, RAB12, FAM120A, PAIP1, BRIX1, LMO3, MTSS1, ZCCHC2, LMBRD1, GNPDA2, MRPL16, NAA35, H1F0, CDK12, LYRM5, ATRNL1, CSNK2B, MAP1LC3B, TPM4, NPIPA1, RANBP1, ANKRD44, LPP, SAMD4A, TRIM37, …
neuron	comp1_11	MT-ND4L, RP11-380M21.2, MT-TP, MTRNR2L12, RPL3, RP5-857K21.11, RPL13A, MTND4P12, RAD1, MAU2, MTRNR2L8, NDUFA11, CCT6P3, TMED2, ARHGAP26, IDH3A, RNF213, EP300, PKD1, DHPS, SPG7, RBFOX3, CABP1, BACH1, TOM1L2, PDE2A, DCAF10, PABPN1, EIF4E2, TCEAL8, KDM2A, GLOD4, WDR60, GAD2, TRAP1, AC131263.1, DENR, RASA2, GTF2IP1, SGK494, STX7, MYADM, JPH4, KHDRBS3, DISP2, YTHDF3, RPL3P4, MON2, TRPC1, NEMF, CDK17, …
neuron	comp1_12	CUL2, TCTEX1D2, AC024560.3, CDK5RAP2, CRNKL1, NUP62, NBPF12, GGNBP2, CINP, NARS, AC012358.8, RTFDC1, RPS6KA2, HSD17B12, ANP32A, CS, TSC22D3, OSBP, C1QBP, GTF2F2, APBB1, PDAP1, CFDP1, SESTD1, WAPAL, PDCL, KAT2A, RNPS1, EIF4EBP2, BTAF1, PREX2, SAFB, FIBP, SRCAP, HIBCH, ARF1, MFN1, VIP, COA1, FAR1, BRWD1, CIR1, ATP2A2, KIAA1324L, UPF3A, ZNF146, TUSC3, SIRT2, NLGN2, DCAF6, RPL37A, ANKZF1, NQO2, TTC14…
neuron	comp1_13	PIP5K1B, NPM1P27, RPS28, KLHL9, UBBP4, RASSF4, TCEAL6, CALR, ZFP91, UBC, INTS8, CDC37, DCTN3, MRPL27, MRPS27, GPATCH8, USE1, RP11-632C17__A.1, KIAA2022, CTSD, PIGX, NAT10, BTN2A1, SOBP, PAK1IP1, CKMT1A, NPAS2, ATN1, PLCB4, MRPL43, FAM19A5, ARID1B, SELM, CALCOCO2, RAD21, SACM1L, GTF3A, PHPT1, PPP1R15A, TMEM55A, PPIL4, PAFAH1B3, PRDX3, CHCHD6, RPS28P7, CLK3, KAT6A, SSR4, RPL27A, CDC16, MRPL40, SYAP…
neuron	comp1_14	KIAA0196, TMSB4X, AMFR, CYB561, FAM153A, FAM216A, PDGFA, EVL, FAM178A, SLC1A2, UPF3B, C19orf66, TOMM70A, GIGYF1, ARNT, CYP4X1, TCHP, SERP1, RBBP6, chr22-38_28785274-29006793.1, AMZ2P1, CCT5, HAGH, CEP192, RALGAPA1, XPA, FAM65A, EP400, MCTS1, RTF1, MICAL3, SMURF2, PEX1, NSUN6, SFI1, TRNT1, MPHOSPH8, TMX2, CLEC16A, SDHAP1, SNRPC, NPTXR, KPNB1, NIN, EIF2S1, AACS, SPATS2, THAP5, ZNF10, ZNF84, DDB1, M…
neuron	comp1_15	LRP11, IPO5, SPTBN4, MAP4K5, LINC01278, IL6ST, USP3, CAMK2B, DENND4A, PRKCE, DHX33, SAT2, EPHA5, KCTD16, CRIM1, TBC1D30, ZNF385B, PDPK1, CNIH1, ZNF271P, GOLGA7, NME4, BRD2, TMEM128, FAXC, NFKBIA, ZNFX1, LDOC1, HN1, XPNPEP1, IDH3G, RAC1, ALDH3A2, RBM23, DKK3, MRPS28, MCF2L2, GRIK1, MT-RNR1, PHF10, SULT4A1, WDR37, DPM1, PPP1R9A, POLR3E, LRRC4, EEF1B2, SYNGR3, NDUFA2, BRE, TMEM151A, KMT2C, PFDN4, ST…
neuron	comp1_16	MRPS6, ASTN1, GNPTG, BCAS3, FARSA, GRIN2A, ZNF528, ARFGEF1, DAB1, GIGYF2, STAG3L1, PDCD10, ATR, TRMT10C, RPSA, PA2G4, NAALAD2, LGMN, CCDC84, HARS, APC, UBTF, WDR7, DIDO1, RNMT, SDCCAG8, EFTUD2, SMAD9, COG6, ITGB1BP1, RNF13, G2E3, PUS7L, EMC4, RORA, C12orf29, ITCH, ATP6AP1, GLCCI1, TMEM230, MT3, AKAP9, TMEM183A, PSMD5-AS1, ZNF814, PRKAR2B, ZNF106, PDCD6, EIF1AX, KCNQ5, ATM, SCN3A, ZNF254, RAB21, C…
neuron	comp1_17	GPS1, ZNF286B, DPF2, TECR, POLR2C, KDM6A, GALNT11, RPL14P1, MAPT, FAM32A, ZNF429, IGF1, CPD, CUL4A, RBM19, LUC7L, CTNNA1, PDCD6IP, TXNDC16, VPS39, GPR107, CHRM1, PSMC6, HSF2, SORBS1, GRINA, EIF3D, NGRN, RSRC2, NOLC1, ARIH2, POLR3K, BAG5, KDM5A, IER3IP1, ATP9B, SPG11, PSMG2, MMADHC, HK1, RPS6KA3, RASAL2, AMD1, RPS4X, EIF3L, COPS5, MAST4, ACIN1, RPL18, FARSB, TNPO1, RNF130, LARP7, PDE4D, VPS13A, ME…
neuron	comp1_18	PNN, MED4, TWISTNB, C16orf13, ARF6, TAF13, MAP3K5, SNAPC5, RP4-717I23.3, PCDH8, MCF2, PDCD7, KPNA2, SRSF1, LATS1, NUDCD2, CTR9, PWRN1, HNRNPC, EPG5, PPA2, SNRPF, CELF5, HSBP1, GPR180, ZNF292, ANKRD12, ZNF33A, FBXO7, TRAPPC13, SNRPE, PIKFYVE, C4orf3, NFIC, KLHL5, GK5, SYNJ1, LINC00461, SECISBP2, YTHDC1, SGSM1, VPS26A, DPY19L2P1, ZNF24, RAB14, CYB5B, SNX27, TRIM13, PPIG, ZNF667-AS1, USP53, CHCHD1, …
neuron	comp1_19	HMGB1P10, ARF3, KCNC2, FOS, MGLL, SPARCL1, APOO, PNMA1, MSL1, RHOT1, TM9SF3, C14orf159, UQCRB, TMEM170A, DNAJB1, DHX30, ZNF451, SERPINI1, SATB1, SRP19, MED13L, MLLT10, RBPJ, ABLIM1, FCHSD2, MXRA7, FOXRED2, TSC22D2, COX4I1, NAP1L2, ATP5C1, PITPNC1, ACTR3B, KIAA1217, MGA, TMEM261, SMG1P1, RBBP7, VPS33A, GRIA3, PRPF8, MEF2C, MEG8, FAM217B, HIP1R, CISD2, SRSF8, NFIX, VSNL1, LAMP2, FAM169A, CANX, NCOA…
neuron	comp1_20	RP11-51O6.1, PTPRM, AGAP4, PTPRZ1, EPN2, LGALS1, WDR83OS, PTN, MRPS16, ARHGEF9, ABHD2, FTLP3, TAOK3, RPN1, SLC9A7, TXN, CXorf23, CHPT1, BHLHE41, EHMT1, DBI, CSNK2A2, TSPYL1, MSI2, JARID2, TSSC1, CDK14, GPRC5B, HSP90AA1, GSTP1, LPHN1, GPR162, FDFT1, PTOV1, NUP214, B2M, SMC5, TNPO3, ECH1, ULK3, EIF2AK1, SAMD4B, SERINC5, DPYSL2, AP000648.5, MGAT4C, NEFL, NEFM, XRCC6, NME3, CAMK1D, DAD1, CAMK2G, SMAP…
neuron	comp1_21	RP5-857K21.6, CACNA1A, NOL7, RBM3, MT-ND5, DMTN, COPZ1, SEPT3, MT-ND6, FBN1, KCNC1, CDK11B, NHP2L1, SULT1A1, MED10, GAPDHP1, PER1, RP11-750B16.1, MT-CO1, TRAPPC8, UQCRH, HNRNPA1P48, TMEM131, SPIN1, UBE2L3, MRPL51, ZFR2, CHMP3, TPI1, CCDC144A, CYB5A, SCN8A, SART3, GALC, DCTN6, HNRNPA1, CUL5, OST4, DLG3, CFAP97, SMARCA4, MT-TY, PID1, TMA7, NUP54, HSP90AB1, LAMTOR4, PLD3, UNC79, SLC2A3, SLC12A5, DDX…
neuron	comp1_22	MT-TC, RPS15, TMSB10, MT-TA, BASP1, SLC6A17, APLP1, RPL23A, RPL38, HMOX2, ATP5I, CFL1, KIAA1324, CNRIP1, PPP2R2C, OLFM1, PRKACA, RPS3AP26, SF3B5, DIRAS2, UQCRQ, CREBBP, UBE2QL1, NDUFA13, STMN2, SNRPD2, VAMP2, H2AFY, SRRM2, SNCB, B3GAT3, CALM2P3, POP7, ZNF44, TRMT112, THY1, RP11-543P15.1, CALM3, TMEM59L, HIVEP2, RTN4, SFSWAP, RPS3AP6, PEBP1, GARS, PHLPP2, DYNLRB1, PSME1, CORO6, AP2S1, WBSCR17, CYS…
neuron	comp1_23	GOLGA2, PSMF1, VAT1L, SNX30, GNAQ, LRRC37A3, MED29, FNDC3A, UPF2, ALDH2, ZNF608, SPIRE1, BTG1, HOOK3, DHX57, HMGN4, B4GALT5, HLTF, NCOA7, RRNAD1, NNAT, NUFIP2, MPRIP, GPRASP1, COPG1, SAMD12, VPS41, NUB1, DNAJA4, FBXL16, EFNB2, CRY2, PMM1, B4GAT1, ZBTB4, RPL24, CCSER2, GMPS, SBNO1, PABPC1, CASC15, MACROD2, IRS2, C6orf62, TBC1D7, IPO7, AP5M1, MAN2A1, PWWP2A, TNPO2, MADD, CEP63, TMEM106B, GRPEL1, RA…
neuron	comp1_24	SYT16, SEPT6, DDIT3, ARMCX4, ELMO2, GRIPAP1, INSIG1, TCEA2, FAM171A1, TRO, ARMCX3, PFKP, REPS2, BCAP29, HEXIM1, TPGS2, FGD5-AS1, CSE1L, C11orf73, PBRM1, MAT2B, ANKS1B, LINC00657, PTPRN2, CHMP5, IMMP1L, ST8SIA3, GBA2, PICALM, ZFAND6, VDAC3, NRSN2, LRRC8A, KANSL1L, RAD54L2, LPPR4, SNRPD1, ZNF91, YWHAH, NUCKS1, PIK3C3, GRIA1, KLC1, UBE2R2, DARS, ZZZ3, TMEM50B, SRSF6, STAT1, AKAP1, DMXL1, PTS, HPCAL4…
neuron	comp1_25	KIAA1429, NFATC2IP, SLITRK2, FBXL2, PSMG4, ZMYM3, ENDOD1, EPB41L1, LARP1, WDR41, SCRN1, CALD1, CCT8, NDUFAF4, SCARB2, GTF2F1, SEMA6D, ZCCHC12, SPTAN1, ST7, NAA50, RAB3GAP2, APBB2, KCNT2, UBE4B, CDV3, BROX
neuron	comp1_26	MRPS9, SLC4A3, WDR12, CDC73, RPS15A, USP10, FAM208A, SCYL2, LYPLAL1, TTC39B, UBE2A, TSPAN5, DCAF5, TERF2, SCN9A, THOC1, PRKRA, DOCK9, QKI, PRKAR2A, TMEM87A, GRIA2, RAB3GAP1, PRPSAP1, TTC28-AS1, MRPS36, SSB, TSPAN13, RHBDD2, BAG4, PCBP2, ERICH1, KIAA0586, SLC35A1, ZNF195, CYLD, RPL18A, N4BP1, PPP2R2D, CCDC66, NR2C1, KLHL12, CNR1, SEC14L1, NADK2, PGRMC1, FBXO33, PNPT1, CSTF3, ZMAT2, CNTNAP2, FAM172…
neuron	comp1_27	RPL26, RP5-1039K5.19, ZNF83, CLUAP1, CYP20A1, ZDHHC13, GGPS1, YTHDC2, MRPL15, C14orf1, FAM229B, SSFA2, CNOT1, TXNDC9, USP14, AP3D1, ACTR3, VPS13C, RAB5A, FYTTD1, THRA, CMSS1, MTDH, PRKAR1B, INTS2, PSMA3-AS1, NETO2, NFX1, IQSEC1, RNF165, HOOK2, PRMT7, CASC3, KRIT1, SOS1, SLITRK5, FBXO11, SF3B3, PAK1, DMAP1, AL132709.8, ZKSCAN1, SLC44A1, ZMIZ1, ACAT1, SLC6A15, INSR, SEC61G, TRA2A, ARIH1, PHC1, ANKR…
neuron	comp1_28	NUMA1, KIAA0141, GTF3C1, RP11-889L3.1, IRGQ, PACS2, SBF2, LPCAT4, COMMD9, PSMC4, ZCCHC14, CEP164, FOXK1, PDE4A, CAMSAP1, MANBA, PSMD2, GLTSCR1L, RP11-425L10.1, TUBGCP5, ICA1, DYNLT1, SF3B2, GBF1, MBIP, STX1A, ACADVL, POMGNT1, MAST1, MRPL34, NOMO1, CPSF6, PNMA3, HKR1, ZMAT1, POLR2J3, SLC35B4, MRPS23, TUG1, FOCAD, NFASC, PDE1B, MCCC1, GNAI2, SOGA1, ANKFY1, NEDD8, NUTF2, ARNT2, CCDC50, NRG3, ANAPC5,…
neuron	comp1_29	FAM98B, MRPL50, GSAP, KATNBL1, STARD4, CPT1C, ATG2B, GPHN, KIN, BBS4, TSN, NRXN2, KIAA1033, PGBD1, GABRB3, ZNF704, TRIM24, CCDC149, CYFIP2, STXBP5, KIAA1279, PI4KAP2, CSGALNACT1, MPHOSPH9, MBNL2, HNRNPL, MYNN, DGCR8, IREB2, RPL7L1, PDP1, CAP2, ZDHHC21, ATP8A2, UFL1, CNOT4, DYM, UBA6, NRF1, MKKS, RUNDC3A, ARL8B, EDIL3, ZNF25, SLC41A2, CSNK1A1, TOLLIP, UTP6, RNF41, KCNMA1, MAP3K7, RCOR3, ATAD1, NIP…
neuron	comp1_30	KMT2D, ARHGAP12, SLC35E1, PAPD5, TBC1D9, UHRF2, SMG1, LRRC16A, BBS7, ESD, SYT13, OIP5-AS1, CASD1, GMCL1, C11orf31, WTAP, LINC00641, IBTK, RGS11, CLPX, TMEM178A, SENP6, UBE2O, CCDC82, ZNF37A, EEF1E1, PPA1, ATF6B, HNRNPH2, PTMAP5, ERC1, CDC42P6, DCTN4, SCAF11, KLHDC10, SP100, WDR59, MORF4L1, XIST, ANKRD26, PTCD3, AQR, FRMPD4, DNAJC19, PRDX6, POLR2G, CACNA1C, RIN2, PPP2R5E, IFIT5, OFD1, SYCP2, STAU1…
neuron	comp1_31	LZTS3, SGSM2, MKNK1, CCZ1, ILKAP, CDC25B, CHD8, HERC2, TOP3A, GUCY1A3, C5orf45, SUPT5H, PLEKHA6, LMBR1, CDK5RAP3, C6orf89, UNC13A, MTX2, ARFGEF2, NBR1, GDA, SLC25A37, MBD5, MRPS25, LINC00632, MAPK14, TMEM208, SIRPA, EFR3B, SNX14, EIF2S2, ATP5F1, NR2F1-AS1, FAM214A, SNX5, UGGT2, LYST, MED23, LL22NC03-2H8.5, ADCYAP1R1, DNMT1, SYBU, GLUD1, HECW1, AVL9, LRIG2, RP11-499P20.2, CLSTN3, GABRA4, FTH1, ASP…
neuron	comp1_32	LRCH2, DYNLL2, MAGEE1, RPAP3, ZNF493, BNIP2, PAXBP1, KPNA1, ITGAV, ENPP5, PIP4K2A, NKRF, TBC1D12, CHD6, CWC15, CTNND2, CTDSPL2, FOXN3, TM9SF4, HOMER2, MAPK6, ZNF7, RUNDC3B, HERPUD2, RB1, INIP, GNG2, FOSB, UBXN2B, PWAR6, NRXN3, TAOK1, C16orf72, ZC3H7A, TOB2, PPP6C, PGRMC2, EIF2S3, DPP8, PPME1, KIAA0513, TCEAL7, SECISBP2L, PPP2CB, KIAA1377, VPS37A, WASF1, TTC19, PPP1R13B, SACS, PAPOLA, EIF6, VTA1, …
neuron	comp1_33	SCPEP1, C2orf69, RSBN1L, FLCN, PAPD4, FRA10AC1, CEP290, VPS36, UQCC1, ZNF652, LAS1L, GRAMD1B, C15orf40, TBPL1, CUX1, UBA5, TRAPPC11, PPIAP29, SUGP2, PRKAG2, NONO, MBTPS1, ZBTB7A, ASCC1, CIAO1, SPRYD7, TRAPPC6B, DDX27, PRPF40A, ANAPC7, C19orf12, DNAJC24, COPB1, MIA3, EPB41L4A-AS1, NAV1, CLCN6, CLASP1, PPWD1, ZC2HC1A, PRKAG1
neuron	comp1_34	ZNF302, BRMS1L, KIAA1715, FAM184A, BCR, CLOCK, BHLHB9, MGAT4A, SPEF2, MTIF3, LIFR, CREG2, SEZ6, DENND5B, NCALD, HBS1L, GPATCH2L, KIAA1549L, ACO2, ZC3H13, ATF7IP, GFPT1, COQ10B, ZYG11B, GPD2, MFSD4, EIF3M
neuron	comp1_35	EEF1A1P5, EEF1A1P6, RPL7, RPS25, ATG13, HNRNPUL1, SSRP1, LNX1, DDX24, NHLRC2, TCF25, HEXA, SAE1, ROGDI, ALKBH5, CNP, MGAT3, C12orf43, FIP1L1, NAPG, NUDCD3, LRP1, SPPL2A, DDX19A, PHKG2, GSPT1, RAPGEFL1, NDUFA6, RYK, MAP3K9, ACTN1, MORC3, ZHX3, USP16, BTBD10, UBE2G2, NAPA, TLE3, ZNF667, EEF1A1, RPS26, DTWD1, SPCS2, FEZ1, MBD4, MAPKAPK5, TBC1D5, IRF2, TOMM22, DTNA, SIPA1L2, RRM1, NHLRC3, ARHGAP1, PC…
neuron	comp1_36	COX6A1, HOMER1, FUT8, CASK, EPC1, SVIL, LINC01410, ZNF562, RAB33B, ANKRD19P, RMDN1, FOXG1, PPIAP22, UBE3C, LINC00116, CALCOCO1, ZFAND1, NPIPA3, RPL41, RPS7P1, USP36, FAF2, PITPNA, TRUB2, SS18L1, CCDC93, SNX1, MKRN1, DCTN2, PNKD, UBR5, NECAB1, RNF145, RPS6KL1, SCAF8, DNAJA2, CMC2, PPIA, NUP98, NUP88, TCEAL1, GLO1, COX6C, TUBGCP6, SUMO2, KLHL23, USMG5, COX6B1, CEP170, CHMP2B, DLAT, SLITRK4, N4BP2L1…
neuron	comp1_37	MT-CYB, MT-ND4, MT-CO3, MT-ATP6, MT-CO2, MT-ATP8, MT-ND1, EIF3F, NCOA2, MT-ND3, WDR45B, ADK, YAF2, RANGAP1, MT-RNR2, SERAC1, RALGAPB, VDAC2, FAM19A2, TMEM18, TDRD3, MYH10, EPB41L3, MICU2, NARF, CCDC174, LINC00662, MT-TL1, FAM208B, THRB, SLK, SRSF2, EXOC4, C9orf72, ZNF207, ITM2B, RPL6P27, SMAP1, GNE, NAA20, RPL15P3, ARCN1, DDX25, FAM153C, PPP6R3, HACL1, CCNY, SNAPC3, C11orf87, SEPT7P2, HMGN1, GSR,…
neuron	comp1_38	ATXN3, CCDC184, SUPT16H, EZH1, CTB-36O1.7, CCNDBP1, GANAB, KANSL3, NPAS3, ERP29, RALBP1, CXXC5, CNTN5, CCDC64, PIP4K2C, ZNF706, FAM204A, LARGE, DCAKD, USP31, TEX2, ZNF286A, MDM2, TMEM209, IFT88, TBCA, DGCR2, OXA1L, CORO1C, KAT6B, RFK, ZC3H14, DHX29, PCMTD2, TTBK2, PLCB1, CEP250, RPL37, VSTM2A, KIAA1468, EIF1AXP1, ZFR, ASXL2, EIF4G1, PLEKHA3, SERBP1, ANKRD50, EFCAB7, DIRAS3, GLB1, WDR47, KIF3C, HN…
neuron	comp1_39	DCAF7, TMEM161B, STK4, RASGRF1, WDR70, KRBOX4, RFX3, DACT3, LRRTM3, ZNF37BP, FECH, PGAP1, COG5, SLC16A7, WARS, RAB4A, CDH2, COPS3, FMR1, QSER1, TCEAL4, BRWD3, TMEM245, EIF1, ADH5, UBN2, BTRC, CAP1, ZFP82, ZFAS1, SKA2, DOPEY1, MPP2, APOL2, KAT7, CAMK1G, NDUFS1, ATRX, RPRD1A, BUD31, CDK13, ASAH1, TMBIM4, NKIRAS1, RPA2, RPL5, NUDC, AGAP1, FAM73A, NDUFB6, TMEM132B, MAP4, SPOCK2, DHX9, FAM49A, UFC1, A…
neuron	comp1_40	XPO4, SLC25A23, L3MBTL1, MAFB, NCOA3, CTSF, NGDN, ZFP90, YEATS2, IMP3, CCP110, BCCIP, CKMT1B, BIRC2, RLIM, RAB5B, BACE1, ZNF333, ANKRD46, REV1, BSG, ARHGAP5, DUSP1, CCDC91, PRKD1, ATP2B3, RPSAP58, NIPSNAP3A, MED1, DAZAP2, ZNF714, DNM1, C21orf59, ZADH2, KCTD13, ARX, ASXL3, TXN2, RPL5P34, CDH18, MAPK10, KSR2, PAFAH1B1, TXNDC17, GRIN1, TAF11, SLC23A2, NBEA, TIMM10, NPIPB3, USP28, USP54, PRPF6, DMXL2…
neuron	comp1_41	C8orf59, EEF1B2P3, DLX6-AS1, CHORDC1, PWAR1, ZBTB16, SYNJ2BP, NSMAF, RP11-658F2.8, MICU1, LBR, OPA1, FRY, SLC30A7, HAT1, FBXO9, KCTD20, C19orf60, ZNF264, METAP1D, VPS45, TFRC, SH3BGRL2, L3MBTL4, PRRG3, RP5-1085F17.3, CENPT, GAPVD1, SSH1, SREBF2, VPS4B, SLC44A5, PTEN, SYT17, ZMYND8, RANBP9, ANKRD32, UBQLN1, CSMD1, TNKS, AHDC1, RRP15, DOCK7, CROCCP2, HADHA, RGS12, CHD1L, SGCB, ZEB2, TAX1BP1
neuron	comp1_42	KLHDC2, PTMAP2, CPEB2, SMC1A, L3MBTL2, ZNF791, WDR11, CPNE3, KLHL42, FIG4, ZNF680, RNF34, AC026271.5, TRAM1, TLK2, C11orf58, MRPS18C, RBL2, CBWD1, FAM120A, PAIP1, BRIX1, LMO3, MTSS1, LMBRD1, GNPDA2, MRPL16, NAA35, H1F0, CDK12, CSNK2B, MAP1LC3B, NPIPA1, LPP, TRIM37, ZER1, TARSL2, KDM3B, MAPK1, MBP, TXNL1, SCFD1, DDX42, BPTF, ATRN, LARP4, CCDC171, LAMTOR1, TPM1, COG1, RAB9B, COA4, ME2, PPP2R3C, ATP…
neuron	comp1_43	RPL4, TIMM44, ZNF605, FRS2, YWHAZP3, PIK3CA, UQCR11, SMG5, ZCCHC2, ATRNL1, RANBP1, CSRNP2, CHM, ZNF711, DEF8, BBIP1, SH3KBP1, TRAK1, SLBP, ATP6V1H, PIK3C2A, SUN1, UBXN7, TMEM180, RPL4P4, SLTM, CDC27, CEP78, FAM21C, ZMYM4, GABRB2, CHD1, THAP9-AS1, KLHDC3, AES, PIN1, SEC23IP, LANCL2, CCDC6, TTC1, PRKAA1, HDGFRP3, ACTL6B, CDH10, PDCD4, ELF2, NUP153, NVL, STX12, TMEFF2, SEC16A, GTF2B, DCLRE1C, GSTM3,…
neuron	comp1_44	RAB30, PLS3, RAB12, LYRM5, TPM4, ANKRD44, SAMD4A, SYP, DENND4C, CIRBP, KIAA1191, ITGB1, ASXL1, PPP1R10, AP1S2, CXCL14, TLK1, IFRD1, TTC17, NECAB2, ALS2, ZNF518A, PAK2, GNAI1, SC5D, NDUFA5, YME1L1, FAM21A, TSC1, HSPA4, ADAM10, NAP1L1, GTF2A2, ATMIN, TBCK, CCK, TSPAN3, EWSR1, USP47, GCLM, EGLN1, ROCK2, TTC21B, TRMT13, PCP4L1, GLS, PSMD14, TTN, FAM193A, NDUFAF2, C3orf14, RBMS3, DGUOK
neuron	comp1_45	MT-ND4L, RP11-380M21.2, MT-TP, MTRNR2L12, RP5-857K21.11, MTND4P12, MAU2, NDUFA11, TMED2, ARHGAP26, IDH3A, RNF213, EP300, PKD1, DHPS, SPG7, RBFOX3, CABP1, BACH1, PDE2A, PABPN1, TCEAL8, KDM2A, GLOD4, WDR60, TRAP1, AC131263.1, DENR, RASA2, GTF2IP1, SGK494, STX7, KHDRBS3, MON2, NEMF, CDK17, RP11-295P9.3, VCPIP1, CCDC30, ATP5L, PSME3, CCDC115, PLCG1, CTTN, BAIAP2, FBXO44, AP1G1, TMEM246, CSNK1E, PCLO,…
neuron	comp1_46	RPL3, RPL13A, MYADM, YTHDF3, RPL3P4, RPS9, PTDSS1, HSPA5, GALNT1, RPL13, CTC-575D19.1, RTCB, RPL12, SNHG8, GPR56, ALDH6A1, DUSP3, DDHD2, NR3C1, PTPN5, PQBP1, KLF6, SETD3, ERBB4, CIPC, YWHAE, FSD1L, SGK1, RPL21, RPL13AP5, RAP2B, EIF5B, RHOA, KIF1B, LANCL1, BZW1, FAM13A
neuron	comp1_47	RAD1, MTRNR2L8, CCT6P3, TOM1L2, DCAF10, EIF4E2, GAD2, JPH4, DISP2, TRPC1, DYNC2H1, SLC7A8, CBWD7, ZBTB25, KIAA0319, UBQLN2, SORBS2, RIC3, RAP1B, CERS5, RPP30, GABARAPL2, EXOSC9, SNHG23, CADM1, TERF1, ZZEF1, ATP5S, DAAM1, RGPD5, SNHG6, RIMS1, GNL3, LRRFIP1, WDR19, MTA3, FNBP1L, GPATCH2, LRRTM4, NEBL
neuron	comp1_48	CUL2, TCTEX1D2, AC024560.3, CDK5RAP2, NUP62, NBPF12, GGNBP2, NARS, AC012358.8, RTFDC1, RPS6KA2, HSD17B12, OSBP, C1QBP, GTF2F2, PDAP1, CFDP1, SESTD1, WAPAL, PDCL, RNPS1, BTAF1, SAFB, FIBP, SRCAP, ARF1, MFN1, FAR1, CIR1, ATP2A2, KIAA1324L, UPF3A, ZNF146, SIRT2, NLGN2, DCAF6, ANKZF1, TTC14, LAMB1, FAM49B, THUMPD1, SCLT1, PRRT2, RP11-384F7.2, GPR137C, LARS, RAF1, SMU1, SSBP1, DIP2A, PHYHIPL, NDUFAB1,…
neuron	comp1_49	CRNKL1, CINP, ANP32A, CS, TSC22D3, APBB1, KAT2A, EIF4EBP2, PREX2, HIBCH, COA1, BRWD1, TUSC3, RPL37A, NQO2, DLX1, DIXDC1, ACP1, ZFYVE16, VPS26B, C11orf49, ZSCAN18, RYR3, ALG13, OSBPL1A, ARL3, ACSL6, TMEM9B, NCOA6, UQCRC2, AKR1B1, IGDCC4, CLNS1A, ZMYM5, FGD4, EI24, GUK1, IGFBP5, DYNC2LI1, CAPZA1, B3GALNT1, PLCE1, TRIM9, DEK, ATL1, GPR22, NOP56, FOXO3, CTBP1, KRR1, PHYHIP, PPP2R5C, DDX10, UFM1, SUPV…
neuron	comp1_50	VIP, DHX40, BRD3, SYNPR, ZHX1, PPM1H, PCDH19, CTTNBP2, USP9X, TTC28, CCND2, SCAMP5, TCF4, FAM168A, DFNA5, SCG2, RMND5A
neuron	comp1_51	PIP5K1B, NPM1P27, KLHL9, RASSF4, ZFP91, INTS8, MRPS27, USE1, KIAA2022, PIGX, BTN2A1, SOBP, PAK1IP1, NPAS2, PLCB4, ARID1B, RAD21, SACM1L, TMEM55A, PPIL4, PRDX3, CHCHD6, SSR4, SYAP1, ASNS, CCT2, XPOT, FAM200B, SLC25A11, PANK3, RPAIN, RBFOX2, FBXO22, WDR61, SUZ12, KANSL2, PTPRO, WRB, TAF2, TMEM106C, CUL1, SLC25A5, GTF3C6, FAM45A, TMX4, SUCLG1, GARNL3, CCDC53, ARMC8, ENOPH1, SERGEF, CDO1, CEBPZ, BAZ2…
neuron	comp1_52	RPS28, UBBP4, TCEAL6, CALR, UBC, CDC37, DCTN3, MRPL27, CTSD, NAT10, CKMT1A, ATN1, MRPL43, FAM19A5, SELM, CALCOCO2, PHPT1, PPP1R15A, PAFAH1B3, RPS28P7, RPL27A, MRPL40, NUPL2, PRDX5, MAPKAPK5-AS1, RNF146, GSE1, AGPAT3, RPS18, UBB, CX3CL1, CTD-2192J16.15, GLYR1, COQ4, CMIP, RPL10, ROMO1, ALDOC, ACTR6, FOXK2, USP11, CEP295, RDH11, LINC01551, BANF1, CALB2, RGS2, DOCK3, PARP2, HECTD4, DHRS7, SNRPN, STX…
neuron	comp1_53	GPATCH8, RP11-632C17__A.1, GTF3A, CLK3, KAT6A, CDC16, JADE1, CCT6P1, SDHD, NDUFS8, LPGAT1, MEF2A, PPP4R1, MYO9A, FAM133B, C1D, PSMD13, ICE1, SLC25A36, PCBP1-AS1, HNRNPLL, ZC3H11A, TMEM181, AGTPBP1, TOR1AIP1, NCBP2, POLR2B, RBBP4, UNC80, SMC6
neuron	comp1_54	KIAA0196, TMSB4X, AMFR, CYB561, FAM153A, FAM216A, PDGFA, EVL, FAM178A, UPF3B, C19orf66, TOMM70A, GIGYF1, CYP4X1, TCHP, SERP1, RBBP6, AMZ2P1, CCT5, HAGH, CEP192, XPA, FAM65A, MCTS1, RTF1, MICAL3, PEX1, SFI1, TRNT1, MPHOSPH8, TMX2, SDHAP1, SNRPC, NPTXR, KPNB1, NIN, EIF2S1, AACS, SPATS2, THAP5, ZNF10, ZNF84, DDB1, MYL6B, EIF3J-AS1, MRFAP1, ZFC3H1, RNF180, VTI1B, PDE5A, SETD8, MEG3, ZC3H4, ERCC1, PRK…
neuron	comp1_55	SLC1A2, chr22-38_28785274-29006793.1, RALGAPA1, SMURF2, CLEC16A, ERCC6L2, NCAN, MAGI2-AS3, RALGAPA1P, MZT2B, PFKM, DNAJC13, DNAJB11, OMG, EED, NCBP1, NEAT1, CRYAB, PNPLA8, UBE2K, ITSN1, SETX, SMIM8, KIF5B, TM2D1, ZC3H6, IQCB1, SLC20A1, HACE1, SHPRH, MTF2, GLUL, PRKAA2
neuron	comp1_56	ARNT, EP400, NSUN6, SH3PXD2A, DHRS7B, CTNNA2, TAF1, FLRT2, C5orf42, NPAT, NLGN4X, RPS27L, PGBD5, IMMT, ORC3, SNORA25, SNX9, HGSNAT, DYNC1LI2, COL4A3BP, ZNF131, USP8, NOVA2, TMED5, TMEM237, NOVA1, FAM135A, CCDC144B, STAMBP, GALNTL6, CBWD2, CBFA2T2, EIF5, EYA3, SRGAP2B, RLF, CSMD2
neuron	comp1_57	LRP11, IPO5, SPTBN4, MAP4K5, LINC01278, IL6ST, USP3, CAMK2B, DENND4A, PRKCE, DHX33, SAT2, EPHA5, KCTD16, CRIM1, TBC1D30, ZNF385B, PDPK1, CNIH1, ZNF271P, GOLGA7, NME4, BRD2, TMEM128, FAXC, NFKBIA, ZNFX1, LDOC1, HN1, IDH3G, RAC1, ALDH3A2, RBM23, DKK3, MRPS28, MCF2L2, GRIK1, MT-RNR1, SULT4A1, DPM1, PPP1R9A, POLR3E, LRRC4, EEF1B2, SYNGR3, NDUFA2, BRE, TMEM151A, KMT2C, PFDN4, STAG2, IFT81, NAPB, FGF13…
neuron	comp1_59	MRPS6, ASTN1, GNPTG, BCAS3, FARSA, GRIN2A, ZNF528, ARFGEF1, DAB1, GIGYF2, STAG3L1, PDCD10, ATR, TRMT10C, RPSA, PA2G4, NAALAD2, LGMN, CCDC84, HARS, APC, UBTF, WDR7, DIDO1, RNMT, SDCCAG8, EFTUD2, SMAD9, COG6, ITGB1BP1, RNF13, G2E3, PUS7L, EMC4, RORA, ITCH, ATP6AP1, GLCCI1, TMEM230, MT3, AKAP9, TMEM183A, PSMD5-AS1, ZNF814, PRKAR2B, ZNF106, PDCD6, EIF1AX, KCNQ5, ATM, SCN3A, ZNF254, CASP8AP2, CLINT1, …
neuron	comp1_60	C12orf29, RAB21, DYNLT3, ALDH7A1, CCDC112, GMFB, PDCD5, NEK1, COX5A, SEC11C, CFL2, ELMOD1, REEP5, AGPS, H2AFV, COPS8, CCNH, DNAJC16, KCTD3, RAN, ZC3H15
neuron	comp1_61	GPS1, ZNF286B, DPF2, TECR, POLR2C, KDM6A, GALNT11, RPL14P1, MAPT, FAM32A, ZNF429, IGF1, CPD, CUL4A, RBM19, LUC7L, CTNNA1, PDCD6IP, TXNDC16, VPS39, GPR107, CHRM1, PSMC6, HSF2, SORBS1, GRINA, EIF3D, NGRN, RSRC2, NOLC1, ARIH2, POLR3K, BAG5, KDM5A, IER3IP1, PSMG2, MMADHC, HK1, RASAL2, RPS4X, COPS5, MAST4, ACIN1, RPL18, FARSB, TNPO1, RNF130, PDE4D, VPS13A, MECP2, PPP1CC, POLE3, IST1, AKIRIN2, ARRDC3, …
neuron	comp1_62	ATP9B, SPG11, RPS6KA3, AMD1, EIF3L, LARP7, SS18, RP11-16E23.4, SMEK2, MRPL42, SPDYA, SPAST
neuron	comp1_63	PNN, MED4, TWISTNB, C16orf13, ARF6, TAF13, MAP3K5, SNAPC5, RP4-717I23.3, PCDH8, MCF2, KPNA2, SRSF1, CTR9, PWRN1, HNRNPC, PPA2, SNRPF, HSBP1, ANKRD12, ZNF33A, SNRPE, PIKFYVE, C4orf3, NFIC, KLHL5, GK5, SYNJ1, LINC00461, SECISBP2, YTHDC1, VPS26A, SNX27, PPIG, KTN1, RB1CC1, TMEM263, AFMID, DLD, ATP5A1, STRN3, RBM26, ISCA1, PARP8, MAPK8IP3, YPEL2, RSL24D1, GSTO1, KCNIP2, CDH13, MLLT4, CACNA2D3, AP2B1,…
neuron	comp1_64	PDCD7, LATS1, NUDCD2, EPG5, CELF5, GPR180, ZNF292, FBXO7, TRAPPC13, SGSM1, DPY19L2P1, ZNF24, RAB14, CYB5B, TRIM13, ZNF667-AS1, USP53, CHCHD1, OGFRL1, LMAN1, DHX8, TM2D2, ZNF536, SDHC, PHF20L1, KARS, PPP3CB, CHCHD3, NBN, NDEL1, TRPM7, DCLK1, UHRF1BP1L, ZNF568, ARID2, FER, TRIM36, ERGIC2, PPP6R2, XKR4, MIR99AHG, ABCA5, IFNGR1, AARS, CNNM2, MCF2L, KIAA1551, PHF3, RUFY3, CPE, DNAJB9, PCBD1, DICER1, A…
neuron	comp1_65	HMGB1P10, C14orf159, TMEM170A, PITPNC1, RBBP7, VPS33A, MEG8, FAM217B, HIP1R, LAMP2, FAM169A, NCOA4, UBR1, PSMC3, SAFB2, RP11-159D12.2, MCU, AIMP1, CEP95, TEAD1, HINT3, LIN52, SMIM7, AGGF1, CSNK2A1, LARP4B, GRIN2B, MTMR12, PISD, YTHDF2, EIF2B3, STAM2, LAMTOR3, AGO3, TUBA4A, DNAJC8, IGSF11, SQLE, MOB4
neuron	comp1_66	ARF3, MGLL, PNMA1, RHOT1, TM9SF3, DHX30, ZNF451, SATB1, SRP19, MED13L, RBPJ, ABLIM1, FCHSD2, TSC22D2, NAP1L2, ACTR3B, MGA, GRIA3, PRPF8, CISD2, SRSF8, CANX, CREBRF, SCN2B, GRB2, ATF2, AC007246.3, TMEM248, XRN2, KIAA1598, LINC-PINT, TRAPPC2, TANC2, FKBP1A, PLEKHB2, PPM1K, PANK2, OPCML, SEL1L, OSTM1, BCLAF1, PSMD11, HSPA12A, PREPL, PRICKLE2, PCNP, C10orf32, SGTB, TMCO1, YIPF4, ZNF148, SPEN, ATPAF1,…
neuron	comp1_67	KCNC2, SPARCL1, APOO, UQCRB, SERPINI1, MXRA7, COX4I1, ATP5C1, KIAA1217, MEF2C, VSNL1, NAV3, CADPS, CLVS2, ZNF385D, ARL1, MDH1, DIMT1, YWHAB, TATDN1, FAM134B, QDPR, EEF1A2, RGS4, NDUFB5, KCNAB1, FAM3C, IRF2BPL, CWF19L1, COX7B, MTMR6, GOT2, TASP1, ATP1B1, SHFM1, SOX11, FOXJ3, SDHB, CLDND1, SLC4A10, C5orf51, DNAJC6, PDHB, CAMSAP2, TIMMDC1
neuron	comp1_68	FOS, DNAJB1, SMG1P1, EGR1, MOK, SRPK1, ZCCHC7, ELMSAN1, JUN, B3GALT1, NUDT4, CAMK4, AMER2, HSPH1
neuron	comp1_69	MSL1, MLLT10, FOXRED2, TMEM261, NFIX, APPBP2, NRIP3, TSPYL4, RAB3C, MIB1, PHAX, POU3F3, COPS7A, SMARCE1, VAPA, NFE2L1, NTRK3, PRKCA, KDM5B, PITPNB, CNDP2, OTUD6B-AS1, CCPG1, BNIP3L, GPBP1L1, ZBTB41, WWP1, FEZ2, ADAR, ARMC1
neuron	comp1_70	RP11-51O6.1, PTPRM, AGAP4, CXorf23, CHPT1, BHLHE41, EHMT1, MSI2, HSP90AA1, NUP214, SMC5, AP000648.5, CAMK1D, PHKB, USP32, MED14, DNAL1, RNF216P1, ADAM22, NMT2, SEZ6L, SNX19, TMEM261P1, MEGF8, NUP160, TEX10, RBM25, NME1, FAM91A1, NAMPT, ZNF318, PAN3, TUBA1C, ABCD4, ERCC5, SDAD1, ACOX1, MUM1, MAP9, SNRPB2, ZRSR2, CREBZF, CLIP1, RUFY2, CNOT10, C4orf29, SFXN1, RP11-1C8.7, TSC2, ZNF609, RP11-138A9.1, …
neuron	comp1_71	PTPRZ1, EPN2, WDR83OS, MRPS16, ARHGEF9, ABHD2, FTLP3, TAOK3, RPN1, SLC9A7, CSNK2A2, JARID2, TSSC1, CDK14, GPRC5B, LPHN1, GPR162, PTOV1, TNPO3, ECH1, ULK3, EIF2AK1, SAMD4B, NME3, CAMK2G, SMAP2, RNFT2, GABBR2, NPIPB11, SLC22A17, AP1M1, LUZP2, ZNF540, PSMD7, GDI1, COX14, ZNF226, TRAPPC2L, DDX21, TNR, TBC1D32, QARS, SAP30BP, NEK9, FERMT2, ELMO1, NRDE2, PPP2R1A, KDSR, SLC35F1, BRD4, ERGIC3, CHD3, CTNN…
neuron	comp1_72	LGALS1, PTN, TXN, DBI, TSPYL1, GSTP1, FDFT1, B2M, SERINC5, DPYSL2, MGAT4C, NEFL, NEFM, XRCC6, DAD1, HMGCS1, USP22, PFN1, UFSP2, WIPI2, YWHAZ, TTL, GNAL, PTPRS, SOD2, FAM155A, FAM171B, MARCH6, CCDC186, PDS5B, RFC1, LLNLF-187D8.1, FAM96B, OSBPL2, SLIRP, MAP1B, PEG3, TMED10, AZIN1, FGF12, LSM12, KIF5A, SOX4, RAB11A, ETF1, MAPK8IP2, CHP1, PGAM1, VMA21, CBX6, ABCA1, MSMO1, JKAMP, PTPLAD1, PNMAL1, EXOC…
neuron	comp1_73	RP5-857K21.6, CACNA1A, NOL7, RBM3, MT-ND5, DMTN, COPZ1, SEPT3, MT-ND6, FBN1, KCNC1, CDK11B, NHP2L1, SULT1A1, MED10, PER1, RP11-750B16.1, MT-CO1, TRAPPC8, UQCRH, HNRNPA1P48, TMEM131, SPIN1, UBE2L3, MRPL51, ZFR2, CHMP3, CCDC144A, CYB5A, SCN8A, SART3, GALC, DCTN6, HNRNPA1, CUL5, OST4, DLG3, CFAP97, SMARCA4, MT-TY, PID1, TMA7, NUP54, LAMTOR4, PLD3, UNC79, SLC2A3, SLC12A5, DDX18, RAD50, FAM127A, ATP6V…
neuron	comp1_75	MT-TC, RPS15, TMSB10, MT-TA, BASP1, SLC6A17, APLP1, RPL23A, RPL38, HMOX2, ATP5I, CFL1, KIAA1324, CNRIP1, PPP2R2C, OLFM1, PRKACA, RPS3AP26, SF3B5, DIRAS2, UQCRQ, CREBBP, UBE2QL1, STMN2, SNRPD2, VAMP2, H2AFY, SRRM2, SNCB, B3GAT3, CALM2P3, POP7, TRMT112, THY1, RP11-543P15.1, CALM3, TMEM59L, HIVEP2, RTN4, SFSWAP, RPS3AP6, GARS, DYNLRB1, PSME1, CORO6, AP2S1, WBSCR17, CYSTM1, SDK2, SYT1, MRPS33, C15orf…
neuron	comp1_76	NDUFA13, ZNF44, PHLPP2, ZBTB43, LYRM4, RPS16, NLRP1, RNF7, ZFX, ATP1B2, PLXNA2, SNHG5, ZNF382, TRIM44, RRAGA, KIAA0020, DLGAP4, RAD51C, GTF2I, RNF220, DNTTIP2, MTO1, SNX13, C1orf123, SMAD5
neuron	comp1_77	PEBP1, CKB, PRDX2, TCEB2, NDUFB9, FKBP2, HIST1H4C, NAA38, PDHA1, NDUFB11, DSTN, NELL2, GNG3, COX5B, PEBP1P2, CEBPZOS, RPS23, C12orf57, TUBB2A, CCT4, POLR2L
neuron	comp1_78	GOLGA2, PSMF1, VAT1L, MED29, ALDH2, ZNF608, HOOK3, DHX57, B4GALT5, RRNAD1, NNAT, GPRASP1, COPG1, NUB1, DNAJA4, FBXL16, CRY2, PMM1, B4GAT1, ZBTB4, RPL24, GMPS, MACROD2, C6orf62, IPO7, PWWP2A, TNPO2, MADD, CEP63, GRPEL1, RAB3B, NSUN4, VPS13D, RCAN2, CFLAR, NOP58
neuron	comp1_79	SNX30, GNAQ, LRRC37A3, FNDC3A, UPF2, SPIRE1, BTG1, HMGN4, HLTF, NCOA7, NUFIP2, MPRIP, SAMD12, VPS41, EFNB2, CCSER2, SBNO1, PABPC1, CASC15, IRS2, TBC1D7, AP5M1, MAN2A1, TMEM106B, CUL3, DST, EML4, ARHGAP20, SRSF10, LPHN2, SLC25A46, PTPRG, SLMAP, FAM117B, GDI2, DAP3
neuron	comp1_80	MRPS9, SLC4A3, WDR12, CDC73, RPS15A, USP10, FAM208A, SCYL2, LYPLAL1, TTC39B, UBE2A, TSPAN5, DCAF5, TERF2, SCN9A, THOC1, PRKRA, DOCK9, QKI, PRKAR2A, TMEM87A, GRIA2, RAB3GAP1, PRPSAP1, TTC28-AS1, MRPS36, SSB, TSPAN13, RHBDD2, BAG4, PCBP2, ERICH1, KIAA0586, SLC35A1, ZNF195, CYLD, RPL18A, N4BP1, PPP2R2D, CCDC66, NR2C1, KLHL12, CNR1, SEC14L1, NADK2, PGRMC1, FBXO33, PNPT1, CSTF3, ZMAT2, CNTNAP2, FAM172…
neuron	comp1_82	NUMA1, KIAA0141, GTF3C1, RP11-889L3.1, IRGQ, PACS2, SBF2, LPCAT4, COMMD9, PSMC4, ZCCHC14, CEP164, FOXK1, PDE4A, CAMSAP1, MANBA, PSMD2, GLTSCR1L, TUBGCP5, ICA1, DYNLT1, SF3B2, GBF1, MBIP, STX1A, ACADVL, POMGNT1, MAST1, MRPL34, NOMO1, PNMA3, HKR1, ZMAT1, POLR2J3, SLC35B4, MRPS23, TUG1, FOCAD, NFASC, PDE1B, GNAI2, SOGA1, ANKFY1, NEDD8, NUTF2, ARNT2, CCDC50, NRG3, ANAPC5, SLIT1, AFG3L2, SPINT2, NCS1,…
neuron	comp1_84	FAM98B, MRPL50, GSAP, KATNBL1, STARD4, CPT1C, ATG2B, GPHN, KIN, BBS4, TSN, NRXN2, KIAA1033, PGBD1, TRIM24, CCDC149, STXBP5, KIAA1279, PI4KAP2, CSGALNACT1, MPHOSPH9, HNRNPL, DGCR8, CAP2, ZDHHC21, ATP8A2, UFL1, CNOT4, DYM, UBA6, NRF1, MKKS, RUNDC3A, ARL8B, ZNF25, SLC41A2, UTP6, RCOR3, ATAD1, SUGT1, PHIP, ANKRD28, RSPRY1, FNBP1, PET100, IDS, SNAP91, BRAF, NLGN1, MYSM1, JAZF1, MBOAT2, GATAD1, USP13, …
neuron	comp1_85	GABRB3, ZNF704, CYFIP2, MBNL2, MYNN, IREB2, RPL7L1, PDP1, EDIL3, CSNK1A1, TOLLIP, RNF41, KCNMA1, MAP3K7, NIPSNAP1, KIF2A, C9orf78, RNF157, LRRC58, PKIA, DGKI, SIK3, ZNF483, TPT1, MTURN, CHN2, C2orf80, WDR75, TCAF1, ENAH, LRPPRC, RNF10, COPS4, RPL35A, PPP2R2B
neuron	comp1_86	KMT2D, ARHGAP12, SLC35E1, PAPD5, TBC1D9, UHRF2, SMG1, LRRC16A, BBS7, ESD, SYT13, OIP5-AS1, CASD1, GMCL1, C11orf31, WTAP, LINC00641, IBTK, RGS11, CLPX, TMEM178A, SENP6, UBE2O, CCDC82, ZNF37A, EEF1E1, PPA1, ATF6B, HNRNPH2, PTMAP5, ERC1, CDC42P6, DCTN4, SCAF11, KLHDC10, SP100, WDR59, MORF4L1, XIST, ANKRD26, PTCD3, AQR, FRMPD4, DNAJC19, PRDX6, POLR2G, CACNA1C, RIN2, PPP2R5E, IFIT5, OFD1, SYCP2, STAU1…
neuron	comp1_87	TCEA1, MYBBP1A, RNF170, ERH, HSDL1, SMARCAD1, CNPY2, LINC01102, ZNF655, GABARAP, FBXO38, NT5C3A, P4HTM, RPS14, TXLNA, GNPAT, SLC7A14, PPM1B, RC3H2, NDUFB4, TMEM167A
neuron	comp1_88	LRCH2, DYNLL2, MAGEE1, RPAP3, BNIP2, PAXBP1, KPNA1, ITGAV, ENPP5, PIP4K2A, NKRF, TBC1D12, CHD6, CWC15, CTNND2, CTDSPL2, FOXN3, TM9SF4, HOMER2, MAPK6, ZNF7, HERPUD2, RB1, INIP, GNG2, FOSB, UBXN2B, PWAR6, NRXN3, TAOK1, ZC3H7A, TOB2, PGRMC2, EIF2S3, DPP8, PPME1, KIAA0513, TCEAL7, SECISBP2L, PPP2CB, KIAA1377, VPS37A, WASF1, TTC19, PPP1R13B, SACS, EIF6, VTA1, SNTG1, TCERG1, TRIM23, TNKS2, CCDC88A, DNM…
neuron	comp1_89	ZNF493, RUNDC3B, C16orf72, PPP6C, PAPOLA, KIAA1586, ZNF273, SEC23A, KIAA1841, EIF4H, RNF168, PTBP2, EIF2AK2
neuron	comp1_90	EEF1A1P5, EEF1A1P6, RPL7, RPS25, ATG13, SSRP1, LNX1, DDX24, NHLRC2, TCF25, SAE1, ALKBH5, CNP, C12orf43, FIP1L1, NAPG, NUDCD3, DDX19A, RAPGEFL1, NDUFA6, MAP3K9, ACTN1, ZHX3, BTBD10, NAPA, TLE3, EEF1A1, RPS26, FEZ1, MBD4, TBC1D5, IRF2, TOMM22, SIPA1L2, ARHGAP1, PCGF5, WIPF2, MTHFD1, IMPDH2, SIK2, C2orf49, EPHA4, SPRYD3, NDUFAF3, CXADR, SCAPER, UQCRFS1, MRPL1, GPI, DSCAM, INPP5F, BRINP1, CKAP5, EXOC…
neuron	comp1_91	HNRNPUL1, HEXA, ROGDI, MGAT3, LRP1, SPPL2A, PHKG2, GSPT1, RYK, MORC3, USP16, UBE2G2, ZNF667, DTWD1, SPCS2, MAPKAPK5, DTNA, RRM1, NHLRC3, NUP50, MED13, RP11-33B1.1, DZIP3, PPP4R2, ZCRB1, EPB41L2, PRKCI, JAK1, DLGAP1, DCX, ECD, PCNT, DDX5, FAM219A, UROS, ING5, CAB39, TRIO, SPCS2P4, C1orf61, TXNDC12, ANKIB1, LINC00599, STIP1, PMS1, ANKRD10
neuron	comp1_92	COX6A1, HOMER1, FUT8, CASK, EPC1, SVIL, RAB33B, ANKRD19P, PPIAP22, LINC00116, CALCOCO1, ZFAND1, RPL41, RPS7P1, FAF2, PITPNA, TRUB2, SS18L1, SNX1, DCTN2, PNKD, UBR5, NECAB1, RNF145, RPS6KL1, SCAF8, DNAJA2, CMC2, PPIA, NUP88, TCEAL1, GLO1, COX6C, TUBGCP6, SUMO2, USMG5, COX6B1, DLAT, SLITRK4, CHCHD2, AKAP11, SMIM14, NGFRAP1, C19orf53, PJA1, COA3, NDUFA4, PYGB, MTMR7, MYEOV2, RPS11, DYRK1A, RPL35, CS…
neuron	comp1_93	LINC01410, ZNF562, RMDN1, FOXG1, UBE3C, NPIPA3, USP36, MKRN1, NUP98, CEP170, ZNF529, RPLP1, MDGA2, GNAO1, EXOC5, GTF2A1, YLPM1, MPHOSPH6, B3GAT1, MGRN1, IVD, PCSK2, CDC40, NDN, CNTN3, RSL1D1, PTPRE, ZDHHC17, SLC36A4, SEC24B, C11orf30, VWC2, C4orf27, NR2C2, BEX4, CPSF2, RP3-368A4.5, GNAZ, CNKSR2, RBMX, SGCE, EEA1, SPAG9, C8orf46, CCNT2, MIR124-2HG, TROVE2, TFAM, CADM3, C1orf21, ARID1A, GON4L, SNRP…
neuron	comp1_94	CCDC93, KLHL23, CHMP2B, N4BP2L1, ARFGAP3, MZT2A, HECTD2, XIAP, SHANK2, IWS1, KLHL28, LYRM7, COPS2, SPAG16, PAK3, CYTH1, HNRNPH3, GPATCH11, SRPRB, IARS2
neuron	comp1_97	XPO4, SLC25A23, L3MBTL1, MAFB, NCOA3, CTSF, NGDN, ZFP90, YEATS2, IMP3, CCP110, BCCIP, CKMT1B, BIRC2, RLIM, RAB5B, ZNF333, ANKRD46, REV1, BSG, ARHGAP5, DUSP1, CCDC91, PRKD1, ATP2B3, NIPSNAP3A, DAZAP2, ZNF714, DNM1, C21orf59, ARX, ASXL3, TXN2, RPL5P34, CDH18, MAPK10, PAFAH1B1, TXNDC17, SLC23A2, NBEA, TIMM10, USP54, PRPF6, DMXL2, HERC2P2, SRRM4, THUMPD2, PAQR3, ACSL3, CBLB, TSR2, BTBD9, ARF4, AP3B2,…
neuron	comp1_98	BACE1, RPSAP58, MED1, ZADH2, KCTD13, KSR2, GRIN1, TAF11, NPIPB3, USP28, WDR36, SKP1P1, SNRPA1, NPIPB5, WDR82, KIAA1244, RPS6KB1, NUP93, ACAP2, ULK2, HERC3, C2CD3, SLC3A2, TMEM67, KIAA1109, NALCN, LRCH3, UBE2Z, AHSA1, CDH8, TBRG1, RNF24, LETMD1, AC093838.4, SVOP, FABP5, CSMD3, LRRC37B, FAM65B, SEC31A, RARS2, RAD23A, SYT14, HADHB, VPS13B, NISCH, CREG1, PKP4, ZBTB8OS, BRD8, VPS8, VTI1A, STXBP3, ASAP…
neuron	comp1_99	KLHDC2, CPEB2, SMC1A, L3MBTL2, ZNF791, WDR11, CPNE3, KLHL42, FIG4, ZNF680, RNF34, AC026271.5, TRAM1, TLK2, C11orf58, RBL2, PAIP1, BRIX1, LMO3, MTSS1, LMBRD1, GNPDA2, MRPL16, NAA35, H1F0, CDK12, CSNK2B, MAP1LC3B, TRIM37, KDM3B, MAPK1, MBP, TXNL1, SCFD1, DDX42, BPTF, ATRN, LARP4, CCDC171, LAMTOR1, RAB9B, COA4, ME2, PPP2R3C, ATP6AP2, RPN2, SLC5A3, DAPK1, SYT4, PDHX, RRAGB, RICTOR, URGCP, EIF4G2, RAN…
neuron	comp1_100	PTMAP2, MRPS18C, CBWD1, FAM120A, NPIPA1, LPP, ZER1, TARSL2, TPM1, COG1, SETBP1, ATAD2B, MED31, ASIC1, EPS15L1, UQCC2, MATR3, UBE2D2, SUZ12P1, TRRAP, C14orf132, SF1, DMTF1, KIAA0368, MYEF2, CC2D2A, TIAL1, NBEAL1, TCEB1, SCMH1, OLFM3, FXR1, OPRK1, PKN2, FMN2
neuron	comp1_101	XPC, RAB11B, CD99L2, DTD1, PLEKHA5, MAT2A, BTBD11, KIF21B, ANXA7, NDUFS7, FGF14
neuron	comp1_102	RPL4, PIK3CA, SMG5, ZCCHC2, CSRNP2, CHM, SH3KBP1, TRAK1, SLBP, ATP6V1H, PIK3C2A, UBXN7, RPL4P4, CEP78, FAM21C, ZMYM4, GABRB2, THAP9-AS1, AES, SEC23IP, TTC1, HDGFRP3, STX12, GTF2B, GSTM3, MRPL32, CNBP, PTPRF, DPY30
neuron	comp1_103	TIMM44, ZNF605, FRS2, YWHAZP3, UQCR11, ATRNL1, RANBP1, ZNF711, DEF8, BBIP1, SUN1, TMEM180, SLTM, CDC27, CHD1, KLHDC3, PIN1, LANCL2, CCDC6, PRKAA1, ACTL6B, CDH10, PDCD4, ELF2, NUP153, NVL, TMEFF2, SEC16A, DCLRE1C, PDE10A, RNF4, DCTN1, RBBP5
neuron	comp1_106	KCNC2, SPARCL1, APOO, UQCRB, SERPINI1, MXRA7, COX4I1, ATP5C1, KIAA1217, MEF2C, VSNL1, NAV3, CADPS, CLVS2, ZNF385D, ARL1, MDH1, YWHAB, TATDN1, FAM134B, QDPR, EEF1A2, RGS4, NDUFB5, KCNAB1, FAM3C, CWF19L1, COX7B, MTMR6, GOT2, TASP1, ATP1B1, SHFM1, SOX11, FOXJ3, SDHB, CLDND1, SLC4A10, DNAJC6, PDHB, CAMSAP2
neuron	comp1_108	RP11-51O6.1, PTPRM, AGAP4, CXorf23, CHPT1, BHLHE41, EHMT1, MSI2, HSP90AA1, NUP214, SMC5, AP000648.5, CAMK1D, USP32, MED14, DNAL1, RNF216P1, ADAM22, NMT2, SEZ6L, SNX19, TMEM261P1, NUP160, TEX10, RBM25, NME1, NAMPT, ZNF318, PAN3, TUBA1C, ABCD4, ERCC5, SDAD1, ACOX1, MUM1, MAP9, SNRPB2, ZRSR2, CREBZF, CLIP1, RUFY2, CNOT10, C4orf29, SFXN1, RP11-1C8.7, TSC2, ZNF609, RP11-138A9.1, CYP46A1, BAZ1B, RELN, …
neuron	comp1_110	PTPRZ1, EPN2, WDR83OS, MRPS16, ARHGEF9, ABHD2, FTLP3, TAOK3, RPN1, SLC9A7, CSNK2A2, JARID2, TSSC1, CDK14, GPRC5B, LPHN1, GPR162, PTOV1, ECH1, ULK3, EIF2AK1, SAMD4B, NME3, CAMK2G, SMAP2, RNFT2, GABBR2, SLC22A17, AP1M1, LUZP2, PSMD7, GDI1, COX14, ZNF226, TRAPPC2L, TNR, QARS, SAP30BP, NEK9, ELMO1, NRDE2, PPP2R1A, SLC35F1, BRD4, ERGIC3, CHD3, CTNND1, TIMM13, MMP16, TMEM35, CSAD, CRCP, YIPF3, NOP10, P…
neuron	comp1_111	TNPO3, NPIPB11, ZNF540, DDX21, TBC1D32, FERMT2, KDSR, ZNF462, TENM2, PCNX, IRF2BP2, AKAP10, HEATR5B, KCNJ3, MRPS14
neuron	comp1_112	LGALS1, PTN, TXN, DBI, GSTP1, FDFT1, B2M, SERINC5, MGAT4C, NEFL, NEFM, XRCC6, DAD1, HMGCS1, PFN1, UFSP2, WIPI2, TTL, GNAL, PTPRS, SOD2, FAM155A, CCDC186, RFC1, FAM96B, OSBPL2, SLIRP, MAP1B, TMED10, KIF5A, SOX4, RAB11A, ETF1, VMA21, ABCA1, MSMO1, JKAMP, PTPLAD1, EXOC6B, TMEM41B, NEDD4L, SVIP, ACLY, EMC3, CDS2, NBPF26, S100A6, PGD, POLR2J, DDAH1, TANK, YWHAQ, FSTL5, NTM, THSD7A
neuron	comp1_113	TSPYL1, DPYSL2, USP22, YWHAZ, FAM171B, MARCH6, PDS5B, LLNLF-187D8.1, PEG3, AZIN1, FGF12, LSM12, MAPK8IP2, CHP1, PGAM1, CBX6, PNMAL1, HPRT1, KBTBD6, FLRT3, CAND1, CPEB4, PPP1CB, ATP6V1A, CADM2, TBL1XR1, SYT11, ING3, TULP4, GPM6A, MAP3K13
neuron	comp1_116	EEF1A1P5, EEF1A1P6, RPL7, RPS25, ATG13, SSRP1, LNX1, DDX24, TCF25, SAE1, ALKBH5, CNP, C12orf43, FIP1L1, NUDCD3, DDX19A, RAPGEFL1, NDUFA6, ACTN1, ZHX3, NAPA, TLE3, EEF1A1, RPS26, FEZ1, TOMM22, SIPA1L2, ARHGAP1, PCGF5, IMPDH2, SPRYD3, NDUFAF3, CXADR, UQCRFS1, MRPL1, GPI, DSCAM, BRINP1, CKAP5, DBT, CTD-2287O16.1, RPL7P9, SF3A3, RNF187, AGO1, GRIP2, PHACTR1, RPL10A, CCT7, RAPGEF4, RPL11, PARM1, SOX2-…
neuron	comp1_117	NHLRC2, NAPG, MAP3K9, BTBD10, MBD4, TBC1D5, IRF2, WIPF2, MTHFD1, SIK2, C2orf49, EPHA4, SCAPER, INPP5F, EXOC2, GRIA4, FGFR1OP2, C1orf174, CPEB3
neuron	comp1_118	HNRNPUL1, ROGDI, MGAT3, SPPL2A, RYK, MORC3, USP16, UBE2G2, ZNF667, MAPKAPK5, DTNA, RP11-33B1.1, DZIP3, PPP4R2, EPB41L2, JAK1, DCX, PCNT, UROS, ING5, CAB39, TXNDC12
neuron	comp1_120	XPO4, SLC25A23, L3MBTL1, MAFB, NCOA3, CTSF, NGDN, ZFP90, YEATS2, IMP3, CCP110, BCCIP, CKMT1B, BIRC2, RLIM, RAB5B, ZNF333, ANKRD46, REV1, BSG, ARHGAP5, DUSP1, CCDC91, PRKD1, ATP2B3, NIPSNAP3A, DAZAP2, DNM1, C21orf59, ARX, ASXL3, TXN2, CDH18, MAPK10, PAFAH1B1, TXNDC17, NBEA, TIMM10, PRPF6, DMXL2, HERC2P2, SRRM4, THUMPD2, PAQR3, ACSL3, TSR2, ARF4, AP3B2, ZNF248, VRK3, MYCBP2, RANBP6, SCAI, NREP, TIA…
neuron	comp1_121	ZNF714, RPL5P34, SLC23A2, USP54, CBLB, BTBD9, UPP1, SLIT2, LMBRD2, STX8, WWOX, ERVK3-1, MRPL52, MBNL1, SSH2, HIPK3, RPF2, KIAA0319L, PPIE, AAMP, TOR1AIP2, SFPQ, UTP18
neuron	comp1_122	LGALS1, B2M, MGAT4C, NEFL, NEFM, UFSP2, WIPI2, TTL, SOD2, MAP1B, KIF5A, SOX4, RAB11A, VMA21, ABCA1, JKAMP, PTPLAD1, TMEM41B, SVIP, CDS2, DDAH1, TANK, FSTL5, THSD7A
neuron	comp1_123	PTN, TXN, DBI, GSTP1, FDFT1, SERINC5, XRCC6, DAD1, HMGCS1, PFN1, GNAL, PTPRS, FAM155A, CCDC186, RFC1, FAM96B, OSBPL2, SLIRP, TMED10, ETF1, MSMO1, EXOC6B, NEDD4L, ACLY, EMC3, NBPF26, S100A6, PGD, POLR2J, YWHAQ, NTM
neuron	comp1_125	ATG13, SSRP1, LNX1, TCF25, ALKBH5, FIP1L1, RAPGEFL1, ACTN1, ZHX3, NAPA, TLE3, RPS26, FEZ1, SIPA1L2, IMPDH2, SPRYD3, DSCAM, DBT, SF3A3, AGO1, CCT7, RAPGEF4, PEX5L, CHRM3, ATXN7, ZC3H8, ANAPC16
neuron	comp1_126	XPO4, SLC25A23, L3MBTL1, MAFB, NCOA3, CTSF, NGDN, ZFP90, YEATS2, IMP3, CCP110, BCCIP, CKMT1B, BIRC2, RLIM, RAB5B, ZNF333, ANKRD46, REV1, BSG, ARHGAP5, DUSP1, CCDC91, PRKD1, ATP2B3, NIPSNAP3A, DAZAP2, DNM1, C21orf59, ARX, ASXL3, TXN2, CDH18, MAPK10, PAFAH1B1, TXNDC17, NBEA, TIMM10, PRPF6, DMXL2, HERC2P2, SRRM4, THUMPD2, PAQR3, ACSL3, TSR2, ARF4, AP3B2, ZNF248, VRK3, MYCBP2, RANBP6, SCAI, NREP, TIA…
neuron	comp1_128	XPO4, L3MBTL1, MAFB, NCOA3, NGDN, ZFP90, YEATS2, CCP110, BCCIP, BIRC2, RLIM, RAB5B, DUSP1, CCDC91, PRKD1, ATP2B3, C21orf59, ASXL3, MAPK10, PAFAH1B1, TXNDC17, DMXL2, THUMPD2, PAQR3, ARF4, AP3B2, VRK3, RANBP6, NREP, PPFIA1, NCOR1, TBC1D15, ZDHHC6, C14orf166, VPS28, LRRC75A-AS1, NDUFS3, IFIT1, LCMT1, GRM5, POLR2E, SLC37A3, FAM98A, CAPN2, SSBP3, SKIV2L2, PHACTR4, PUM2, RPRD2, CLSTN1, INPP4B, TARBP1, …
oligodendrocyte	comp1_2	SLC38A1, CDC14B, SMARCA2, SEC14L5, SPG11, HMGN1, EWSR1, MARCKS, RPS6KB1, RB1CC1, HELZ, FERMT2, MLLT4, MGA, LRRFIP2, C4orf3, PPP2R5E, REV3L, EAPP, TOP1, PNISR, CD81, EEF1A1P5, MARCH1, RPL18, ATM, YPEL3, ATP2B1, CFAP97, PDS5B, REST, PLA2G4C, OIP5-AS1, DUSP3, MFN1, C9orf3, GINM1, ZNF106, NPEPPS, HMGB1, PPFIA1, RNPS1, POLR2J3, MYO9A, SNX3, PDCD4, SMAD5, TNPO2, VPS13B, ILF3, EZH1, CSNK2A1, MDN1, TSPYL…
oligodendrocyte	comp1_3	TBCB, FKBP1A, DYNC1I2P1, CALM2P2, ZNF536, KCNJ10, DNMT1, PCNXL4, ATP6V0A1, NUMA1, KIAA0930, PSMD4, SOX8, IPO5, ZBTB4, PPIB, TOMM7, ABHD2, UBBP4, HSP90AB1, ECH1, CDH11, UFC1, FAM134A, RPL36, TRIM44, CACYBPP2, COA3, ADAMTS1, FTLP3, LINC00493, ABCA2, MAP1A, PUM1, FAM171A1, RPSA, NKAP, MED13L, HSPH1, ELAVL3, RPS16, PPP1R14A, MAGED1, RPL15P3, FTH1, CCDC59, SUPT6H, DFNB31, FAIM2, NFASC, HNRNPL, NDUFAB1…
oligodendrocyte	comp1_4	MT-ND2, MT-ATP6, MT-CO3, TRPM7, C14orf2, MT-ATP8, MT-CO1, MT-ND4, ATP6V1D, MT-CYB, ARL14EP, YIPF6, NECAP1, ZC3H15, NGDN, MT-ND5, UBQLN2, CNOT1, SCG5, SNRPN, RAB6A, NDFIP1, NGFRAP1, NPTN, SRP9P1, CCT2, MT-RNR2, RPS3AP6, RPL7, PIAS2, MT-ND6, ELP2, SYNE1, MT-CO2, TNKS, C11orf54, MT-TA, BEX1, PSMC6, CPE, NRXN1, RBM5, ERH, PGK1, TSPAN7, VDAC1, ATRX, ATP5L, TNPO1, NACA, SNRPD1, LARS, TAOK3, RP11-446E9.…
oligodendrocyte	comp1_5	CBFB, SRSF1, GAREM, C9orf72, SYNGR2, MYO1D, VPS35, RBM26, RFTN2, HNRNPUL1, GIGYF2, ADSS, SAMD4B, NR4A2, PCM1, VPS29, TCEAL7, APBB1, CCNL1, ZMYM2, EEF2, VDAC2, CNPY2, KIDINS220, USP11, POLR2B, chr22-38_28785274-29006793.1, RAB40B, C14orf166, HNRNPR, AATK, TSPAN3, GABARAP, RCBTB1, MTIF3, PPP2R1A, PCMT1, FOXP1, ZNF280D, ADAM10, FEM1B, ST13, NUCKS1, TUG1, CCZ1, UGGT2, PFDN4, RAB5B, VEZT, FAM179B, TAR…
oligodendrocyte	comp1_6	FEM1C, IFNAR1, RP11-71N10.1, CNOT7, ZDHHC2, SEC11C, SLC25A46, ZMYND11, CENPC, CFLAR, KIAA1429, SEPT11, ZNF562, VPS36, IGSF11, KDSR, C16orf62, SENP7, TMEM161B-AS1, ABCA1, LPIN1, ABHD17B, CRYZL1, PRRG1, STAG1, TRIO, SEPT7P2, CCDC14, TRIM13, C7orf73, DNAJB14, EEF1B2P3, C5orf42, FAM21C, SEMA6A, CHURC1, RAB3IP, IFRD1, CACUL1, ZNF84, DCAF7, SNAP23, PRPF4B, CMC2, LINC00657, SPIN1, TMOD2, PIK3C3, SP100, …
oligodendrocyte	comp1_7	PHKB, LANCL2, ZNF655, TLN1, TMC7, TSC22D4, ATP5E, NFIC, CPNE2, RPL35A, ATP9A, PCNX, HECTD4, PSMD8, PDCL, RPS2, GALNT6, CLU, SF3B2, FAM168A, BMI1, USP2, RP11-1023L17.1, H2AFZ, ATG13, PCSK7, NLGN3, PTPLB, PURA, UQCR10, MTMR6, SYAP1, NPC2, CSNK1E, SH3KBP1, TATDN1, ZNF518A, TP53BP1, ALDOA, C12orf76, TUFM, SLC25A3, ELF2, GRHPR, DLG1, BDP1, LONP2, KPNA1, CTNND1, KLHL7, NFAT5, FAM178A, NKAIN2, HBS1L, IK…
oligodendrocyte	comp1_8	PAFAH1B1, SLC35B1, TUBA1B, MLH3, ZBTB10, CHMP1B, TMEM30A, AC005154.6, HMBOX1, ZNF271P, SAFB2, ZNF37A, MAP6D1, BAG5, EXOC1, SOX9, CLINT1, INTS6, RASSF4, HIST1H4C, NEK1, RPL26, SMC1A, CHRAC1, PSD3, WDR48, METAP2, UPF2, MCFD2, BNIP2, SSR4, MTCH2, COMMD3, CADM1, KRR1, ZFC3H1, KPNB1, PLXNB1, KNOP1, UFD1L, SMCHD1, DHX29, USP7, RSPRY1, CSPP1, FAM49B, INO80D, PSMD12, RPS12, TRIM23, MED13, BCAT1, KMT2A, N…
oligodendrocyte	comp1_9	UFM1, RAB18, PPP1R2, SMEK1, PAG1, LINC01578, EIF3J, ACSL1, MT2A, LMAN1, H2AFV, TMEM126B, FAM193A, GOSR1, GDE1, WASF3, TMSB10, SH3BGRL, THUMPD1, MAN2A2, PKD2, GNG7, NUB1, PAPD4, CCSER2, CHMP2B, ARID2, POLK, WDR37, ARL4A, MICU1, FNTA, LDLR, YWHAH, RIOK3, YTHDC2, CDK17, HTATSF1, GNAQ, UBE2Z, HDGFRP3, KAT7, TOPORS, PIK3C2A, RNF103, RPLP2, PHF20, MTR, OTUD6B-AS1, NTM, TNRC6A, ZNF365, C21orf91, IMMT, R…
oligodendrocyte	comp1_10	PTP4A2P1, ACTN4, SCML1, SLC25A4, HMOX2, DNMT3A, MT-TE, EIF4H, PIGT, HERC3, THRA, RSRC1, PTPRE, COQ10B, CYB5A, XIST, UBE2L3, USO1, CYB5R3, CPNE1, KIAA1033, AMOTL2, NEDD8, TPI1, EIF5A, ATL3, ROGDI, PCLO, ANAPC11, APP, CDC5L, ARMCX3, POLR2C, PRMT2, SNX22, ZNF397, RBMX, KIAA0586, SLC23A2, NOL4L, GALC, UTP20, CNDP2, PPAP2C, RPAIN, PPAP2A, SOX2, KATNBL1, MTURN, USP36, CEP63, ZMYM5, CDKL5, BRWD1, ZNF708…
oligodendrocyte	comp1_11	ZNF91, HELLPAR, RTCB, FNDC3A, NIPA1, IRF2BP2, DDX24, NOVA1, TM9SF3, TMED2, XPO6, MAGED2, TMEM261, HERC4, WDR7, RPL41, BTAF1, EP300, SLC25A13, MECP2, RPS29, MYO1E, LDLRAD4, CHD4, OLIG2, DNAJC19, SET, BIN1, AP000648.5, ZDHHC20, NACC2, AKAP11, COA5, ABCG1, SMARCE1, ZDHHC17, SREBF2, CCSAP, SYNJ2, SASH1, INSR, HERPUD1, RP11-166D19.1, DOPEY1, LRP1B, CDH19, SOGA1, PRKAA1, MYL12A, CUL3, AIMP1, RPS4X, CDS…
oligodendrocyte	comp1_12	DMXL1, FLCN, PAAF1, ADAR, CBX1, CCNT1, ARCN1, RPS3, LGI3, AASDHPPT, MSL1, GTF2A2, TERF2, HNRNPA0, SPOCK1, FAM127B, COX17, RPS26, HSPA8, HSP90AA1, JUNB, RPS7, NCOA7, SNAP25, TMEM98, PEPD, PLLP, HERC1, CLCN3, CFAP20, AK3, NDUFB3, TANK, CKB, CLMN, APLP1, STAG2, VIMP, NDUFA12, ATP5J2, ZMYND8, EIF1AX, COX6B1, SPATA13, ZNF146, TPPP, MDM2, CHP1, FA2H, FAM214A, CUTA, SLC22A17, PLEKHA1, PFDN1, TANC2, UBC,…
oligodendrocyte	comp1_13	CTSB, IFT88, TOM1L2, ACIN1, DYNC2H1, AARS, C1GALT1, S100B, TMX2, IBTK, GTF2I, DNAJA2, SPARC, PFN1, TUBA1C, SDHA, RPL3, POMP, RNF213, RPL23A, B2M, SPP1, OLIG1, TUBA1A, RAD23A, TALDO1, SLC9A9, BIRC2, SAR1B, DCUN1D1, TMBIM6, CRKL, KLK6, FAM63A, RNF141, UQCR11, COMMD6, SPCS1, SERPINI1, RPS18, STXBP6, LAMP1, PTPLAD1, DAD1, NRBP2, GAB2, TMEM219, GPRC5B, AC018647.3, RP11-676M6.1, POLR2A, ESD, KIF5C, AKA…
oligodendrocyte	comp1_14	SLC38A1, CDC14B, SMARCA2, SPG11, HMGN1, EWSR1, MARCKS, RPS6KB1, RB1CC1, HELZ, MGA, LRRFIP2, C4orf3, PPP2R5E, REV3L, EAPP, TOP1, PNISR, MARCH1, CFAP97, PDS5B, REST, OIP5-AS1, MFN1, GINM1, NPEPPS, HMGB1, PPFIA1, POLR2J3, SNX3, SMAD5, ILF3, EZH1, TSPYL4, RABGAP1, KCNQ1OT1, DIP2C, DCTN4, ABI1, GATAD1, COL4A3BP, RAP2A, NAV1, HNRNPC, FBXO7, STOX2, PEG10, CHD2, WAC, WBP5, ZMAT1, H3F3B, SYCP2, PAQR8, ZNF…
oligodendrocyte	comp1_15	SEC14L5, FERMT2, EEF1A1P5, RPL18, ATP2B1, DUSP3, RNPS1, CSNK2A1, USP15, ATP5B, DPF2, PER1, RRBP1, PEX1, TJAP1, ATXN1, PTS, FBXO32, GRSF1, TECR, ACTG1, SRRM2, MAPK10, ARMC1, THOC1, PSMF1, CTR9, SNRPB2, GCFC2, EEF1A1, WDR43, ATOX1, ALKBH5, COPS5, MESDC2, FRMD8, SSR3, TXN, SAP30BP, ZNF451, DCTN2, SRSF2, TMEM14B, TXNIP, SIK3-IT1, GPI, HIATL1, MLF2, KTN1, MYADM, TOP2B, RPL13, YLPM1, ZNF24, SETD5, AIF1…
oligodendrocyte	comp1_16	MLLT4, CD81, ATM, YPEL3, PLA2G4C, C9orf3, MYO9A, PDCD4, TNPO2, VPS13B, MDN1, ETV5, DNAJC27, CDC42BPB, SEMA4D, OPA1, AUTS2, RPN2, SH3GL3, TXNRD1, ZNF488, SCHIP1, PDE8A, MAP4, SRSF5, PGRMC1, PDCD6, ATP2A2, KIF13B, FAM63B, MCAM, RBM25, RBM3, RPL38, ZNF532, TMCC3, RALGAPA1, SEPT10, RPL10, PRR18, WAPAL, PTPDC1, FUS, FAM124A, BTG1, RSF1, TSC1, ANKRD11, BCAS1, CHKA, RPS17, MALAT1, GTF2IP1, NECAB1, SNHG6…
oligodendrocyte	comp1_17	ZNF106, MTSS1, TBC1D15, DIXDC1, EEF1A1P6, PSMC2, DYRK1A, FAM134B, FRS2, SNX13, CASD1, TTC17, SPCS3, RRP15, PHF3, SPOCK3, UBAP2L, CIPC, IFNGR1, CD164, NBEA, GSPT1, CNTRL, NR1D2, EPB41L1, PRPF39, ATP5S, NALCN, GLOD4, LDB3, SCD, NLGN1, FAR1, MAP2K4, DDX17, TMEM189, MBOAT2, TCEA1, ERBB2IP, ADNP, MON2, STAT2, CNDP1, TIA1, LMBRD1, CHD1, NT5DC1, EIF4A2, PFN2, SLC20A1, ILF2, RBPJ, REEP5, ASAH1, EPS15, MI…
oligodendrocyte	comp1_18	TBCB, FKBP1A, DYNC1I2P1, NUMA1, KIAA0930, PSMD4, ZBTB4, TOMM7, ECH1, UFC1, FAM134A, RPL36, CACYBPP2, COA3, LINC00493, ABCA2, MAP1A, RPSA, MED13L, ELAVL3, RPS16, MAGED1, FAIM2, SLC48A1, TCF25, PSMB1, ITGB1BP1, PLEKHG3, CAPN3, RPS6, PSMD11, MEA1, GSTP1, ATP6V1E1, ECHS1, GNB2L1, DYNC1I2, CNP, CFL1, DBNDD2, FAM96B, BAZ2A, PHLPP1, TOB2, SERF2, FEZ1, SEC14L1, GSN, MAP3K2, SLC31A2, GRM3, ATP6V0D1, ERGIC…
oligodendrocyte	comp1_19	CALM2P2, KCNJ10, ATP6V0A1, IPO5, PPIB, ABHD2, HSP90AB1, CDH11, FAM171A1, NKAP, HSPH1, PPP1R14A, RPL15P3, FTH1, CCDC59, SUPT6H, NDUFAB1, H3F3A, VPS53, PIGC, PANK3, ZNF462, ATL1, CCAR1, NRXN3, ATP11A, LARP6, FTH1P8, SF3B4, UBE2G2, CBX6, RPL28, WDR61, ADARB2, BLOC1S6, RP5-907C10.3, FAM127A, CHORDC1, ASAP1, NDRG2, DIDO1, EPN2, ERCC6L2, ISCU, GNAI2, MAG, ZBTB7A, RPS23, PSMB6, PSRC1, MTDH, LHPP, PFDN2,…
oligodendrocyte	comp1_20	ZNF536, DNMT1, PCNXL4, SOX8, UBBP4, TRIM44, ADAMTS1, FTLP3, PUM1, DFNB31, NFASC, HNRNPL, ADAMTS18, JAKMIP2, NINJ2, UBB, DUSP7, MEF2A, ENY2, HNRNPD, ACAP2, DENND4A, SLC5A11, FIS1, CS, PREX1, ARID1A, PBX1, SEPW1, PPP2R1B, FTL, TLE4, CALR, GAS7, RP11-51O6.1, ENO1, YBX1, ZNF131, ELMO1, MT-TP, GOLGA7, EMC4, HMGB1P5, DAAM2, BTF3, STT3B, UBE2D3, UXT, PPP1R10, UBL3, RPL30, PLA2G16, RP11-217O12.1, RPL22, …
oligodendrocyte	comp1_21	MT-ND2, MT-ATP6, MT-CO3, TRPM7, C14orf2, MT-ATP8, MT-CO1, MT-ND4, ATP6V1D, MT-CYB, ARL14EP, YIPF6, NECAP1, ZC3H15, NGDN, MT-ND5, UBQLN2, CNOT1, SCG5, SNRPN, RAB6A, NDFIP1, NGFRAP1, NPTN, SRP9P1, CCT2, MT-RNR2, RPS3AP6, RPL7, PIAS2, MT-ND6, ELP2, SYNE1, MT-CO2, TNKS, C11orf54, BEX1, PSMC6, CPE, NRXN1, RBM5, ERH, PGK1, TSPAN7, VDAC1, ATRX, ATP5L, TNPO1, NACA, SNRPD1, LARS, TAOK3, RP11-446E9.1, NDUF…
oligodendrocyte	comp1_23	CBFB, SRSF1, GAREM, C9orf72, MYO1D, VPS35, RBM26, RFTN2, HNRNPUL1, GIGYF2, ADSS, PCM1, VPS29, TCEAL7, ZMYM2, VDAC2, KIDINS220, POLR2B, RAB40B, HNRNPR, TSPAN3, GABARAP, RCBTB1, MTIF3, PCMT1, FOXP1, ZNF280D, ADAM10, FEM1B, ST13, NUCKS1, TUG1, UGGT2, PFDN4, VEZT, FAM179B, TARSL2, PSMA2, IDS, SUMO2, LANCL1, GAN, SMAD2, FAM76A, POGK, RFFL, WDFY3, CHN2, ATP6V1A, SRPRB, PSAT1, TMED4, YWHAG, CTNND2, SLCO…
oligodendrocyte	comp1_24	SYNGR2, SAMD4B, NR4A2, APBB1, CCNL1, EEF2, CNPY2, USP11, chr22-38_28785274-29006793.1, C14orf166, AATK, PPP2R1A, CCZ1, RAB5B, GAPDHP1, CAMLG, NSRP1, DNAJC10, NUPL1, ATXN2, RDH11, AP1G1, SMG1, ANKRD17, JMJD1C, CBX3, RAB11B, PSME1, ADIPOR1, VCP, BRD4, FDFT1, CALU, CPM, CREBBP, MPRIP, PSMD10, UQCRQ, YME1L1, DDX21, MICAL3, EXOSC6, C9orf78, TMBIM4, FTO, NDUFS7, PCBP2, NEO1, DIP2A, SHC4, KDM2A, KDM6A, …
oligodendrocyte	comp1_25	FEM1C, IFNAR1, RP11-71N10.1, CNOT7, ZDHHC2, SEC11C, ZMYND11, CENPC, CFLAR, KIAA1429, ZNF562, IGSF11, KDSR, C16orf62, SENP7, TMEM161B-AS1, ABCA1, LPIN1, ABHD17B, CRYZL1, PRRG1, TRIO, CCDC14, C7orf73, DNAJB14, C5orf42, FAM21C, SEMA6A, RAB3IP, CACUL1, DCAF7, SNAP23, LINC00657, SPIN1, TMOD2, PIK3C3, SP100, NAE1, NAV3, TRIM59, CREB1, KRIT1, RBBP6, PTP4A1, SLMO2, TMTC4, SAT1, NCAM1, TCEAL8, AKAP10, ATX…
oligodendrocyte	comp1_26	SLC25A46, EEF1B2P3, IFRD1, CMC2, EXOC5, MAP3K13, NAA25, AGTPBP1, IL1RAPL1, PIAS1, SLTM, SYNCRIP, TBRG1, TPP2, LIFR, HAUS6, G3BP1, TMEM128, ZFHX4, RUFY2, UQCRB, MIR181A1HG, PPM1A, EMC10, NUDCD2, CAMSAP2, TAF13, SPATS2L, LINC01105
oligodendrocyte	comp1_27	SEPT11, VPS36, STAG1, SEPT7P2, CHURC1, ZNF84, PRPF4B, NDUFB8, CCDC47, GNL3, ARGLU1, AAK1, BZW2, CADM2, HMGXB4, UNC5C, CYCS, TTC37, SUB1, MORC3, CEP95, COX7B, SETX, HSPA4, MSMO1, RP11-101E13.5, ENPP4, POLR2K, PHF14, GLDN, FAM221A, MYO5A, BEX4, PPP1R12A, NDUFS1, COPB2, RP11-87H9.2, DNAJC3, RCAN2, PTK2, BTG2, FAM73A, TBC1D5, TROVE2, MOBP
oligodendrocyte	comp1_28	TRIM13, DACT3, BTBD3, RCAN1, TIMMDC1, SNX19, TPP1, PRPF6, OAZ1, PIK3R1, ROMO1, LRRC58, FCHSD2, PSMC5, FGFR2, MT-ND3, RFC1, USMG5, USP54, SAMD8, ZBTB44, TERF1, HNRNPH2, MAP7, AC012358.8, MLLT3, SEC22C, MRPL24, RPL19
oligodendrocyte	comp1_29	PHKB, ZNF655, TMC7, TSC22D4, ATP5E, CPNE2, RPL35A, ATP9A, PCNX, HECTD4, PDCL, RPS2, GALNT6, CLU, SF3B2, FAM168A, BMI1, RP11-1023L17.1, H2AFZ, ATG13, PCSK7, PTPLB, UQCR10, MTMR6, SYAP1, NPC2, SH3KBP1, ZNF518A, TP53BP1, ALDOA, C12orf76, ELF2, GRHPR, DLG1, LONP2, KLHL7, NFAT5, NKAIN2, IKZF5, FAXDC2, EIF2S2, GJB1, UBE2A, NAA16, SETD2, CYLD, PGM3, THOC2, DAZAP2, ATP5G1, PXK, COX8A, USP22, GPSM2, FKBP3…
oligodendrocyte	comp1_30	LANCL2, TLN1, NFIC, PSMD8, USP2, NLGN3, PURA, CSNK1E, TATDN1, TUFM, SLC25A3, BDP1, KPNA1, CTNND1, FAM178A, HBS1L, N4BP2L2, AMFR, DNER, DDX27, ICK, ZBTB43, XRN1, RPS15A, SLITRK2, QKI, MKLN1, TCP1, EEA1, TMTC3, SNCA, TSC22D1, MYO6, NBEAL1, MOB3B, VDAC3, DNAJC21, TPD52, C6orf62, SENP5, CTTN, OMG, IARS2, RCHY1, FMNL2, SYPL1, PDGFA, BCAS2, CNTN2, AHI1, GABPB2, ARPC5, EIF4G3, ATP6V0B, CLASP2, SFPQ
oligodendrocyte	comp1_31	PAFAH1B1, MLH3, ZBTB10, TMEM30A, AC005154.6, HMBOX1, ZNF271P, SAFB2, ZNF37A, BAG5, CLINT1, RPL26, CHRAC1, UPF2, MCFD2, BNIP2, MTCH2, COMMD3, CADM1, KRR1, KPNB1, DHX29, USP7, RSPRY1, CSPP1, FAM49B, INO80D, PSMD12, RPS12, MED13, BCAT1, KMT2A, NFKBIA, PAXBP1, GOT2, NCALD, CORO1C, BHLHE41, XIAP, PPT1, SACS, LINC00320, PLP1, COPB1, CLIP3, DCAF16, SLC6A1, FNBP4, TLK1, SKP1, NBR1, USP9X, TMF1, PFDN5, SB…
oligodendrocyte	comp1_32	SLC35B1, TUBA1B, CHMP1B, MAP6D1, EXOC1, SOX9, INTS6, RASSF4, HIST1H4C, NEK1, SMC1A, PSD3, WDR48, METAP2, SSR4, ZFC3H1, PLXNB1, KNOP1, UFD1L, SMCHD1, TRIM23, PLEKHH1, HSBP1, C10orf90, KMT2C, CDK5RAP2, DMTF1, NDUFB2, RAB33A, COX4I1, NSL1, CDR2L, NAMPT, FGF1, MBNL2, RPL8, SNRPD2, RPS21, RPLP1, BLOC1S1, HUWE1, ERGIC2, EFNA1, DPY30, C5orf24, NPC1, EIF5B, LYRM2, KDM3B, DNAJC7, LAP3, AMD1, RAB14, PJA2, …
oligodendrocyte	comp1_33	UFM1, RAB18, PPP1R2, SMEK1, PAG1, EIF3J, ACSL1, LMAN1, H2AFV, GDE1, SH3BGRL, THUMPD1, PKD2, NUB1, PAPD4, CCSER2, CHMP2B, POLK, FNTA, YWHAH, RIOK3, CDK17, HTATSF1, GNAQ, KAT7, TOPORS, PIK3C2A, OTUD6B-AS1, NTM, TNRC6A, C21orf91, IMMT, ITCH, DHX15, HMGB1P10, COX5A, CNOT4, PTPN13, COPS2, CCDC90B, GPATCH2L, ZC3H13, ZNF207, SENP2, CHD7, TBC1D12, GS1-309P15.4, PWWP2A, CNOT8, NEMF, IPO7, CAMK2D, CALM2P3,…
oligodendrocyte	comp1_34	LINC01578, TMEM126B, GOSR1, ARID2, ARL4A, UBE2Z, NDFIP2, RAB11A, STT3A, ABAT, TSEN15, ANKRD40, C16orf72, FUBP3, PAPOLA, NONO, NOLC1, UBLCP1, ZNF791, WBP11, TOX4, RP11-16E23.4, SERBP1, ANKIB1, CTC-444N24.11, PSMD7, BOD1L1, FAM126A, NCOR1, CBL, MEGF9, THAP5, ARF6, CASC4, ARHGAP5, AIG1, ZCCHC11, RP1-146A15.1, KLF6, KLHL9, TIAL1, SPG20, PALM2, SLC41A1, BROX, RAC1, PPP2R2A, GNAI1, WRB, SEL1L, SGCE, LY…
oligodendrocyte	comp1_35	MT2A, FAM193A, WASF3, TMSB10, MAN2A2, GNG7, WDR37, MICU1, LDLR, YTHDC2, HDGFRP3, RNF103, RPLP2, PHF20, MTR, ZNF365, RPS25, TMEM151A, JUND, TMEM230, SMC5, SNW1, PRPF8, RBM28, MYEOV2, RNF10, GAPVD1, DNAJB1, CCNT2, PPIAP22, PSMD14, NARS, C20orf194, OTUD7B, NDUFA6, NUFIP2, RBM39, PPM1B, VPS4B, UBA1, DCTN5, SRP54, RTFDC1, API5, ST3GAL5, DIP2B, SLIRP, PPFIA2, STX16, SGIP1, RPS5, NFIX, B3GAT1, ATF4, RPS…
oligodendrocyte	comp1_36	PTP4A2P1, ACTN4, SCML1, MT-TE, EIF4H, PIGT, HERC3, THRA, PTPRE, UBE2L3, USO1, CYB5R3, NEDD8, ATL3, APP, ARMCX3, POLR2C, KIAA0586, NOL4L, GALC, PPAP2C, RPAIN, PPAP2A, SOX2, KATNBL1, MTURN, CEP63, ZMYM5, BRWD1, BNIP3, FKBP2, ZCCHC24, NPM1P27, TMEM184B, ASPH, GRB2, CARNS1, PHLDB1, TSG101, POLR2G, ANKS1B, MAP1LC3B, UVRAG, XPOT, CERCAM, ACAT1, RPL27A, LYRM5, TTYH2, PDE1C, PSAP, FNBP1, CWF19L2, SSH2, I…
oligodendrocyte	comp1_37	SLC25A4, HMOX2, DNMT3A, RSRC1, COQ10B, CYB5A, XIST, CPNE1, KIAA1033, AMOTL2, TPI1, EIF5A, ROGDI, PCLO, ANAPC11, CDC5L, PRMT2, SNX22, ZNF397, RBMX, SLC23A2, UTP20, CNDP2, USP36, CDKL5, ZNF708, DTWD1, BAZ2B, MTRR, RPL14, EPB41L2, ATP6V1F, COMT, HTRA1, ANP32A, NCOA6, LITAF, FAM13B, THBS2, HDAC2, STARD13, FBXO21, GGNBP2, MTRNR2L12, CWC15, GDI1, RNF216, LINC-PINT, ADAM9, RABEP1, DEK, PABPN1, NDUFC2, C…
oligodendrocyte	comp1_38	ZNF91, FNDC3A, NIPA1, IRF2BP2, TMEM261, WDR7, BTAF1, EP300, SLC25A13, LDLRAD4, DNAJC19, SET, ZDHHC20, NACC2, AKAP11, SMARCE1, CCSAP, SYNJ2, INSR, HERPUD1, RP11-166D19.1, LRP1B, CDH19, PRKAA1, MYL12A, RPS4X, CDS2, HIPK1, SNAPC3, MRPS33, AP2B1, WWOX, ARPP19, SENP6, TOB1, DDX1, MAPK6, PCGF5, ABCA8, RPS20, CDC123, WDR82, TNRC6B, CHD9, TULP4, THUMPD3-AS1, ARL6IP1, SBDS, CCP110, ASH1L, ZBTB38, ZC3H4, Z…
oligodendrocyte	comp1_39	HELLPAR, RTCB, DDX24, NOVA1, TM9SF3, TMED2, XPO6, MAGED2, HERC4, RPL41, MECP2, RPS29, MYO1E, CHD4, OLIG2, BIN1, AP000648.5, COA5, ABCG1, ZDHHC17, SREBF2, SASH1, DOPEY1, SOGA1, CUL3, AIMP1, EI24, CCDC53, RP11-809C18.3, PDLIM5, RPS19, ARID4A, STAT3, HIP1R, SBNO1, GAPDHP65, PCMTD1, FYN, DLG2, TMEFF2, ARHGAP21, TFG, RCOR3, RABGAP1L, PPAP2B, SCP2, NCKAP1, WDR33, DHX36, RPL10A
oligodendrocyte	comp1_41	IFT88, TOM1L2, ACIN1, DYNC2H1, AARS, TMX2, GTF2I, DNAJA2, PFN1, SDHA, POMP, RNF213, B2M, SPP1, RAD23A, SLC9A9, BIRC2, TMBIM6, FAM63A, RNF141, UQCR11, COMMD6, SPCS1, SERPINI1, RPS18, LAMP1, PTPLAD1, DAD1, NRBP2, TMEM219, RP11-676M6.1, ESD, AKAP9, DUSP1, EDF1, MAP1B, RAPGEF5, OLMALINC, NDUFB6, USP16, NDUFA2, CTNNB1, CRBN, LSAMP, BUB3, SMARCAD1, SRP14, TRAPPC13, HDLBP, HADHA, PSMA5, TMEM59, TXLNA, T…
oligodendrocyte	comp1_42	SLC38A1, CDC14B, SMARCA2, SPG11, HMGN1, EWSR1, MARCKS, RPS6KB1, RB1CC1, HELZ, MGA, LRRFIP2, C4orf3, PPP2R5E, REV3L, EAPP, TOP1, PNISR, MARCH1, CFAP97, PDS5B, REST, OIP5-AS1, NPEPPS, HMGB1, PPFIA1, SNX3, ILF3, RABGAP1, KCNQ1OT1, DIP2C, ABI1, GATAD1, COL4A3BP, RAP2A, HNRNPC, STOX2, CHD2, WAC, WBP5, ZMAT1, H3F3B, SYCP2, PAQR8, ATF7IP, MRPL32, MORF4L2, HNRNPM, ARIH1, KAT2B, SNX30, MORF4L1, UPF3A, XPC…
oligodendrocyte	comp1_43	MFN1, GINM1, POLR2J3, SMAD5, EZH1, TSPYL4, DCTN4, NAV1, FBXO7, PEG10, ZNF83, RAD21, JPX, ATP5H, RICTOR, TMX4, XPO1, WDFY2, RTN3, RAP1B, TMEM167A, PICALM, KIAA0232, ZNF644, RTN3P1, RP3-399L15.3, TTC14, SMG9, PDCD10, ANKRD10, POU3F3, HIP1, ZEB2, FGD5-AS1, NAP1L1, KLF9, SNRPA1, LIPA, ANAPC5, SC5D, KIAA1244, EPM2AIP1, SHFM1, CNOT2, ANKRD36, ZRANB2, PPP1R15B, EXOC6B, SNRNP40, FAM69A, ARL8B, EVI5
oligodendrocyte	comp1_44	TBCB, FKBP1A, DYNC1I2P1, NUMA1, KIAA0930, PSMD4, ZBTB4, TOMM7, ECH1, UFC1, FAM134A, RPL36, COA3, LINC00493, ABCA2, MAP1A, RPSA, MED13L, ELAVL3, RPS16, FAIM2, SLC48A1, TCF25, PSMB1, PLEKHG3, CAPN3, RPS6, PSMD11, MEA1, ATP6V1E1, ECHS1, GNB2L1, DYNC1I2, CNP, DBNDD2, FAM96B, BAZ2A, PHLPP1, TOB2, SERF2, FEZ1, SEC14L1, GSN, MAP3K2, GRM3, ATP6V0D1, ERGIC3, HSPA2, PSMB5, RNF144A, LGALS3BP, SLC39A6, PTGDS…
oligodendrocyte	comp1_45	CACYBPP2, MAGED1, ITGB1BP1, GSTP1, CFL1, SLC31A2, TOMM22, MYL6, EVI2A, AFF4, CACYBP, ATP5I, SEC61B, ERCC1, ARPC3, C1orf122, BTF3L4
oligodendrocyte	comp1_46	CALM2P2, IPO5, ABHD2, HSPH1, PANK3, UBE2G2, BLOC1S6, RP5-907C10.3, CHORDC1, DIDO1, EPN2, ERCC6L2, ATF6, HMGCR, TRIM9, RNF114, FAM172A, ARFGEF1, DCAF8, PPP3CA, ANKH
oligodendrocyte	comp1_47	KCNJ10, ATP6V0A1, PPIB, HSP90AB1, CDH11, FAM171A1, NKAP, PPP1R14A, RPL15P3, FTH1, CCDC59, SUPT6H, NDUFAB1, H3F3A, VPS53, PIGC, ZNF462, ATL1, CCAR1, NRXN3, ATP11A, LARP6, FTH1P8, SF3B4, CBX6, RPL28, WDR61, ADARB2, FAM127A, ASAP1, NDRG2, ISCU, GNAI2, MAG, ZBTB7A, RPS23, PSMB6, PSRC1, MTDH, LHPP, PFDN2, FTH1P7, MYRF, SAR1A, FTH1P20, OAT, REPS2, UNC5B, SSBP2, RPS15, ENO2, AKIRIN1, SIPA1L1, ZC3H14, PS…
oligodendrocyte	comp1_48	SYNGR2, SAMD4B, NR4A2, EEF2, CNPY2, USP11, chr22-38_28785274-29006793.1, C14orf166, RAB5B, GAPDHP1, CAMLG, NSRP1, ATXN2, AP1G1, SMG1, JMJD1C, RAB11B, PSME1, VCP, BRD4, FDFT1, CALU, CREBBP, MPRIP, PSMD10, DDX21, MICAL3, EXOSC6, C9orf78, TMBIM4, FTO, NDUFS7, PCBP2, NEO1, DIP2A, KDM2A, KDM6A, IRS2, KPNA2, RANBP2, RPLP0, XRN2, EIF4B, JARID2, FAM192A, UBE2H, SCAPER, PABPC1, DCUN1D3, PDE4DIP, MAPK1IP1L…
oligodendrocyte	comp1_49	APBB1, CCNL1, AATK, PPP2R1A, CCZ1, DNAJC10, NUPL1, RDH11, ANKRD17, CBX3, ADIPOR1, CPM, UQCRQ, YME1L1, SHC4, CLCN4, EGR1, GLUD1, ARRDC3, RP11-553L6.5, MPP5, TMEM181, PDIA3, TCEAL4, PI4KB, FOS, SNX6, PNRC1, HBEGF, YWHAZ, UBE3A, NAPG, USP8, CEP57, FNIP1, BRD2, TYRO3, TSC22D2, CALCOCO2, IST1, PTPRS, VPS8, DOCK1, GPBP1, TP53TG5, PAICS, INIP, TERF2IP, ANAPC16, RPL21, NDUFC1, SNRPC, TMEM125, PRPF38B, EN…
oligodendrocyte	comp1_50	PAFAH1B1, HMBOX1, SAFB2, ZNF37A, RPL26, BNIP2, COMMD3, USP7, RSPRY1, FAM49B, INO80D, KMT2A, PAXBP1, PPT1, SACS, PLP1, SLC6A1, TLK1, TAF1D, SEMA6D, BCLAF1, PPP2R3A, TRA2A, ITGB1, TARS, BPTF, TJP1, YWHAE, DHRS7, CLDND1, RAP1GDS1, SLC44A1, CD22, RAB5A, C17orf85, ATXN10, NEAT1, BACE1, IMPAD1, TOR1AIP1, ZNF704, RBBP4, PSMB4, PCYOX1, HSPE1, MAT2A, C5orf15, CHTOP
oligodendrocyte	comp1_51	MLH3, ZBTB10, TMEM30A, AC005154.6, ZNF271P, BAG5, CLINT1, CHRAC1, UPF2, MCFD2, MTCH2, CADM1, KRR1, KPNB1, DHX29, CSPP1, PSMD12, RPS12, MED13, BCAT1, NFKBIA, GOT2, NCALD, CORO1C, BHLHE41, XIAP, LINC00320, COPB1, CLIP3, DCAF16, FNBP4, SKP1, NBR1, USP9X, TMF1, PFDN5, SBDSP1, EMC2, REV1, KLHL28, ELOVL5, AGAP1, ZNF326, ULK2, NDUFA10, PLEKHB2, MRPL42, GTF2F2, MUM1, PPP6R3, KIAA0368, MTUS1, WBP4, BNIP3L…
oligodendrocyte	comp1_52	UFM1, RAB18, PPP1R2, PAG1, EIF3J, ACSL1, H2AFV, GDE1, SH3BGRL, THUMPD1, PKD2, NUB1, PAPD4, CCSER2, CHMP2B, POLK, FNTA, RIOK3, CDK17, HTATSF1, GNAQ, KAT7, TOPORS, TNRC6A, C21orf91, ITCH, HMGB1P10, CCDC90B, GPATCH2L, CHD7, TBC1D12, GS1-309P15.4, PWWP2A, CNOT8, CAMK2D, CALM2P3, USP47, TMX1, SMARCA5, PPWD1, RTF1, INSIG1, RBM17, SRP72, PTEN, MAGI2-AS3, PDK4, ATP5J, DTNA, NFIB, TRIP11, VEZF1, PTMAP5, S…
oligodendrocyte	comp1_53	SMEK1, LMAN1, YWHAH, PIK3C2A, OTUD6B-AS1, NTM, IMMT, DHX15, COX5A, CNOT4, PTPN13, COPS2, ZC3H13, ZNF207, SENP2, NEMF, IPO7, PTPRD, LCOR, MPC1, PPP6C, ARID5B, C8orf46, CXADR, TMED7, MARCH7, APPL1, ZFX, FBXO3, SNX5, SLC11A2, TSPYL2, CTNNA3, VBP1, TMEM87A, STX7, KMT2E, NCOA4, KIAA1715, DNM1L, CNTNAP4, UPF3B, OFD1, ZFYVE16, ITPKB, HBP1, DOCK5, PRPF40A, TRAM1, EIF3M, ARAP2, SELT, RSRC2, TRIP12, ANP32B…
oligodendrocyte	comp1_54	MT2A, WDR37, MICU1, HDGFRP3, RNF103, MTR, SMC5, PRPF8, RBM28, RNF10, PPIAP22, NARS, C20orf194, OTUD7B, NDUFA6, NUFIP2, PPM1B, VPS4B, UBA1, DCTN5, SRP54, RTFDC1, API5, SGIP1, NFIX, ATF4, RPS6KA5, BTG3, OAZ2, RPS11, AGPAT4, CPSF6, NFX1, SH3D19, PCF11, XRCC6, AEBP2, SKP1P1, SECISBP2L, RPL39, PEG3, KIAA1598, SVIP, OSBPL8, SPTBN1, DENND5A, EIF1, TMEM14C, LUC7L, PPIA, RPS8, STRAP, RNPC3, PCDH10, ZFR, S…
oligodendrocyte	comp1_55	FAM193A, WASF3, TMSB10, MAN2A2, GNG7, LDLR, YTHDC2, RPLP2, PHF20, ZNF365, RPS25, TMEM151A, JUND, TMEM230, SNW1, MYEOV2, GAPVD1, DNAJB1, CCNT2, PSMD14, RBM39, ST3GAL5, DIP2B, SLIRP, PPFIA2, STX16, RPS5, B3GAT1, MYCBP2, DPP8, RPS27, G3BP2, SGK3, GNAS, SIRT2, C5orf51, HSPA9, GLUL, MEX3D, PEX5L, PRDX3, COPZ1, MVB12B, ATP5C1, COX6A1P2, NXPE3, PELI1, ZKSCAN1, UBR1, LPHN3, FAM204A, LINC00844, SEC13, PTP…
oligodendrocyte	comp1_56	SLC25A4, HMOX2, DNMT3A, RSRC1, COQ10B, CYB5A, XIST, KIAA1033, AMOTL2, TPI1, EIF5A, ROGDI, ANAPC11, CDC5L, PRMT2, SNX22, ZNF397, RBMX, UTP20, CNDP2, USP36, ZNF708, DTWD1, BAZ2B, MTRR, EPB41L2, ATP6V1F, COMT, HTRA1, NCOA6, LITAF, THBS2, STARD13, FBXO21, GGNBP2, CWC15, GDI1, RNF216, LINC-PINT, ADAM9, RABEP1, DEK, PABPN1, COBL, FAM177A1, NEK3, DEDD, BZW1P2, NDUFV3, PRUNE2, THRAP3, YPEL2, PTN, NF1, CE…
oligodendrocyte	comp1_57	CPNE1, PCLO, SLC23A2, CDKL5, RPL14, ANP32A, FAM13B, HDAC2, MTRNR2L12, NDUFC2, TMEM258, CUX1, PHGDH, ARHGEF2
oligodendrocyte	comp1_58	ZNF91, FNDC3A, NIPA1, IRF2BP2, TMEM261, WDR7, BTAF1, EP300, LDLRAD4, NACC2, AKAP11, CCSAP, HERPUD1, RP11-166D19.1, LRP1B, CDH19, MYL12A, RPS4X, CDS2, HIPK1, SNAPC3, MRPS33, AP2B1, WWOX, ARPP19, SENP6, TOB1, MAPK6, ABCA8, RPS20, CDC123, WDR82, TNRC6B, CHD9, TULP4, THUMPD3-AS1, ARL6IP1, ASH1L, ZBTB38, ZC3H4, ZFAS1, PTPN11, TRA2B, SNX14, RAB30, MAGI2, ADIPOR2, KCNJ2, KIAA2026, FANCL, HMGN2, RP11-396…
oligodendrocyte	comp1_59	SLC25A13, DNAJC19, SET, ZDHHC20, SMARCE1, SYNJ2, INSR, PRKAA1, DDX1, PCGF5, SBDS, CCP110, RAB2A, SESTD1, SERPINB6, RP4-717I23.3, LBR, FRMD4B, RHOU, SORT1
oligodendrocyte	comp1_61	RTCB, TMED2, XPO6, MECP2, BIN1, COA5, ABCG1, ZDHHC17, DOPEY1, SOGA1, AIMP1, RP11-809C18.3, ARID4A, FYN, TMEFF2, RCOR3, PPAP2B
oligodendrocyte	comp1_62	SMEK1, LMAN1, PIK3C2A, DHX15, COX5A, PTPN13, ZC3H13, IPO7, PPP6C, ARID5B, TMED7, FBXO3, TMEM87A, STX7, UPF3B, HBP1, DOCK5, EIF3M, ARAP2, PNPLA8, ANGEL2, NRD1, RMND5A, MFSD6, RASGRP3
oligodendrocyte	comp1_63	YWHAH, OTUD6B-AS1, NTM, ZNF207, SENP2, NEMF, PTPRD, LCOR, C8orf46, CXADR, ZFX, SLC11A2, CTNNA3, NCOA4, KIAA1715, DNM1L, CNTNAP4, OFD1, ZFYVE16, ITPKB, TRAM1, SELT, TRIP12, ERLEC1, CLK1, RTN4
oligodendrocyte	comp1_64	IMMT, CNOT4, COPS2, MPC1, MARCH7, APPL1, SNX5, TSPYL2, VBP1, KMT2E, PRPF40A, RSRC2, ANP32B, FEZ2, SNX27
oligodendrocyte	comp1_65	MT2A, WDR37, MICU1, HDGFRP3, RNF103, MTR, SMC5, PRPF8, RBM28, NARS, C20orf194, OTUD7B, VPS4B, UBA1, DCTN5, SRP54, RTFDC1, API5, SGIP1, NFIX, ATF4, RPS6KA5, OAZ2, RPS11, AGPAT4, SH3D19, XRCC6, AEBP2, SECISBP2L, RPL39, KIAA1598, SPTBN1, DENND5A, EIF1, RPS8, STRAP, RNPC3, ZFR, SPECC1, AASS, VPS13D, LMNA, KIAA0196, RP11-92K2.2
oligodendrocyte	comp1_67	PPIAP22, NDUFA6, CPSF6, NFX1, SKP1P1, PEG3, SVIP, OSBPL8, TMEM14C, LUC7L, PPIA, PARK7, GLS
opc	comp1_2	C5orf42, TEAD1, CCDC173, KCTD16, RPL14, BLOC1S6, MATR3, RPL27A, ZMYM5, DSCAM-IT1, SCML1, C3orf38, NIFK, MYEF2, LAMB4, ATPIF1, CTNND2, ERN1, RPS24, B4GAT1, MBD5, SMCHD1, SNX1, MED14, TAF2, SRP72, CUL5, PKP4, CCDC47, USP2, SPOCK3, PPIA, GOLGA8B, MAP3K5, PCF11, PLLP, NLGN2, NONO, TOX4, HIVEP2, NEDD4, KLHL28, CADM1, PPM1A, N4BP1, HIP1R, CA10, NF1, FAM8A1, FBXO21, CYFIP2, HMGB1P10, LYST, PCDHGA10, ARF…
opc	comp1_3	SCFD2, SCAF8, SHOC2, MYO1E, MAN2A1, GART, HSP90AA1, PRKAG2, SENP7, RBBP8, NAP1L4, SOD2, DDX18, ADAM9, PLEKHA2, ZNF131, VMP1, RFC1, GRAMD3, LDLRAD4, MOB4, NUMB, KPNA3, MPRIP-AS1, DOCK5, BCAS1, ATP6V1B2, RIMKLB, FAM46A, DIP2A, EIF3E, CAPRIN1, CTTNBP2, UBE2H, TMEM167A, DYNC1H1, LCOR, SLC5A3, NDUFB6, DMTF1, BAZ1B, PTPRJ, MTCH2, MAP1LC3B, LRRFIP1, UBE3B, SLMAP, CTNND1, OSBPL11, CREB1, PNRC1, TCP1, LAR…
opc	comp1_4	NHP2L1, CRTAC1, C17orf80, LINC-PINT, KANSL2, RPS12, CBWD2, CPSF6, PDGFC, C8orf46, PPM1D, C2orf68, LMAN1, JKAMP, DYNC1LI1, UBB, ERCC6L2, RASA1, CACNA1A, KIAA0226, NAV3, UBE2R2, MKNK1, SNHG6, ETV1, NCOA4, ZMAT1, BCHE, APPL2, THSD7A, G2E3, ZNF37BP, TUBB2B, SLC3A2, MT-ATP6, BICD1, GPATCH2L, AGAP1, CPEB3, HSPA5, EIF2S3, SFSWAP, MRPL48, TEK, EPC1, MRPS22, DIP2B, SESN3, MARK3, GUCY1A2, PHLPP1, CMC2, SLC…
opc	comp1_5	C5orf42, TEAD1, CCDC173, KCTD16, RPL14, BLOC1S6, MATR3, RPL27A, ZMYM5, SCML1, C3orf38, NIFK, MYEF2, ATPIF1, CTNND2, ERN1, MBD5, SMCHD1, TAF2, SRP72, CCDC47, USP2, SPOCK3, PPIA, GOLGA8B, PCF11, NLGN2, NONO, HIVEP2, KLHL28, N4BP1, NF1, FAM8A1, FBXO21, PHF3, H2AFV, FTO, NCAM2, PPP1R10, HIGD1A, MAPRE2, GNA12, TMEM168, GIGYF1, XRN1, STAT1, SLC22A17, KLHL18, TLK1, JARID2, RBM23, RTN1, OAZ2, HMGCR, GALN…
opc	comp1_6	DSCAM-IT1, LAMB4, B4GAT1, SNX1, CUL5, PKP4, MAP3K5, PLLP, NEDD4, CADM1, PPM1A, HIP1R, CA10, CYFIP2, HMGB1P10, ARF6, OPCML, SMOC1, TMEM132B, MAP4K4, UPF3A, TXNL1, KCNMA1, CHD1L, BRD8, IRGQ, RUFY3, SLC25A27, NAA16, MIR99AHG, TMEM200C, DOCK9, EGFR, SPAG9, PLCB1, MPHOSPH8, ATP2A2, SYCP2, XKR4, DEK, FGFR1, AFAP1L2, SPRED2, SIK3, ZDHHC21, SRGAP1, CNTNAP5, CGGBP1, FRY, NLGN3, SNAP25, RP11-673C5.1, CTD-2…
opc	comp1_7	RPS24, MED14, TOX4, LYST, PCDHGA10, UHMK1, EVI5, TMEM126B, MAPK1, COX6A1, ZNF706, HSPA13, CREBBP, PIGH, FOXG1, KLF12, RPL27, HBP1, HIPK3, ATP10B, NUP160, GNAQ, NDUFC2, DNAJB14, SAMD8, LANCL1, RP5-1085F17.3, LINC00643, PAXBP1, ARNT, RAD21, MAP1A, SRSF3, BHLHE41, LPIN2, C16orf72, PEG10, ARHGAP5, VPS13A, HSD17B12, SEMA4D, PSMC5, ERBB2IP, ARHGAP12, RIC3, GPM6B, TNKS2, CASC4, PGRMC1, LINC00632, FAM110…
opc	comp1_8	SCFD2, MTCH2, MAP1LC3B, DPY19L2, FRYL, RAPGEF4, ZC3H7A, EIF3F, SPATA7, LINC01410, WIPF1, FXR1, ZMYM2, LRBA, SLC1A1, INTS2, TRPS1, MRPL42, EHBP1, GTF3C6, TSN, ZMYND11, ACTR10, DYNLT1, NLGN4X, NUPL2, PSD2, ZBTB4, CCSER2, PITHD1, C5orf15, CLOCK, TENM1, AAK1, STARD7, RBM5, SDHD, DYNLL1, LEPROT, POLR2B, YPEL5, MAGI2, PIK3R1, ANXA7, ANKRD12, CCZ1B, KIAA0586, GATM, SUMO1, RAB6A, CCT6A, NR3C1, FOXN2, SCO…
opc	comp1_9	SCAF8, RBBP8, LDLRAD4, MPRIP-AS1, FAM46A, EIF3E, UBE2H, MEF2C, TNPO1, NEDD9, KDM3A, GNL3, CTSL, ETFA, PAPOLG, ZNF121, JPX, RPS3, CECR1, HMBOX1, ZEB2, SYAP1, SMARCA5, SLC8A1-AS1, HIF1A, SNRPB2, CAPN7, TLK2, ZNF106, PHF20, EGR2, DCUN1D3, ABL2, OGFRL1, ZNF148, ELL2, FKBP5, CYCS, SLC25A3, NFKBIA, CDC5L, DDX17, CS, SETD2, MYL12B, SMG1P1, RAB21, G3BP2, TM9SF3, FYTTD1, SNX22, TRIM13, SPRY2, NUP155, AKAP…
opc	comp1_10	SHOC2, MYO1E, GART, NAP1L4, ADAM9, PLEKHA2, ZNF131, VMP1, GRAMD3, KPNA3, ATP6V1B2, DIP2A, BAZ1B, PTPRJ, LRRFIP1, UBE3B, ARHGAP26, UBAC2, STARD3NL, RNF10, DNAJC10, SMARCA2, DDX21, NCOA3, PNN, SLC30A9, OXR1, NBPF14, TUG1, GLDC, ITSN2, TOR1AIP1, MPRIP, TMEM132C, STAU1, ZNF516, KTN1, PPP2CA, DNAJC3, KIAA2026, TPM3, DPY19L3, SRGN, ELF1, THUMPD1, TMEM144, RPS4X, ZMIZ1, RPL13A, KLF10, SAP18, DDX1, PAPOL…
opc	comp1_11	MAN2A1, DMTF1, RPL37, COX4I1, WBP4, RABGAP1, SYNJ2BP, ENPP2, TTC19, MTDH, UFD1L, SPATA13, ETF1, PEX2, MED13L, SAP30BP, CYLD, DLG2, GNPTAB, HDGFRP3, PIKFYVE, UQCR10, UBE2L3, HAS2, TBC1D24, SOCS6, XPOT, NDRG3, UFM1, ZNF738, PPAPDC1A, GHITM, TPST1, IRS2, RAP2A, IKZF5, RC3H2, TTC3P1, GFRA1, ATP5S, NOVA2, PRUNE2, DCTN6, HNRNPM, ENY2, DICER1, ABLIM1, CACUL1, TTC17, CEP350, NOLC1, MRPL18, C3orf70, VDAC1…
opc	comp1_12	HSP90AA1, PRKAG2, SENP7, SOD2, DDX18, RFC1, MOB4, NUMB, DOCK5, RIMKLB, CAPRIN1, CTTNBP2, DYNC1H1, LCOR, NDUFB6, SLMAP, CTNND1, CREB1, PNRC1, TCP1, CHD4, ORMDL1, MAP3K1, DENND4A, NUFIP2, SOD1, CWC15, RPS17, C14orf37, NDUFS1, BLOC1S2, INSR, ACTR3, CCNT1, ANKRD17, RICTOR, KIAA2018, EPB41L2, ATF7IP, ZBTB44, PICALM, RBM26, RANBP9, FAM208A, XIST, PPAPDC1B, YWHAG, HSPH1, HMGN3, AP1G1, STAG1, KDM2A, CKB,…
opc	comp1_13	BCAS1, TMEM167A, SLC5A3, OSBPL11, LARP1, HELZ, CNOT7, IK, NACC2, PPP2CB, SNX10, ANAPC16, FRS2, FNDC3A, PSMA6, HMP19, PPA1, LHFPL3, PPIP5K2, SERINC1, SHISA9, DDB1, PHLDA1, CFAP20, MLLT3, CDS2, PSMA7, SMG1P3, GOLGA8A, CCND2, GBF1, CBR4, SGCE, ERH, KAT2B, GRB2, USP9X, KCNJ16, MIB1, PCDH10, CORO1C, MGA, AKAP6, RAB3IP, GTF2A2, DZIP1, CUL3, TRPM7, DPF2, AP3M1, FBXO38, SCAPER, ARMC8, PTP4A1, ZNF146, RP1…
opc	comp1_14	NHP2L1, PDGFC, C8orf46, PPM1D, JKAMP, BCHE, G2E3, ZNF37BP, SLC3A2, MT-ATP6, BICD1, GPATCH2L, CPEB3, EPC1, MRPS22, MARK3, CMC2, SLC39A6, CNOT4, CLASP1, RNF216P1, ZNF264, TBC1D5, MT-TP, PGK1, LARP4, ZADH2, CTDSP2, RHOQ, KIAA1377, MTURN, ATP9A, WRB, SRSF1, NAA35, ZNF292, CEP164, CXADR, YME1L1, OGT, KIDINS220, P2RX7, ATM, ARMCX1, RP11-396K3.1, SUGT1, CCDC91, DCAF8, ZNF532, PCNX, SNRPG, CIT, CLTC, EFR…
opc	comp1_15	CRTAC1, C17orf80, KANSL2, RPS12, ERCC6L2, CACNA1A, UBE2R2, SNHG6, ETV1, APPL2, THSD7A, TUBB2B, AGAP1, MRPL48, TEK, SESN3, GUCY1A2, PHLPP1, MIS12, AKAP11, DENND5A, SLC23A2, UHRF1BP1L, CSPP1, SLC4A7, STARD4, HNRNPC, NDFIP1, ASXL2, ZC2HC1A, RHOBTB3, CTB-89H12.4, ING3, TAF1D, JMJD1C, KIF21A, SORBS1, KPNA2, DNAJA2, EEA1, RBM33, CNOT2, SMC1A, SFT2D1, KCNH8, PRPF40A, Y_RNA, CDH2, BRWD1, ZNF91, PPP2R2A, …
opc	comp1_16	LINC-PINT, CBWD2, CPSF6, C2orf68, LMAN1, DYNC1LI1, UBB, RASA1, KIAA0226, NAV3, MKNK1, NCOA4, ZMAT1, HSPA5, EIF2S3, SFSWAP, DIP2B, PSMA2, RDH11, HSP90B1, SAT1, DYRK1A, NARS, CALCOCO2, ARPC3, FTL, COPS7A, DDX24, ATP5J2, PCNT, EEF1A1P5, ATP6AP2, AP3S1, LAMP2, GSN, BNIP3L, COX7B, PHF14, EIF5B, SLC11A2, CYFIP1, RPL12, TMSB4X, ENTPD4, EEF1A1, SLC25A37, SLC38A2, APMAP, SPTLC2, CTSB, RPL23A, ZNF451, PSMD…
opc	comp1_17	C5orf42, TEAD1, CCDC173, KCTD16, RPL14, BLOC1S6, MATR3, RPL27A, ZMYM5, SCML1, C3orf38, NIFK, ATPIF1, CTNND2, MBD5, TAF2, CCDC47, SPOCK3, GOLGA8B, PCF11, NLGN2, NONO, HIVEP2, N4BP1, NF1, FBXO21, PHF3, H2AFV, NCAM2, PPP1R10, HIGD1A, MAPRE2, GIGYF1, XRN1, STAT1, SLC22A17, KLHL18, TLK1, JARID2, RBM23, OAZ2, HMGCR, GALNT7, UBE2D3, WAC, SDCBP, WDR59, C14orf166, NUP88, TPI1, PSMG2, R3HDM1, NEMF, RORA, M…
opc	comp1_18	MYEF2, ERN1, SMCHD1, SRP72, USP2, PPIA, KLHL28, FAM8A1, FTO, GNA12, TMEM168, RTN1, SMAD3, ZBED5, RP11-1114A5.4, FADS1, ZNF655, XRN2, TMX4, ZCCHC14, REEP3, CCDC82, GRIA3, UQCRFS1, SAMD4A, GLG1, NSUN6, VPS8, AMFR, CIPC, NDRG4, RAPGEF2, HIF3A, PPHLN1, KLHL42, CRBN, ST6GAL2, QDPR, SERINC5, TCF7L2, LUC7L, SCN3A, SAFB2, TCEAL2, GAPVD1, PGAP1, FUT8, KIF2A, HTT, CSNK1A1, XYLT1, ARAP2, DNAJC7, EPN2, TCEAL…
opc	comp1_19	DSCAM-IT1, LAMB4, B4GAT1, SNX1, CUL5, PKP4, MAP3K5, NEDD4, CADM1, PPM1A, HIP1R, CA10, CYFIP2, ARF6, OPCML, SMOC1, TMEM132B, MAP4K4, UPF3A, TXNL1, KCNMA1, CHD1L, BRD8, RUFY3, SLC25A27, NAA16, MIR99AHG, TMEM200C, EGFR, SPAG9, PLCB1, MPHOSPH8, ATP2A2, XKR4, DEK, AFAP1L2, ZDHHC21, SRGAP1, CGGBP1, NLGN3, GALNT1, BRD2, CSMD3, AC016831.7, COG3, KPNA4, ZC3H11A, PSAT1, LIMA1, MYO10, NGFRAP1, TAOK1, TRAM1,…
opc	comp1_21	HMGB1P10, DOCK9, SYCP2, RP11-673C5.1, PTMA, FAF2, STIP1, HMGB1P5, PRKAR1A, PAN3, HECTD4, HOMER1, HNRNPH3, ASTN1, BUB3, TBL1XR1, CSMD2, CAP1, PDE4B, LRRN1, RAB3GAP1
opc	comp1_23	FGFR1, SPRED2, SIK3, CNTNAP5, FRY, SNAP25, CTD-2058B24.2, ARL6IP1, CAPN2, GPM6A, KCNMB2, LEPROTL1, FGD5-AS1, PKM, TSC22D2, BMP7, FUBP3, PRKACB, AHCYL1, PDLIM5, CTNNB1
opc	comp1_24	RPS24, MED14, TOX4, LYST, PCDHGA10, UHMK1, EVI5, TMEM126B, MAPK1, HSPA13, PIGH, FOXG1, KLF12, RPL27, HBP1, HIPK3, ATP10B, NUP160, GNAQ, NDUFC2, DNAJB14, SAMD8, LANCL1, RP5-1085F17.3, LINC00643, PAXBP1, ARNT, RAD21, MAP1A, SRSF3, BHLHE41, LPIN2, C16orf72, PEG10, ARHGAP5, VPS13A, SEMA4D, PSMC5, ERBB2IP, ARHGAP12, GPM6B, TNKS2, CASC4, PGRMC1, LINC00632, FAM110B, MARCH1, ACOX1, BEX5, BCAT1, BCAP29, T…
opc	comp1_25	COX6A1, ZNF706, CREBBP, HSD17B12, RIC3, RC3H1, UBN2, CLCC1, APC, GNB2L1, PTMAP5, SLC35F1, SNHG14, PPP3CA, TOP2B, TSPAN3, CAPZA2, TMCC1, CPE, RP5-857K21.6
opc	comp1_26	SCFD2, MTCH2, MAP1LC3B, DPY19L2, FRYL, RAPGEF4, ZC3H7A, EIF3F, SPATA7, LINC01410, WIPF1, ZMYM2, SLC1A1, INTS2, EHBP1, GTF3C6, TSN, ZMYND11, ACTR10, DYNLT1, NLGN4X, NUPL2, PSD2, ZBTB4, CCSER2, C5orf15, TENM1, STARD7, RBM5, SDHD, DYNLL1, LEPROT, YPEL5, MAGI2, KIAA0586, GATM, RAB6A, CCT6A, NR3C1, FOXN2, SCOC, NDUFV3, IP6K2, AP000648.5, EIF3A, NEBL, EMC2, MAPK10, PHF10, TNS3, MYO5A, PSME3, PAPD4, COP…
opc	comp1_27	LRBA, TRPS1, POLR2B, ANKRD12, SUMO1, RPSA, PTPRG, ALDOC, SCAF11, ZNF24, SETD5, DHRS7, NIPAL3, ZCCHC17, GPR37L1
opc	comp1_28	FXR1, PITHD1, CLOCK, AAK1, ANKRD10, ZC3H15, STK17B, RPL7A, SUMO2, FAM49A, ARL6IP5, HNRNPR
opc	comp1_30	ANXA7, MFF, LUZP2, GABARAPL1, NOVA1, SORCS1, IVNS1ABP, PTPRS, GOLM1, PLP1, SKP1, RFTN2, NRXN1, DNAJC8, SNRPGP10
opc	comp1_31	SCAF8, RBBP8, LDLRAD4, MPRIP-AS1, FAM46A, EIF3E, UBE2H, TNPO1, NEDD9, KDM3A, GNL3, CTSL, ETFA, PAPOLG, ZNF121, JPX, RPS3, CECR1, HMBOX1, SMARCA5, HIF1A, SNRPB2, CAPN7, TLK2, ZNF106, PHF20, EGR2, DCUN1D3, ZNF148, FKBP5, CYCS, SLC25A3, CDC5L, DDX17, SETD2, SMG1P1, G3BP2, TM9SF3, SNX22, SPRY2, NUP155, TMOD1, NUPL1, ZFP36L2, RSRC2, SF3B3, TET2, DNTTIP2, CRKL, NDUFA6, ABHD2, PCBP2, TMEM245, TOMM20, PT…
opc	comp1_32	MEF2C, CS, MYL12B, LDHB, FOXO3, SP100, TOMM22, ADAM28, SIPA1L2, GTF2H1, TERF2IP, GAPDH, FAM133B, GSTM2
opc	comp1_33	ZEB2, SYAP1, SLC8A1-AS1, ABL2, OGFRL1, NFKBIA, AKAP13, STAT2, ERCC1, AAED1, PABPC1, TSC1, RABEP1, RPLP0, AMD1, CCDC18, TMED5
opc	comp1_34	ELL2, FYTTD1, C7orf60, EIF4E, RPL38, SBNO1, PDK4, NR4A2, SET, THAP9-AS1, PLIN2, NGDN, BAG5, AZIN1, SARS
opc	comp1_35	RAB21, TRIM13, UBE4A, ST13, PHACTR1, RPL36AL, FTH1, RPL13, KDM5A, GPR34, C11orf54, FAM178A, FAM204A, ANAPC5, ASCC1, BEX4, DDX3X, YWHAB, RP11-74E24.2, SNX3, KLHL5, USP53, KANSL1L, LAPTM4A, PDS5A, ZSWIM6, PPIG, NCOA1
opc	comp1_37	SHOC2, MYO1E, GART, NAP1L4, ADAM9, PLEKHA2, ZNF131, VMP1, GRAMD3, KPNA3, ATP6V1B2, DIP2A, BAZ1B, PTPRJ, LRRFIP1, UBE3B, ARHGAP26, UBAC2, STARD3NL, RNF10, DNAJC10, SMARCA2, DDX21, NCOA3, PNN, SLC30A9, OXR1, NBPF14, TUG1, ITSN2, TOR1AIP1, MPRIP, STAU1, PPP2CA, DNAJC3, KIAA2026, TPM3, SRGN, ELF1, THUMPD1, TMEM144, RPS4X, ZMIZ1, RPL13A, SAP18, DDX1, PAPOLA, TEX2, STK4, EIF3M, EEF2, HNRNPA3, ZDHHC17, …
opc	comp1_38	GLDC, TMEM132C, ZNF516, KTN1, DPY19L3, KLF10, SEMA3E, CSTF3, ILF3, SRPK1, WNK3, MAP1B, ASPH, ITGA8, PTPN12, SUN1, RNF19A, PAQR3, REL, HNRNPA1, PGM3, G3BP1, MBNL2, PABPN1, PCGF5, ROBO1, CST3, ABCE1, GPALPP1, SRP14, HNRNPA1P48, DIDO1, NSMAF, ZCCHC10, MDM2, HNRNPL, RAB14, USP7, LARS, ANK3, PRKCA, YWHAZ, CUL1, HIAT1, C1orf43, TRAK1, LINC00461, AKIRIN1, PSME4, RPL35A
opc	comp1_39	MAN2A1, DMTF1, RPL37, RABGAP1, SYNJ2BP, ENPP2, MTDH, ETF1, PEX2, GNPTAB, HDGFRP3, UBE2L3, TBC1D24, SOCS6, XPOT, ZNF738, GHITM, RAP2A, IKZF5, RC3H2, TTC3P1, GFRA1, ATP5S, NOVA2, DCTN6, ENY2, CEP350, NOLC1, MRPL18, C3orf70, VDAC1, ST8SIA1, HIP1, EHD3, RP11-631M6.2, RCN2, ARFGAP3, DNAJB1, ERP44, ATAD2B, RP11-553L6.5, PCMT1, PTN, RPL7L1, NAMPT, ST6GAL1, CBX6, SIN3A, EMC3, PPP4R1, SRPK2, HSP90AA2P, TM…
opc	comp1_40	COX4I1, WBP4, TTC19, UFD1L, SPATA13, MED13L, SAP30BP, CYLD, DLG2, PIKFYVE, UQCR10, HAS2, NDRG3, UFM1, PPAPDC1A, TPST1, IRS2, PRUNE2, HNRNPM, DICER1, ABLIM1, CACUL1, TTC17, POLR2J3, THYN1, SHFM1, PXK, FABP7, APP, TBC1D15, BTAF1, NRIP1, VDAC2, MFN1, AP2B1, USP14, SNRPA1, ZFX, SPTAN1, EMC4, ZDBF2, ATP5J, CANX, CSNK1E, TAX1BP1, STAT3, NACA, INO80D, GABPB1-AS1, ZFAND6, CAMSAP2, DR1, EFCAB14, NEGR1, FY…
opc	comp1_41	BCAS1, TMEM167A, OSBPL11, LARP1, PPP2CB, PSMA6, HMP19, PPIP5K2, DDB1, MLLT3, CDS2, PSMA7, SMG1P3, GOLGA8A, KAT2B, GRB2, USP9X, MIB1, PCDH10, MGA, RAB3IP, GTF2A2, CUL3, TRPM7, DPF2, AP3M1, SCAPER, ARMC8, ZNF146, RP11-676M6.1, UBR1, chr22-38_28785274-29006793.1, EIF4A1, CFL2, RAP1B, BRD4, APH1B, SCG3, PRMT2, SECISBP2L, BRD3, KIAA1715, TP53BP1, TTC3, JMY, KIAA1033, UQCRB, SLC2A3, PSMD14, WDR48, TTLL…
opc	comp1_42	SLC5A3, HELZ, CNOT7, IK, NACC2, SNX10, ANAPC16, FRS2, FNDC3A, PPA1, LHFPL3, SERINC1, SHISA9, PHLDA1, CFAP20, CCND2, GBF1, CBR4, SGCE, ERH, KCNJ16, CORO1C, AKAP6, DZIP1, FBXO38, PTP4A1, DOCK1, HEXIM1, DCAF5, HBS1L, SUCLG2, SMU1, SECISBP2, NBPF9, PPP2R5C, COPG2, UQCRC2, RPL10, SLC1A2, SENP6, ALDOA, SH3BGRL, SNHG23, OPA1, CCNC, KDM3B, S100B, RASSF2, ZFR, SOX6, PRPF4B, RPL23, ANKS1B, LINC00657, ETNK1…
opc	comp1_43	NHP2L1, PPM1D, ZNF37BP, MT-ATP6, BICD1, CPEB3, MARK3, CNOT4, RNF216P1, TBC1D5, ZADH2, CTDSP2, RHOQ, NAA35, CEP164, CXADR, YME1L1, P2RX7, ARMCX1, RP11-396K3.1, SUGT1, SNRPG, CIT, CLTC, LRRC49, UBAP2, ATG12, LIN52, ACLY, NBPF10, KIAA0232, IDS, SOX11, OIP5-AS1, ARHGEF40, MT-ATP8, GOLGB1, AGO2, MEGF11, CBWD1, ARPP19, ATCAY, MT-CO3, JAM2, RNPS1, UBE2G2, PHACTR3, PIK3C2A, SNAP91, TIMP2, ARNT2, INSIG1, …
opc	comp1_44	PDGFC, C8orf46, JKAMP, BCHE, G2E3, SLC3A2, GPATCH2L, EPC1, MRPS22, CMC2, SLC39A6, CLASP1, ZNF264, MT-TP, PGK1, LARP4, KIAA1377, MTURN, ATP9A, WRB, SRSF1, ZNF292, OGT, KIDINS220, ATM, CCDC91, DCAF8, ZNF532, PCNX, EFR3A, AL365202.1, MAP4K5, ATXN3, LRP4, TRIM2, ADD3, NELFCD, PREPL, PPWD1, RUFY2, TPP2, WDR11, PLCE1, ATP1B3, PALLD, NCAM1, FBXO7, ELP2, SUZ12P1, PDCD10, ZNF704, HERC1, GPI, INTS6, UBR2, …
opc	comp1_45	CRTAC1, C17orf80, KANSL2, RPS12, ERCC6L2, CACNA1A, UBE2R2, SNHG6, ETV1, APPL2, THSD7A, TUBB2B, AGAP1, MRPL48, TEK, SESN3, GUCY1A2, PHLPP1, MIS12, DENND5A, UHRF1BP1L, CSPP1, SLC4A7, STARD4, HNRNPC, NDFIP1, ZC2HC1A, RHOBTB3, CTB-89H12.4, ING3, TAF1D, JMJD1C, KIF21A, SORBS1, KPNA2, DNAJA2, EEA1, RBM33, CNOT2, SMC1A, SFT2D1, KCNH8, PRPF40A, Y_RNA, CDH2, BRWD1, ZNF91, PPP2R2A, NFASC, PBRM1, ARMCX3, ST…
opc	comp1_46	AKAP11, SLC23A2, ASXL2, MAP3K4, HSPD1P1, KLRC2, DDX58, EWSR1, AASDHPPT, CIRBP, RGMB, YY1, ZKSCAN1, PLOD2, NDUFB2, LRRTM3, SLC41A2, HERC2P9, ATP5G2, CRYAB, MBP, OMG, DNAJB6, RIT1, PPFIA1, VCL, CDK19, NDUFS4, NFIC, HMGB1, ANKIB1, PPP1R12A, H3F3C, FXYD6, PELI1, NAALAD2, KHDRBS3, DPYSL2, HSPD1, TARDBP, DZIP3, MCL1, DNAJB4, SSB, NDUFA5, CLK1, BOD1L1
opc	comp1_47	LINC-PINT, CBWD2, CPSF6, C2orf68, LMAN1, DYNC1LI1, RASA1, KIAA0226, NAV3, MKNK1, NCOA4, ZMAT1, HSPA5, EIF2S3, SFSWAP, PSMA2, RDH11, HSP90B1, DYRK1A, NARS, CALCOCO2, ARPC3, FTL, COPS7A, DDX24, ATP5J2, ATP6AP2, AP3S1, LAMP2, GSN, BNIP3L, COX7B, PHF14, EIF5B, SLC11A2, CYFIP1, ENTPD4, EEF1A1, SLC38A2, APMAP, ZNF451, PSMD7, CHD6, RBM25, MBNL1, SRSF5, EIF4G2, RBX1, FAM49B, FAM208B, FNBP4, ASAH1, XRCC5,…
opc	comp1_48	UBB, DIP2B, PCNT, EEF1A1P5, UHRF2, SORL1, MORF4L1, SETX, KIAA1109, PCM1, USP16, YLPM1, ATP5E, ITPR2, P4HA1, RP11-572P18.1, NUCKS1, MORF4L1P1, COQ10B, ABCA1
opc	comp1_49	SAT1, RPL12, TMSB4X, SLC25A37, SPTLC2, CTSB, RPL23A, CEP170, RPS6, RPL9, STOM, APEX1, GLIPR1, B2M, RPS25, PDIA3, CHD1, HLA-DRA, RPS11, SRGAP2C, RPL19, CD74, CDC42, NUDT3, ID2, RPL5
opc	comp1_50	C5orf42, TEAD1, CCDC173, KCTD16, RPL14, BLOC1S6, MATR3, RPL27A, ZMYM5, SCML1, C3orf38, NIFK, ATPIF1, CTNND2, MBD5, TAF2, CCDC47, SPOCK3, GOLGA8B, PCF11, NLGN2, NONO, HIVEP2, N4BP1, NF1, FBXO21, PHF3, H2AFV, NCAM2, PPP1R10, HIGD1A, MAPRE2, GIGYF1, XRN1, STAT1, JARID2, RBM23, OAZ2, HMGCR, GALNT7, UBE2D3, SDCBP, WDR59, C14orf166, NUP88, TPI1, PSMG2, NEMF, RORA, MATN2, SAMHD1, ARIH1, TXLNG, ZNF462, V…
opc	comp1_51	SLC22A17, KLHL18, WAC, R3HDM1, SPECC1, PCMTD1, LDLR, MPC1, NCOA2, RTN3, ARRDC4, CPNE3, CLDN11, GRIA2, RP11-217O12.1, SHISA7, KIAA1107, MAST4, MROH9, RP11-488L18.10, THY1
opc	comp1_53	EPM2AIP1, MEG3, EXOSC6, CEP290, ROCK1, AHI1, CACNA2D1, HNRNPDL, HTRA1, MLF1, RPL39, SKIL, TSC22D1, ARID1A
opc	comp1_55	MYEF2, ERN1, SMCHD1, SRP72, PPIA, KLHL28, FAM8A1, FTO, GNA12, TMEM168, RTN1, SMAD3, ZBED5, RP11-1114A5.4, FADS1, XRN2, TMX4, ZCCHC14, REEP3, CCDC82, GRIA3, UQCRFS1, SAMD4A, GLG1, NSUN6, VPS8, AMFR, CIPC, NDRG4, RAPGEF2, HIF3A, PPHLN1, CRBN, ST6GAL2, QDPR, SERINC5, TCF7L2, LUC7L, SCN3A, SAFB2, TCEAL2, GAPVD1, FUT8, KIF2A, HTT, CSNK1A1, XYLT1, ARAP2, DNAJC7, EPN2, ARHGAP21, MALAT1, PARD3, FGF14, SG…
opc	comp1_56	USP2, ZNF655, KLHL42, PGAP1, TCEAL1, SREK1, ZNF644, TNRC6C, SLTM, SRSF4
opc	comp1_57	HMGB1P10, SYCP2, RP11-673C5.1, PTMA, FAF2, STIP1, HMGB1P5, PAN3, HECTD4, HNRNPH3, CSMD2, CAP1, LRRN1
opc	comp1_61	SHOC2, MYO1E, GART, NAP1L4, ADAM9, PLEKHA2, ZNF131, VMP1, GRAMD3, KPNA3, ATP6V1B2, BAZ1B, PTPRJ, LRRFIP1, UBE3B, ARHGAP26, UBAC2, STARD3NL, RNF10, DNAJC10, NCOA3, PNN, SLC30A9, OXR1, NBPF14, TUG1, ITSN2, TOR1AIP1, MPRIP, STAU1, PPP2CA, DNAJC3, KIAA2026, TPM3, SRGN, THUMPD1, ZMIZ1, RPL13A, SAP18, DDX1, PAPOLA, TEX2, EIF3M, HNRNPA3, ZDHHC17, CBL, SEC63, TFRC, FKBP1A, APLP2, RPS14, SPP1, SCAMP1, ACS…
opc	comp1_62	DIP2A, SMARCA2, DDX21, TMEM144, LPL, GPATCH8, POMP, NDUFA1, CNBP, SARAF, LONP2, PAFAH1B2, NBPF1, SRP9, TM2D1
opc	comp1_63	ELF1, STK4, EEF2, API5, USP15, CFL1, HMGN1, CELF2, PTEN, TMBIM4, UBC, RIN2, ELMO1, HUWE1, TMED10, RPL30, ABI1, DAB2, PRKD3, RPS27, RPL34, HNRNPH1
opc	comp1_65	MAN2A1, DMTF1, RPL37, RABGAP1, SYNJ2BP, ENPP2, MTDH, PEX2, HDGFRP3, RAP2A, RC3H2, DCTN6, ENY2, C3orf70, EHD3, RP11-631M6.2, ATAD2B, NAMPT, ST6GAL1, EMC3, TM9SF2, PTAR1, PIK3C3, MED28, PPA2, SGK1, RPS20, PREX2, AFAP1, UBXN7, KLF3, RPL37A, GON4L, SCARB2
opc	comp1_66	GNPTAB, ZNF738, IKZF5, NOVA2, RP11-553L6.5, PTN, PCDH15, MMP16, RALYL, USP34, ATP1B1, SCRG1, KIF3A
opc	comp1_67	UBE2L3, TTC3P1, GFRA1, NOLC1, VDAC1, CBX6, SRPK2, PHYHIPL, EPS8, SLITRK2, ABAT, NTRK2, RPL10A, VCAN, RBM8A, EIF4A2
opc	comp1_68	TBC1D24, SOCS6, GHITM, ST8SIA1, ARFGAP3, ERP44, RPL7L1, DDX6, BEX1, HINT1, SNHG24, FEM1C, SAR1B, FDPS, ELF2, PDIA6, CCT3, CAST, NLGN1
opc	comp1_69	ETF1, XPOT, ATP5S, CEP350, HIP1, SIN3A, PPP4R1, STIM2, CDK13, SON, CD59, PTPLB, CACYBP, AZI2, ARPP21, ATP13A4, CCDC181, SORT1
opc	comp1_71	BCAS1, TMEM167A, LARP1, PPP2CB, PSMA6, DDB1, MLLT3, CDS2, PSMA7, SMG1P3, GOLGA8A, GRB2, MIB1, PCDH10, MGA, GTF2A2, CUL3, TRPM7, DPF2, AP3M1, SCAPER, ZNF146, RP11-676M6.1, UBR1, chr22-38_28785274-29006793.1, BRD4, APH1B, SCG3, PRMT2, SECISBP2L, TP53BP1, JMY, KIAA1033, SLC2A3, PSMD14, WDR48, SLC44A1, HELLPAR, MYADM, ZHX1, NIPBL, PDZD8, RBPJ, GTF2I, GAP43, SNTG1, NIM1K, CTNNAL1, CDKL1, ACER3, ERBB3,…
opc	comp1_72	OSBPL11, HMP19, PPIP5K2, KAT2B, USP9X, RAB3IP, KIAA1715, TTC3, UQCRB, TTLL7, CHL1, ATP5A1, SRGAP3, SOX4, MEAF6, YWHAQ
opc	comp1_73	ARMC8, EIF4A1, CFL2, RAP1B, BRD3, ADD1, FGF12, OAZ1, CCND1, PDS5B, SCD5, DOCK3, NFIA
opc	comp1_74	NHP2L1, PPM1D, ZNF37BP, BICD1, MARK3, CNOT4, RNF216P1, TBC1D5, ZADH2, NAA35, CEP164, RP11-396K3.1, SUGT1, SNRPG, CIT, CLTC, UBAP2, IDS, SOX11, OIP5-AS1, ARHGEF40, GOLGB1, AGO2, ARPP19, RNPS1, PHACTR3, SNAP91, NIN, SUB1, MEF2A, RNU6-118P, SNX9, HERC2P2, SNRPN, HDLBP, AEBP2, YBX3, PFN2, SNX6, TCERG1, CLK4, MT-CYB, EIF5, SRSF6, SEZ6L, IDI1, TMEM170A, KLF4, PSMA3-AS1, MT-ND4, TAB2, ZNF275, GLCCI1, VA…
opc	comp1_75	CPEB3, P2RX7, LRP1, CBX5, AKAP12, NR6A1, MKLN1, CREB5, TAF7, IGFBP5, PER2
opc	comp1_76	CTDSP2, RHOQ, CXADR, YME1L1, ATG12, NBPF10, KIAA0232, MEGF11, UBE2G2, ARNT2, INSIG1, RHEB, FOXK2, RALGAPA1, CYB5B, RP11-386J22.3, PIAS1, TLE4, BPTF, FAM173B, NPAS3, YTHDF2, FUS, TOP1, ERO1L, NPEPPS, SENP5, PTP4A2, PSMB4, GCC2, DDAH1, B3GAT2, BCLAF1, CLCN3
opc	comp1_77	MT-ATP6, ARMCX1, MT-ATP8, MT-CO3, SREBF2, RAB8B, PPP6R3, INTS10, MT-CO1, MT-ND3, RP5-857K21.11, MTATP6P1
opc	comp1_78	LRRC49, JAM2, CTC-444N24.11, CNKSR3, CALCRL, TMEM161B-AS1, DSCAM, TERF1, PSD3, TNFRSF21, UNC80, CNTN1, UGDH, UBA6, PTPN4, RPL15, TMEM59, SYNE1
opc	comp1_79	LIN52, ACLY, CBWD1, PIK3C2A, TAOK3, ANKRD28, DMD, MT-ND2, LPIN1, CHD9, NAA25, ITM2A, MT-ND4L, LINC01578, ROCK2, LLNLF-187D8.1, MT-CO2, LRRC4C, H3F3B, RALGPS2, WDR26, MTND2P28, SDC3, MIER1
opc	comp1_80	ATCAY, TIMP2, SMC5, ATP6V1G1, ATP8A1, RNF145, CACNB2, SEC61B, TRIM9, RP11-35N6.1, ATP5L, FNIP1, OPHN1, PDGFRA, NR2C2, ATP1A2, AGO3, SPTBN1
opc	comp1_81	PDGFC, C8orf46, JKAMP, BCHE, G2E3, SLC3A2, GPATCH2L, EPC1, MRPS22, CMC2, SLC39A6, CLASP1, ZNF264, MT-TP, PGK1, LARP4, KIAA1377, MTURN, ATP9A, WRB, SRSF1, ZNF292, OGT, KIDINS220, ATM, DCAF8, ZNF532, PCNX, EFR3A, AL365202.1, MAP4K5, ATXN3, LRP4, TRIM2, ADD3, NELFCD, PREPL, PPWD1, TPP2, WDR11, PLCE1, ATP1B3, PALLD, NCAM1, FBXO7, SUZ12P1, PDCD10, ZNF704, HERC1, GPI, INTS6, UBR2, SEPT8, REV3L, SCG5, C…
opc	comp1_82	CCDC91, RUFY2, ELP2, LYRM2, PEG3, C5orf64, ZBTB20, ZNF791, MBTPS1, CASC15, PTK2, MGST3, NCKAP1
opc	comp1_83	CRTAC1, C17orf80, KANSL2, RPS12, ERCC6L2, CACNA1A, UBE2R2, SNHG6, ETV1, APPL2, THSD7A, TUBB2B, AGAP1, MRPL48, TEK, SESN3, PHLPP1, MIS12, DENND5A, UHRF1BP1L, CSPP1, SLC4A7, STARD4, HNRNPC, ZC2HC1A, RHOBTB3, CTB-89H12.4, ING3, TAF1D, JMJD1C, SORBS1, KPNA2, RBM33, CNOT2, SMC1A, SFT2D1, KCNH8, PRPF40A, Y_RNA, CDH2, BRWD1, ZNF91, PPP2R2A, NFASC, PBRM1, ARMCX3, ST5, GOSR1, DAD1, BDP1, KPNB1, TARS, CCDC…
opc	comp1_84	GUCY1A2, KIF21A, EEA1, SMC2, SS18, ATL1, LRRK2, CHCHD2, OLIG1, MT3, SLAIN1, XPO7, SV2A, CCNL1, STRIP1
opc	comp1_86	DNAJA2, KIF5A, SMG1, THBS2, POU6F2, DCC, WDR45B, TSPYL4, USP47, DLC1, CLASP2
opc	comp1_90	UBB, DIP2B, PCNT, EEF1A1P5, UHRF2, MORF4L1, PCM1, USP16, YLPM1, RP11-572P18.1, NUCKS1, MORF4L1P1
opc	comp1_92	SCML1, CCDC47, GOLGA8B, PCF11, NLGN2, HIVEP2, NF1, PPP1R10, ARIH1, ZNF462, FOSB, STRN3, CLDND1, ZC3H4, KPNA6, ASAP1
opc	comp1_93	TBC1D24, SOCS6, GHITM, ST8SIA1, DDX6, HINT1, FEM1C, FDPS, ELF2, PDIA6, CCT3, NLGN1

## Sheet: Table S4c
Table S4c Cell type specific coexpression networks computed from the Tasic dataset
row	col	weight	Celltype_network
ENC1	VSNL1	0.999829	astrocyte
FGF9	VSNL1	0.999724	astrocyte
FGF9	ENC1	0.999707	astrocyte
SYN1	ENC1	0.999572	astrocyte
SYN1	VSNL1	0.999196	astrocyte
VSNL1	ATP1A3	0.999154	astrocyte
SYN1	FGF9	0.999032	astrocyte
ENC1	ATP1A3	0.99899	astrocyte
FGF9	ATP1A3	0.998833	astrocyte
MAF	KIAA0922	0.998646	astrocyte
VSNL1	SNAP25	0.998042	astrocyte
FGF9	SNAP25	0.997084	astrocyte
ATP1A3	SNAP25	0.997048	astrocyte
SYN1	SERPINI1	0.990983	astrocyte
ENC1	SERPINI1	0.990154	astrocyte
VSNL1	SERPINI1	0.988491	astrocyte
ENC1	SNHG11	0.988277	astrocyte
VSNL1	SNHG11	0.988048	astrocyte
TMSB4Y	THG1L	0.987234	astrocyte
ATP1A3	SNHG11	0.985945	astrocyte
TMSB4Y	MAF	0.982178	astrocyte
TMSB4Y	KIAA0922	0.981791	astrocyte
RTN1	SNAP25	0.975336	astrocyte
RTN1	VSNL1	0.972945	astrocyte
RTN1	ATP1A3	0.972574	astrocyte
THG1L	KIAA0922	0.967321	astrocyte
THG1L	MAF	0.966541	astrocyte
ENC1	ACOT7	0.964615	astrocyte
VSNL1	ACOT7	0.963933	astrocyte
BTG1	MAF	0.95952	astrocyte
BTG1	KIAA0922	0.958699	astrocyte
RPS28	ATG7	0.95806	astrocyte
HLA-G	KIAA0922	0.956132	astrocyte
HLA-G	MAF	0.955683	astrocyte
HNRNPK	GM7964	0.955185	astrocyte
FGF9	MEF2C	0.954558	astrocyte
MEF2C	VSNL1	0.954089	astrocyte
ACOT7	SERPINI1	0.953051	astrocyte
SYN1	MEF2C	0.952396	astrocyte
TMSB4Y	HLA-G	0.944632	astrocyte
AP2M1	GM13509	0.944415	astrocyte
MAP1B	SNAP25	0.943042	astrocyte
SASS6	SNAP25	0.939806	astrocyte
ATP5O	GM5436	0.936924	astrocyte
SNRPN	ACOT7	0.936562	astrocyte
MAP1B	VSNL1	0.936558	astrocyte
CALM2	SNHG11	0.936401	astrocyte
THG1L	BTG1	0.934978	astrocyte
FGF9	MAP1B	0.934376	astrocyte
PALLD	ABHD17C	0.933413	astrocyte
CALM2	ATP1A3	0.933017	astrocyte
CALM2	ENC1	0.931743	astrocyte
VSNL1	SASS6	0.931653	astrocyte
TUBB4A	PTPRD	0.929093	astrocyte
PLCE1	PCDHGA12	0.923926	astrocyte
ACACB	RBM45	0.922098	astrocyte
FSTL1	MUSK	0.918179	astrocyte
RPL18A	GM15427	0.917442	astrocyte
CD63-PS	ST7L	0.916028	astrocyte
ALYREF	MUSK	0.916013	astrocyte
ENC1	SNRPN	0.912964	astrocyte
RTN4	MUSK	0.912185	astrocyte
VSNL1	SNRPN	0.911697	astrocyte
MAF	B2M	0.911541	astrocyte
FBXL15	ENPP2	0.910392	astrocyte
RTN1	SASS6	0.909071	astrocyte
SUMO2	AP3D1	0.907126	astrocyte
MAF	SKIL	0.906937	astrocyte
KIAA0922	SKIL	0.899607	astrocyte
FSTL1	RTN4	0.898416	astrocyte
TMSB4Y	B2M	0.898039	astrocyte
THG1L	GM14303	0.895349	astrocyte
RPL37	RPL37RT	0.893015	astrocyte
RPS29	GM14303	0.892884	astrocyte
BTF3	GM3531	0.892445	astrocyte
PPIA	GM9234	0.892164	astrocyte
GM22270	SERPINI1	0.891091	astrocyte
PAK1	ACOT7	0.890073	astrocyte
RTN1	CDK14	0.888042	astrocyte
ENC1	PAK1	0.887443	astrocyte
RPL3-PS1	RPL3	0.887304	astrocyte
H3F3B	MAF	0.886934	astrocyte
TMSB4Y	GM14303	0.886932	astrocyte
H3F3B	KIAA0922	0.886087	astrocyte
TUBB4A	ENPP2	0.884271	astrocyte
MAF	CCNL1	0.883951	astrocyte
PKM	RP24-324L19.3	0.883948	astrocyte
BTG1	SKIL	0.883209	astrocyte
KIAA0922	SNX5	0.883126	astrocyte
ABHD2	RP23-378C15.2	0.882337	astrocyte
TMSB4Y	RPS27A	0.881413	astrocyte
KIAA0922	CCNL1	0.880868	astrocyte
ZNF704	GAD1	0.877219	astrocyte
ZWINT	SNAP25	0.87595	astrocyte
THG1L	SNX5	0.875939	astrocyte
EPB4.1L2	KIAA0922	0.875218	astrocyte
FBXL15	TUBB4A	0.87515	astrocyte
TACC1	B2M	0.874751	astrocyte
MAP1B	ZWINT	0.874684	astrocyte
HLA-G	B2M	0.874156	astrocyte
EPB4.1L2	MAF	0.873852	astrocyte
PAK1	SERPINI1	0.873048	astrocyte
THG1L	RPS27A	0.870416	astrocyte
TOP2B	GAD1	0.870209	astrocyte
TMSB4Y	SNX5	0.869778	astrocyte
GM9800	PTMA	0.868585	astrocyte
MAF	GM14303	0.868093	astrocyte
ANK3	GATM	0.867343	astrocyte
MUSK	SVEP1	0.866875	astrocyte
HLA-G	H3F3B	0.864777	astrocyte
RTN1	CHN1	0.864648	astrocyte
VSNL1	ZWINT	0.863643	astrocyte
MUSK	ADIPOR1	0.863466	astrocyte
ZMIZ1	GM2308	0.862209	astrocyte
RPS16	RPS16-PS2	0.86218	astrocyte
TMSB4Y	GM11478	0.862024	astrocyte
CD9	RP23-378C15.2	0.861662	astrocyte
COX17	FOXO3	0.861442	astrocyte
FSTL1	ADIPOR1	0.861437	astrocyte
GM11478	MAF	0.861253	astrocyte
FSTL1	SVEP1	0.861026	astrocyte
MAP1B	MLLT11	0.860003	astrocyte
CNTN1	STK25	0.859671	astrocyte
LGMN	KIAA0922	0.859479	astrocyte
LGMN	MAF	0.858465	astrocyte
MLLT11	SNAP25	0.858253	astrocyte
TUBB4A	CRYAB	0.857649	astrocyte
RPL4	GM5835	0.856072	astrocyte
GSTP1	ENPP2	0.855718	astrocyte
FGF9	MLLT11	0.854565	astrocyte
SCN2B	FAM3C	0.853999	astrocyte
TMSB4Y	RN18S-RS5	0.852727	astrocyte
SYN1	GM22270	0.852285	astrocyte
ENC1	GM22270	0.852024	astrocyte
RN18S-RS5	THG1L	0.851749	astrocyte
GM11478	TACC1	0.851584	astrocyte
GM2A	ABHD2	0.851249	astrocyte
RPS28	GLYR1	0.850822	astrocyte
FAU	KIAA0922	0.850128	astrocyte
GM1821	UBC	0.849462	astrocyte
TMSB4Y	TACC1	0.849234	astrocyte
RPS23	MAF	0.849207	astrocyte
ALYREF	RTN4	0.847744	astrocyte
FAU	MAF	0.847099	astrocyte
MAP1B	ATPIF1	0.843376	astrocyte
ENPP2	CRYAB	0.843148	astrocyte
KPNA1	THG1L	0.842648	astrocyte
RPS23	KIAA0922	0.842343	astrocyte
SYNGAP1	KPNA6	0.84233	astrocyte
GM4617	PTMA	0.842187	astrocyte
FBXL15	CNP	0.841419	astrocyte
ERH	GM10131	0.840258	astrocyte
TANC2	VPS33B	0.839389	astrocyte
MAF	TACC1	0.838314	astrocyte
CHD7	ZHX3	0.838024	astrocyte
ELAVL3	CHD7	0.837119	astrocyte
ZWINT	SCN2B	0.836417	astrocyte
MT-ND1	KIAA0922	0.835828	astrocyte
PLCE1	DENND5B	0.835505	astrocyte
ATP5G2	AP3D1	0.835413	astrocyte
GOT1	ACOT7	0.834272	astrocyte
MT-TQ	RN18S-RS5	0.833223	astrocyte
VSNL1	CDK14	0.833212	astrocyte
ATP1A3	CDK14	0.8319	astrocyte
RN18S-RS5	PICALM	0.831244	astrocyte
FBXL15	SLC38A2	0.831065	astrocyte
MT-ND1	MAF	0.831017	astrocyte
HSP90AA1	ACOT7	0.830363	astrocyte
CALM1	SNAP25	0.829613	astrocyte
ATP6V1G2	RTN1	0.829453	astrocyte
FGF9	CALM1	0.829038	astrocyte
TUBB4A	GM1821	0.828194	astrocyte
CALM1	ATP1A3	0.82752	astrocyte
YWHAZ	MEF2C	0.827368	astrocyte
GM14539	USMG5	0.827316	astrocyte
HADHB	GM13910	0.827282	astrocyte
MT-ND6	MT-ND5	0.826257	astrocyte
GM5499	TMX2	0.825549	astrocyte
FBXL15	CRYAB	0.824094	astrocyte
APP	MAP1B	0.823486	astrocyte
SEPT8	CHST1	0.823422	astrocyte
ZWINT	FAM3C	0.822878	astrocyte
PLCE1	STX16	0.822303	astrocyte
FBXL15	PTPRD	0.822297	astrocyte
ARPP21	GM22270	0.822185	astrocyte
TMSB4Y	KPNA1	0.821605	astrocyte
ABHD2	CD9	0.821572	astrocyte
ACTB	GM14303	0.821549	astrocyte
MTPN	ADIPOR1	0.820646	astrocyte
FBXL15	GSTP1	0.819485	astrocyte
CKB	GM12892	0.818917	astrocyte
GM6863	NACA2	0.817685	astrocyte
RTN4	SVEP1	0.817653	astrocyte
THG1L	ACTB	0.817243	astrocyte
NRF1	SCYL3	0.81581	astrocyte
MGEA5	B4GAT1	0.815714	astrocyte
GM6055	MAP1LC3B	0.815461	astrocyte
H3F3B	CCNL1	0.815329	astrocyte
RPL21-PS8	RPL21	0.814406	astrocyte
AFAP1	MUSK	0.814394	astrocyte
RPL5	B2M	0.81303	astrocyte
ALYREF	ADIPOR1	0.812872	astrocyte
RPL18	GM13436	0.81287	astrocyte
DDX1	RTN4	0.812411	astrocyte
ATP6V0C	CDK14	0.81095	astrocyte
TUBA1A	NCALD	0.809729	astrocyte
TSPAN7	CLU	0.809684	astrocyte
TMSB4Y	ACTB	0.80966	astrocyte
SNAP25	CHN1	0.808158	astrocyte
CALU	MUSK	0.807945	astrocyte
SERINC3	B2M	0.807722	astrocyte
BTG1	JMJD1C	0.806594	astrocyte
GPRASP1	MAP1B	0.806038	astrocyte
RPS19	SKIL	0.805662	astrocyte
ZBTB44	RBM45	0.805619	astrocyte
RAB12	SMARCC1	0.804466	astrocyte
LZTFL1	KPNA6	0.804367	astrocyte
SLC38A2	ENPP2	0.803699	astrocyte
ATP1A3	CHN1	0.803605	astrocyte
FAM3C	SNAP25	0.803181	astrocyte
MT-ND2	MT-RNR2	0.802983	astrocyte
GM27015	GM10800	0.80254	astrocyte
LGMN	SKIL	0.802061	astrocyte
YWHAZ	VSNL1	0.800779	astrocyte
RTN4	ADIPOR1	0.800613	astrocyte
MT-ND1	FAU	0.800598	astrocyte
GM1840	GPI	0.800277	astrocyte
YWHAZ	FGF9	0.80001	astrocyte
ATP6V1A	SNAP25	0.800008	astrocyte
KIAA0922	SP3	0.799806	astrocyte
JMJD1C	KIAA0922	0.799711	astrocyte
GM5805	BTG1	0.799473	astrocyte
HNRNPL	C12ORF57	0.798955	astrocyte
KPNA1	ACTB	0.798821	astrocyte
GM5805	KIAA0922	0.798742	astrocyte
SOX8	PISD-PS1	0.798237	astrocyte
TOP2B	ZNF704	0.797907	astrocyte
RAB11B-PS2	RAB11B	0.797769	astrocyte
GM6977	FTH1	0.79773	astrocyte
GABBR1	SEPT8	0.796891	astrocyte
COX17	SETD1B	0.796838	astrocyte
MT-ND4	MT-RNR2	0.796397	astrocyte
FSTL1	CALU	0.796219	astrocyte
MAF	SP3	0.796041	astrocyte
ACTR2	ACTB	0.795872	astrocyte
TRA2A	TSPAN5	0.795713	astrocyte
MAP1B	SCN2B	0.795642	astrocyte
GM1821	PTPRD	0.79313	astrocyte
GM21399	PRDX1	0.792823	astrocyte
ENPP2	CNP	0.79258	astrocyte
ATP6V1G2	SNAP25	0.792196	astrocyte
PISD-PS1	RNF214	0.792184	astrocyte
GLYR1	ATG7	0.792142	astrocyte
QRICH1	IRAK2	0.791173	astrocyte
FSTL1	DDX1	0.79087	astrocyte
MT-ND2	MT-ND1	0.79069	astrocyte
ENPP2	PPP1R16B	0.790452	astrocyte
TUBA1A	NMNAT2	0.789722	astrocyte
MT-ND2	KIAA0922	0.789402	astrocyte
COX17	SMC4	0.789159	astrocyte
RPL18A	B2M	0.789108	astrocyte
DECR2	SCHIP1	0.789107	astrocyte
GM2A	CD9	0.788669	astrocyte
ATP5G2	SUMO2	0.788614	astrocyte
MT-TP	KPNA1	0.788447	astrocyte
MT-ND1	RPL37	0.788129	astrocyte
ACSL4	CHD7	0.788127	astrocyte
ATP6V1A	VSNL1	0.787831	astrocyte
RPS18	RPL18A	0.787577	astrocyte
TUBA1B	SERPINI1	0.787373	astrocyte
TUBA1B	ACOT7	0.786602	astrocyte
ZBTB44	ACACB	0.786487	astrocyte
MT-ND2	MAF	0.786403	astrocyte
MAP1B	FAM3C	0.78635	astrocyte
FSTL1	MTPN	0.78629	astrocyte
TUBB	NMNAT2	0.78569	astrocyte
TMSB4Y	SERF2	0.785084	astrocyte
MAF	RPS19	0.784994	astrocyte
TUBB3	ATP1A3	0.784562	astrocyte
MT-ND1	MT-RNR2	0.784332	astrocyte
GSTP1	TUBB4A	0.783977	astrocyte
PRUNE2	GM2A	0.783962	astrocyte
ACSL4	ELAVL3	0.783763	astrocyte
RPS27A	SNX5	0.782935	astrocyte
TUBA1B	VSNL1	0.782599	astrocyte
GM7901	PHGDH	0.782393	astrocyte
ELAVL3	ZHX3	0.78232	astrocyte
TMSB4Y	RPL5	0.782318	astrocyte
RPS29	ACTB	0.781852	astrocyte
ETV5	MYEF2	0.780923	astrocyte
MAF	SERF2	0.780887	astrocyte
MYL6	SSU72	0.779579	astrocyte
TTC3	ARPP21	0.77827	astrocyte
FGF9	TUBB3	0.777786	astrocyte
VSNL1	ATPIF1	0.777718	astrocyte
SUCLA2	CARMIL1	0.776989	astrocyte
MT-ND2	CCNL1	0.776425	astrocyte
GM11478	SCOC	0.776322	astrocyte
EGR1	CLCN4-2	0.776243	astrocyte
ALDH7A1	DDX23	0.77623	astrocyte
TUBB4A	ANK3	0.775756	astrocyte
THG1L	ACTR2	0.775352	astrocyte
WNK1	RPL5	0.775099	astrocyte
ENC1	TUBB3	0.774985	astrocyte
OCRL	MID1IP1	0.774043	astrocyte
GM9800	GM4617	0.773989	astrocyte
FGF9	ATPIF1	0.77357	astrocyte
TAOK2	GAD1	0.773029	astrocyte
DDX1	MTPN	0.772748	astrocyte
GPRASP1	FAM3C	0.772691	astrocyte
NWD1	SGK3	0.772629	astrocyte
PCDHGA12	DENND5B	0.772512	astrocyte
BC002163	NDUFS5	0.771995	astrocyte
GM3200	ST7L	0.771914	astrocyte
MT-CO1	MT-ND1	0.77181	astrocyte
LZTS1	PRICKLE2	0.77168	astrocyte
EPB4.1L2	CST3	0.771587	astrocyte
HSP90AA1	SNRPN	0.771252	astrocyte
GRN	SKIL	0.771102	astrocyte
VPS54	HBS1L	0.770951	astrocyte
GOT1	SNRPN	0.77046	astrocyte
GM37065	NPAS2	0.770137	astrocyte
RPS23	LGMN	0.770058	astrocyte
EBF1	ADIPOR1	0.769766	astrocyte
GM15564	YWHAB	0.769703	astrocyte
ATP6V1G2	CHN1	0.769619	astrocyte
GLYR1	EWSR1	0.76957	astrocyte
TUBB	RPS11	0.769527	astrocyte
FAU	EPB4.1L2	0.768852	astrocyte
SIRT6	NFIX	0.768654	astrocyte
MT-ND4	MT-ND2	0.767797	astrocyte
MAF	SERINC3	0.766851	astrocyte
MT-TQ	THG1L	0.766481	astrocyte
RPS29	THG1L	0.766133	astrocyte
MT-TP	THG1L	0.765901	astrocyte
FBXL15	RP24-224N3.8	0.765853	astrocyte
TRPM7	GM37065	0.765843	astrocyte
ZFYVE27	PCDHGA12	0.765064	astrocyte
TMEM161B	CHD7	0.764809	astrocyte
TACC1	GM21596	0.764452	astrocyte
GM7204	PRDX1	0.763021	astrocyte
CDK14	YWHAB	0.761879	astrocyte
PPP3CA	SNHG11	0.761514	astrocyte
ATP6V1A	ZWINT	0.761082	astrocyte
SMCO1	TTYH3	0.760646	astrocyte
PRUNE2	ABHD2	0.760462	astrocyte
BTG1	RPS19	0.760042	astrocyte
NSF	MLLT11	0.75951	astrocyte
SYNGAP1	SUMO1	0.759436	astrocyte
TMSB4Y	SCOC	0.759046	astrocyte
ACTB	RPL37A	0.758938	astrocyte
MT-CO1	MT-RNR2	0.758931	astrocyte
RPS11	B2M	0.758762	astrocyte
CLCN3	TTYH3	0.758377	astrocyte
TMEM161B	ELAVL3	0.75825	astrocyte
ALYREF	AFAP1	0.758196	astrocyte
ACSL4	ZHX3	0.757876	astrocyte
CD63-PS	BLOC1S1	0.757728	astrocyte
EPN2	KCNIP3	0.756848	astrocyte
GM2308	TPP2	0.756719	astrocyte
FGF9	NSF	0.756697	astrocyte
RNU1-20P	TPD52L2	0.756609	astrocyte
MT-TQ	TMSB4Y	0.75638	astrocyte
CALM2	GRIN2B	0.756357	astrocyte
GM15564	ACTB	0.755912	astrocyte
BTG1	BTG2	0.755711	astrocyte
MID1IP1	COX17	0.75524	astrocyte
CCNL2	SCG2	0.754672	astrocyte
SCN2B	STK25	0.75439	astrocyte
GM5805	ITM2B	0.754111	astrocyte
GM5805	THG1L	0.754014	astrocyte
RPS14	GM5805	0.753786	astrocyte
NCALD	ZNF704	0.75378	astrocyte
FAM81A	SPTAN1	0.75372	astrocyte
GUCY1B3	GM10801	0.753694	astrocyte
HMGN3	ZNF260	0.753426	astrocyte
RHOB	BTG1	0.752637	astrocyte
KPNA1	GM15564	0.752486	astrocyte
PCDHGA12	STX16	0.752206	astrocyte
BNIP3L	THG1L	0.7522	astrocyte
GOT1	HSP90AA1	0.751929	astrocyte
ARPC4	KCNIP3	0.751509	astrocyte
WBP4	VAMP4	0.751433	astrocyte
NDRG4	SNHG11	0.751402	astrocyte
SOX8	RNF214	0.751331	astrocyte
SERBP1	RASSF2	0.751307	astrocyte
GABBR1	CHST1	0.751215	astrocyte
MT-TP	TMSB4Y	0.751094	astrocyte
RPL13A	ACTB	0.75097	astrocyte
GM9234	GM13509	0.750912	astrocyte
9830144P21RIK	SLC20A1	0.750721	astrocyte
COX17	GM3839	0.750465	astrocyte
TUBB	MUSK	0.749117	astrocyte
MAF	SCOC	0.748907	astrocyte
RPL9-PS6	RPL9	0.748821	astrocyte
SPOP	CREBL2	0.748646	astrocyte
HLA-G	WNK1	0.74833	astrocyte
MAF	RPS9	0.748135	astrocyte
NSF	SNAP25	0.748085	astrocyte
KIAA1191	HMGB1	0.747581	astrocyte
RHOB	MAF	0.747468	astrocyte
GM10116	FTL1	0.74744	astrocyte
HSP90AA1	VSNL1	0.747213	astrocyte
GM21738	TBCK	0.747209	astrocyte
RPS9	KIAA0922	0.746942	astrocyte
ELAVL3	TJP1	0.74681	astrocyte
AKTIP	RP23-234F9.2	0.746647	astrocyte
NSFL1C	MGA	0.746431	astrocyte
KPNA6	SUMO1	0.746404	astrocyte
GM15564	CDK14	0.746243	astrocyte
ATP1A3	PPP3CA	0.745151	astrocyte
COX17	TPT1	0.74496	astrocyte
HUWE1	CAMK2N1	0.744951	astrocyte
BTG1	BUB3	0.744805	astrocyte
SRSF11	ANAPC1	0.744496	astrocyte
VSNL1	PPP3CA	0.743797	astrocyte
HLA-G	RPL5	0.743782	astrocyte
KIAA1191	UBE2D3	0.743745	astrocyte
SRRM2	TMPPE	0.743656	astrocyte
FAM3C	STK25	0.743601	astrocyte
NFIX	IPO9	0.743578	astrocyte
VDAC1	TRAK1	0.74328	astrocyte
GRIPAP1	ETV5	0.743176	astrocyte
TRIM23	PTCH1	0.74307	astrocyte
MID1IP1	YTHDF2	0.742656	astrocyte
SCN2B	TOP1	0.741833	astrocyte
FBXL15	ANK3	0.74181	astrocyte
PCYOX1L	FNIP1	0.741344	astrocyte
ACTR2	YWHAB	0.741311	astrocyte
SUMO2	UBTF	0.741195	astrocyte
GDF11	LZTFL1	0.741046	astrocyte
FTL1	GM14303	0.740719	astrocyte
ADAM22	PSMB7	0.740518	astrocyte
KDM5A	HDLBP	0.740488	astrocyte
MT-ND1	RPL37RT	0.740393	astrocyte
KDM3B	PALLD	0.740273	astrocyte
TUBA1A	ZNF704	0.73874	astrocyte
IFNGR1	SERF2	0.738636	astrocyte
THG1L	BTG2	0.738583	astrocyte
TLE4	IDH3B	0.738476	astrocyte
TMSB4Y	WNK1	0.738291	astrocyte
KPNA1	ACTR2	0.738155	astrocyte
FTH1	PTPRD	0.73775	astrocyte
ZMIZ1	TPP2	0.737307	astrocyte
ACTR2	CDK14	0.73726	astrocyte
MYO9A	D130017N08RIK	0.737188	astrocyte
USP15	TUBB3	0.737023	astrocyte
KDM3B	ABHD17C	0.73695	astrocyte
RTN4	MTPN	0.73662	astrocyte
GM2A	KCNIP3	0.736359	astrocyte
EIF3M	RBM45	0.736228	astrocyte
VPS54	RBBP6	0.736103	astrocyte
RTN4	AFAP1	0.735895	astrocyte
DNAJB12	ACACB	0.735443	astrocyte
EBF1	MUSK	0.735388	astrocyte
CD63-PS	GM3200	0.735066	astrocyte
ARF3	GM2308	0.734699	astrocyte
KIAA1191	SSU72	0.733905	astrocyte
ZNF451	SGK3	0.733888	astrocyte
CRYAB	PTPRD	0.733764	astrocyte
ENC1	GRIN2B	0.733587	astrocyte
ABHD17C	NFX1	0.733514	astrocyte
GM10039	ATP5G1	0.733379	astrocyte
SOX11	PIK3CA	0.733352	astrocyte
RAB12	TMEM181B-PS	0.733111	astrocyte
ABR	ATP1B2	0.733063	astrocyte
ATP1A3	GRIN2B	0.731975	astrocyte
ATP6V0C	GM15487	0.731776	astrocyte
GM2A	RP23-378C15.2	0.731365	astrocyte
ECE1	ADIPOR1	0.731055	astrocyte
GOLGA3	CHST1	0.730948	astrocyte
GRN	BTG1	0.730848	astrocyte
TRA2B	FTL1	0.730634	astrocyte
HLA-G	SERINC3	0.730631	astrocyte
ANK3	PTPRD	0.730359	astrocyte
MAF	BTG2	0.730038	astrocyte
COX17	BRD9	0.729676	astrocyte
ZKSCAN3	RBBP6	0.729337	astrocyte
PDZD8	VWA1	0.729272	astrocyte
HLF	AFAP1	0.72922	astrocyte
GNAI2	WNK1	0.729166	astrocyte
SYN1	GOLGA7B	0.729	astrocyte
FTH1	TUBB4A	0.728947	astrocyte
NSDHL	ZFC3H1	0.728903	astrocyte
TMSB4Y	RPL18A	0.728865	astrocyte
CD63-PS	PAM	0.728589	astrocyte
GSTP1	CNP	0.728398	astrocyte
ATP6V0C	ACTR2	0.728283	astrocyte
SIRT2	GAD1	0.728233	astrocyte
GOLGA7B	VSNL1	0.728138	astrocyte
APP	ZWINT	0.728075	astrocyte
AP3D1	SNRNP200	0.728051	astrocyte
SLC25A4	SSU72	0.727914	astrocyte
RNF14	CRYZL1	0.7278	astrocyte
DNAJB12	CHD4	0.727658	astrocyte
ACOT7	FKBP1A	0.727581	astrocyte
ZNF644	EHMT1	0.727551	astrocyte
GOT1	DPYSL2	0.727538	astrocyte
GM14303	RPL37A	0.727377	astrocyte
ZBTB11	NOTCH1	0.727323	astrocyte
UPF3B	PIP5K1A	0.727303	astrocyte
NUFIP2	USP53	0.726496	astrocyte
ALCAM	LRP1	0.726443	astrocyte
GOLGA7B	CDS2	0.726021	astrocyte
RPL13	VPS33B	0.725914	astrocyte
RPS28	EWSR1	0.725874	astrocyte
UBTF	AP3D1	0.725535	astrocyte
BLOC1S1	ST7L	0.725335	astrocyte
MT-ND4	MAF	0.725235	astrocyte
RPL18A	RPL5	0.725141	astrocyte
NWD1	ZNF451	0.72434	astrocyte
SUN1	NDUFA10	0.724318	astrocyte
PPIA	GM13509	0.724199	astrocyte
ILF3	MAPK10	0.723936	astrocyte
TMSB4Y	PICALM	0.723932	astrocyte
FAU	RPL37RT	0.723867	astrocyte
MAGED1	PLCE1	0.723829	astrocyte
CBX1	GM10800	0.723712	astrocyte
MGEA5	RBM45	0.723554	astrocyte
EWSR1	ATG7	0.72347	astrocyte
THG1L	RPL32	0.723313	astrocyte
ST7L	PAM	0.723137	astrocyte
ATP6V0C	YWHAB	0.7231	astrocyte
MT-RNR2	MT-RNR1	0.723034	astrocyte
ACP1	VWA1	0.722817	astrocyte
GOLGA7B	SERPINI1	0.722527	astrocyte
ITM2B	THG1L	0.722084	astrocyte
EPHX2	PEX19	0.721967	astrocyte
PTPRD	FXR1	0.721472	astrocyte
TMSB4Y	BNIP3L	0.721172	astrocyte
NCALD	NMNAT2	0.721046	astrocyte
CNTN1	KCNIP3	0.721037	astrocyte
ROCK2	SERF2	0.720927	astrocyte
DECR2	AP3D1	0.720525	astrocyte
ABHD2	STK25	0.720494	astrocyte
JMJD1C	SKIL	0.720285	astrocyte
HSP90AA1	UBC	0.720254	astrocyte
CBX1	TTYH3	0.720253	astrocyte
RPS28	NPAS3	0.719752	astrocyte
CBX1	CLCN3	0.719609	astrocyte
GM12231	KIFAP3	0.71886	astrocyte
RN18S-RS5	ABCA1	0.718834	astrocyte
RPL32	GM14303	0.718831	astrocyte
ENC1	NDRG4	0.718657	astrocyte
CBX1	GM27015	0.718509	astrocyte
GM3222	RPL14-PS1	0.718097	astrocyte
COX7B	CLSTN1	0.718023	astrocyte
SLC38A2	TTYH2	0.717205	astrocyte
SETD2	AAK1	0.717147	astrocyte
VSNL1	NDRG4	0.717094	astrocyte
ACOT7	INPP4A	0.716912	astrocyte
GABBR1	NFIX	0.716641	astrocyte
APP	VSNL1	0.716403	astrocyte
MT-ND6	MT-ND4	0.716338	astrocyte
ACTB	YWHAB	0.716053	astrocyte
TANC2	ZEB2	0.716021	astrocyte
MT1E	MT1X	0.71581	astrocyte
ITGB8	GAD1	0.715643	astrocyte
MT-TP	PFDN5	0.71564	astrocyte
COX17	POU3F2	0.715518	astrocyte
CBX1	ATP1B2	0.715199	astrocyte
RGCC	PSMC4	0.71512	astrocyte
RN18S-RS5	RPLP1	0.715041	astrocyte
2310067B10RIK	ADAM22	0.714942	astrocyte
KDM6B	PIK3CA	0.714679	astrocyte
KHSRP	JAK1	0.713971	astrocyte
DNAJC19	DNAJC5	0.713965	astrocyte
SYNGAP1	ATP6V1A	0.71373	astrocyte
GDPD1	ORC4	0.713394	astrocyte
CBX1	CHST1	0.713113	astrocyte
CD9	KCNIP3	0.712886	astrocyte
FRYL	DPM1	0.712796	astrocyte
PISD-PS1	LRIG2	0.712204	astrocyte
CRYAB	PPP1R16B	0.712177	astrocyte
OSBPL1A	ARPP19	0.711977	astrocyte
GRIPAP1	ATP6V1G2	0.711731	astrocyte
SUMO2	SCHIP1	0.711352	astrocyte
KIAA0922	CST3	0.711241	astrocyte
GM15564	RTN1	0.711072	astrocyte
GPRASP1	SNAP25	0.710931	astrocyte
VPS33B	CLIP3	0.71048	astrocyte
FAU	RPL37	0.710414	astrocyte
PLCE1	SEC62	0.710273	astrocyte
VPS33B	UBE3A	0.710132	astrocyte
JMJD1C	BMP2K	0.709589	astrocyte
SIN3B	VPS33B	0.709401	astrocyte
KIAA1191	RPS11	0.709152	astrocyte
GOT1	PTPRD	0.708863	astrocyte
MT-CO1	MT-ND2	0.708559	astrocyte
RPS18	GM11361	0.708038	astrocyte
TAOK2	TMEM245	0.707886	astrocyte
RPL37	MAF	0.70785	astrocyte
CALU	SVEP1	0.707682	astrocyte
FSTL1	EBF1	0.707645	astrocyte
USP32	RHOA	0.70727	astrocyte
PRDX1	PRDX6	0.707075	astrocyte
PIK3IP1	DNAJC19	0.706985	astrocyte
KIDINS220	PMVK	0.706941	astrocyte
TTYH3	PSIP1	0.706663	astrocyte
NAPB	CHN1	0.706604	astrocyte
ABHD17C	TRIM2	0.706452	astrocyte
SLC38A2	CRYAB	0.706087	astrocyte
PTGES3	ZRANB2	0.705898	astrocyte
FSTL1	LRP1	0.705851	astrocyte
VSNL1	FKBP1A	0.705832	astrocyte
CBX1	PBXIP1	0.705536	astrocyte
GM12328	SPAG7	0.705199	astrocyte
RPS19	RPS27	0.704997	astrocyte
ATP6V1B2	CAMK2D	0.704965	astrocyte
AP3D1	ENSA	0.704714	astrocyte
ITM2B	KIAA0922	0.70468	astrocyte
RPS23	SP3	0.704643	astrocyte
FBXL15	TTYH2	0.704596	astrocyte
GSTM3	PRDX6	0.704578	astrocyte
KDM6B	TACC1	0.704503	astrocyte
UQCR11	MUSK	0.704367	astrocyte
SF3B2	CNTN1	0.704346	astrocyte
TUBB	RTN4	0.704312	astrocyte
OCRL	COX17	0.704162	astrocyte
RIC1	CLCN3	0.704074	astrocyte
DBX2	MSMO1	0.70403	astrocyte
TUBB4A	GATM	0.703732	astrocyte
LSM12	MYEF2	0.703661	astrocyte
TMX4	RBM45	0.70363	astrocyte
MAF	CST3	0.703399	astrocyte
OCRL	YTHDF2	0.70311	astrocyte
FBXL15	FXR1	0.703091	astrocyte
FTL1	ACTB	0.702998	astrocyte
NISCH	ACACB	0.70299	astrocyte
ATP5G2	UBTF	0.702552	astrocyte
EEF1A1	GM13456	0.702526	astrocyte
ZWINT	TOP1	0.702488	astrocyte
TTC3	SIRT6	0.702353	astrocyte
ARPP21	GM10800	0.702346	astrocyte
GM13835	COPS2	0.702276	astrocyte
SUMO2	LHX2	0.702228	astrocyte
DPYSL2	HSP90AA1	0.702197	astrocyte
SOX8	KCNJ10	0.702163	astrocyte
GPI	ARL8A	0.702151	astrocyte
VSNL1	INPP4A	0.702035	astrocyte
RTN1	YWHAB	0.701863	astrocyte
KDM3B	6820431F20RIK	0.701775	astrocyte
SLC7A11	ADIPOR1	0.701681	astrocyte
CLU	GSTM3	0.701594	astrocyte
HSP90AB1	GM1821	0.701358	astrocyte
D130017N08RIK	BAZ1B	0.701354	astrocyte
B4GAT1	RBM45	0.701239	astrocyte
ARID1B	ZNF260	0.700952	astrocyte
AP3D1	MAGI1	0.700333	astrocyte
GM3839	SETD1B	0.700202	astrocyte
TANC2	SIN3B	0.699725	astrocyte
TTC3	CDK5	0.69957	astrocyte
GPAM	UBE2F	0.69913	astrocyte
SLC48A1	QRICH1	0.698984	astrocyte
TMX4	PDIA3	0.69897	astrocyte
PALLD	NFX1	0.698901	astrocyte
DECR2	SUMO2	0.698848	astrocyte
SIRT6	ARPP21	0.698521	astrocyte
GM11953	YTHDF2	0.698425	astrocyte
ALCAM	MUSK	0.698328	astrocyte
TRA2A	CCT3	0.698243	astrocyte
NISCH	RBM45	0.697908	astrocyte
DNAJC5	CDS2	0.697759	astrocyte
LRP1	ZRANB2	0.697677	astrocyte
GM17066	RBM26	0.697672	astrocyte
CARMIL1	RBM45	0.697304	astrocyte
GM6483	ARPC4	0.696579	astrocyte
ACSL4	FAM81A	0.696491	astrocyte
RTCB	CEP162	0.696472	astrocyte
GM4617	PTP4A1	0.696353	astrocyte
ALCAM	ZRANB2	0.696323	astrocyte
GM1821	HSP90AA1	0.696306	astrocyte
QRICH1	MED13L	0.696272	astrocyte
ATP2C1	ITGAV	0.696256	astrocyte
DDX23	USP32	0.696255	astrocyte
FOS	GM21092	0.696128	astrocyte
SLC48A1	MED13L	0.695641	astrocyte
ACP1	PPARGC1A	0.695505	astrocyte
PDLIM5	EIF2S2	0.695482	astrocyte
ABHD2	KCNIP3	0.695464	astrocyte
RPL36	RPL5	0.695445	astrocyte
GAA	CBX1	0.69538	astrocyte
SMARCA2	FAM3C	0.695307	astrocyte
ATG2B	TRAK1	0.695199	astrocyte
GAD1	PSMD1	0.695175	astrocyte
TTYH2	GM4617	0.695136	astrocyte
RPS27A	UBR3	0.695079	astrocyte
SRSF11	TRIP12	0.69486	astrocyte
TRPM7	NPAS2	0.694846	astrocyte
YPEL5	IST1	0.69455	astrocyte
ITGB8	TAOK2	0.69454	astrocyte
GM13835	USP53	0.694536	astrocyte
RTN4	MRFAP1	0.694471	astrocyte
MT-CYB	MT-ND2	0.694337	astrocyte
FOXO3	SMC4	0.694271	astrocyte
TUBA1B	JAK1	0.693848	astrocyte
GNB2L1	SERINC3	0.693581	astrocyte
PALLD	AUTS2	0.693479	astrocyte
MYH9	B2M	0.69338	astrocyte
MAF	BUB3	0.693341	astrocyte
AP3D1	SCHIP1	0.693164	astrocyte
SLX1B	AHDC1	0.692878	astrocyte
RTN4	POLR2C	0.692438	astrocyte
GOLGA7B	FKBP3	0.692098	astrocyte
SCYL3	TDPX-PS1	0.692023	astrocyte
DNAJC19	CDS2	0.691912	astrocyte
GRINA	MIER1	0.691874	astrocyte
FGFR2	CHMP3	0.691655	astrocyte
MRFAP1	WLS	0.691646	astrocyte
FBXL15	GATM	0.691528	astrocyte
HTT	GM10293	0.690876	astrocyte
STT3A	GAD1	0.690756	astrocyte
THG1L	PICALM	0.690755	astrocyte
MT-RNR2	MAF	0.690705	astrocyte
PI4KA	ZMIZ1	0.690686	astrocyte
MT1E	MT3	0.690559	astrocyte
GM15066	MICAL2	0.690552	astrocyte
RPS29	RPL37A	0.690546	astrocyte
NDRG2	GLI3	0.690162	astrocyte
ZFYVE27	PLCE1	0.690117	astrocyte
TRIL	NFASC	0.690054	astrocyte
LRP1	MUSK	0.689866	astrocyte
PLCE1	DHX36	0.689672	astrocyte
FOXO3	POU3F2	0.68953	astrocyte
TMPPE	EHMT1	0.689376	astrocyte
D130017N08RIK	DCAF6	0.689037	astrocyte
GM3839	FOXO3	0.688783	astrocyte
SLC1A3	GJA1	0.688408	astrocyte
TUBB4A	PPP1R16B	0.688346	astrocyte
TMSB4Y	RPL36	0.688341	astrocyte
PIP5K1A	SCAI	0.68833	astrocyte
HSP90AA1	FKBP1A	0.688264	astrocyte
ZNF148	ZNF704	0.688093	astrocyte
MT-CYB	MT-RNR2	0.687714	astrocyte
RIC1	CBX1	0.687475	astrocyte
PREPL	CSMD2	0.687449	astrocyte
CRYZL1	TCEANC2	0.687429	astrocyte
CALM2	CLSTN1	0.687204	astrocyte
STT3A	TAOK2	0.687163	astrocyte
GABARAPL2	ACOT7	0.687079	astrocyte
FAF2	TNRC6A	0.686854	astrocyte
PABPC1	QRICH1	0.686823	astrocyte
PALLD	TRIM2	0.686798	astrocyte
NSF	KIFAP3	0.686626	astrocyte
RPL21-PS8	THG1L	0.686613	astrocyte
SLC1A3	ALDOC	0.686341	astrocyte
ANK3	SEC62	0.686052	astrocyte
CARMIL1	ACACB	0.686038	astrocyte
TMSB4Y	IFNGR1	0.685919	astrocyte
TMSB4Y	RPL21-PS8	0.685793	astrocyte
MUSK	FMO1	0.685732	astrocyte
RPL36	RPL18A	0.685726	astrocyte
TMEM161B	ZHX3	0.685696	astrocyte
TMEM44	RPL13	0.685605	astrocyte
AP3D1	CLSTN1	0.685573	astrocyte
RTN4	RPL14	0.685408	astrocyte
TMPPE	ZNF644	0.685094	astrocyte
MT-ND6	MT-ND2	0.684708	astrocyte
C19ORF53	PBXIP1	0.684674	astrocyte
MT-TQ	ABCA1	0.684642	astrocyte
MT-ND6	MT-RNR2	0.684568	astrocyte
SARAF	SP3	0.684523	astrocyte
ACACB	EIF3M	0.684498	astrocyte
GM1840	ARL8A	0.684493	astrocyte
APOE	TRIM2	0.684148	astrocyte
TRIM8	TRIM2	0.683941	astrocyte
TSPAN7	GSTM3	0.683887	astrocyte
ELAVL3	SLC39A12	0.68387	astrocyte
PICALM	HERC2	0.683817	astrocyte
S100B	GM4540	0.683513	astrocyte
ALYREF	HLF	0.683471	astrocyte
WDR33	EWSR1	0.683435	astrocyte
DNAJB12	RBM45	0.683426	astrocyte
MAPK4	SPOP	0.683352	astrocyte
MAGED1	PCDHGA12	0.682683	astrocyte
AP3D1	ALKBH6	0.682572	astrocyte
ARF3	TCAF1	0.682483	astrocyte
ELAVL3	NEBL	0.682338	astrocyte
PLS3	VBP1	0.682332	astrocyte
BLMH	PSMC4	0.682271	astrocyte
ACTR1A	DPF1	0.682258	astrocyte
UBA1	CREBL2	0.68222	astrocyte
FRMD4A	SGK3	0.682011	astrocyte
TAOK2	ABCD3	0.682004	astrocyte
DDX23	POMP	0.681989	astrocyte
RPS24	RPLP1	0.681919	astrocyte
HSP90AA1	PTPRD	0.681496	astrocyte
RNMT	MYEF2	0.681075	astrocyte
FTH1	CRYAB	0.680902	astrocyte
DPYSL2	ACOT7	0.680355	astrocyte
PICALM	ITGAV	0.680295	astrocyte
GRIPAP1	VPS33B	0.680013	astrocyte
WAC	ABCE1	0.679994	astrocyte
PVR	B2M	0.679933	astrocyte
FOXG1	HMGN3	0.679782	astrocyte
MUSK	WLS	0.67977	astrocyte
TACC1	PVR	0.679517	astrocyte
CDIP1	HSP90AA1	0.679155	astrocyte
CALM1	AP2A2	0.679153	astrocyte
SLC1A3	MARCKS	0.678899	astrocyte
GRIN2B	CLSTN1	0.678849	astrocyte
CYSTM1	PMVK	0.678724	astrocyte
TCEAL9	HSBP1	0.678503	astrocyte
MGEA5	ACACB	0.678321	astrocyte
PAK1	SEPW1	0.678243	astrocyte
HDAC3	CLSTN1	0.678224	astrocyte
RPS23	CHSY1	0.67815	astrocyte
WASF3	KPNA6	0.678004	astrocyte
ELP5	AMFR	0.677865	astrocyte
PREPL	GM3200	0.677777	astrocyte
CARMIL1	TTYH3	0.677336	astrocyte
NDUFA12	GM15920	0.67732	astrocyte
TSPAN7	SLC1A3	0.677221	astrocyte
SUMO2	ENSA	0.67719	astrocyte
PI4KA	GM2308	0.677074	astrocyte
RPL6	PSMC2	0.677052	astrocyte
GLYR1	NPAS3	0.676768	astrocyte
MTDH	ELAVL3	0.676752	astrocyte
FOXO3	PTPRA	0.676658	astrocyte
CLCN3	PSIP1	0.676578	astrocyte
PBRM1	GOLGA3	0.676507	astrocyte
BLOC1S1	GM3200	0.676506	astrocyte
PISD-PS1	RASSF2	0.676258	astrocyte
PI4KA	NKTR	0.676133	astrocyte
TAOK2	ZNF704	0.675905	astrocyte
NPAS3	ATG7	0.675614	astrocyte
GPM6A	SPARCL1	0.67557	astrocyte
MRFAP1	MUSK	0.675475	astrocyte
MICAL2	KDM5A	0.67546	astrocyte
EEF1A1	RPL18A	0.67524	astrocyte
GNB1	SNHG11	0.675225	astrocyte
B2M	GM15427	0.675069	astrocyte
GLNS-PS1	SLC16A1	0.674955	astrocyte
VEGFA	SMC4	0.674798	astrocyte
2900052N01RIK	CAMK2N1	0.674754	astrocyte
EPB4.1L2	AARS	0.67471	astrocyte
GM21738	PTCH1	0.674392	astrocyte
GOT1	GM8355	0.674331	astrocyte
ATL2	FRMD4A	0.67432	astrocyte
IFNGR1	MAF	0.674311	astrocyte
RPS29	RPL13A	0.674219	astrocyte
TJP1	ZHX3	0.674192	astrocyte
PCDHGA12	DHX36	0.673934	astrocyte
SSR1	ALYREF	0.673834	astrocyte
PALLD	APOE	0.673807	astrocyte
GNB2L1	B2M	0.673791	astrocyte
ST7L	CSNK2A1	0.673743	astrocyte
TTYH2	CA2	0.673628	astrocyte
GRIPAP1	MYEF2	0.67345	astrocyte
NAPG	MAPK10	0.673444	astrocyte
UQCRC2	ABCD3	0.673018	astrocyte
RAB6A	GM8797	0.672883	astrocyte
RPL41	CEP162	0.672875	astrocyte
MAGED1	STX16	0.672794	astrocyte
TMSB4Y	FTL1	0.672777	astrocyte
GM5514	LDHB	0.672639	astrocyte
OTUB1	CALM1	0.672597	astrocyte
SYNGAP1	LZTFL1	0.672451	astrocyte
AP3D1	LHX2	0.672129	astrocyte
POMP	GM13509	0.671965	astrocyte
CASK	TOP1	0.671943	astrocyte
FBXL15	GM4617	0.671912	astrocyte
AKAP8L	CHD4	0.671883	astrocyte
CASK	SCN2B	0.671801	astrocyte
CHMP3	NEGR1	0.671747	astrocyte
CNTN1	EPN2	0.67172	astrocyte
DPF2	SGK3	0.671445	astrocyte
PHGDH	GM13322	0.671323	astrocyte
FOXO3	RAB3GAP1	0.671255	astrocyte
ESCO1	PISD-PS1	0.671127	astrocyte
ARPP21	CLCN3	0.671115	astrocyte
ALYREF	RPL14	0.670907	astrocyte
KDM2A	SOX11	0.67083	astrocyte
CS	ST7L	0.670783	astrocyte
DDB1	SLC38A2	0.670426	astrocyte
GM2A	ARPC4	0.670372	astrocyte
MT-TQ	RPLP1	0.670309	astrocyte
SLC38A2	RP24-224N3.8	0.670273	astrocyte
KALRN	TSPAN5	0.670128	astrocyte
BRWD1	NUFIP2	0.669902	astrocyte
ITGB8	ANKRD11	0.669897	astrocyte
POLR2C	MUSK	0.669736	astrocyte
DUSP3	MLLT11	0.669455	astrocyte
H3F3B	GM5835	0.669213	astrocyte
VPS54	LAMA2	0.668986	astrocyte
ENC1	MAPK10	0.668973	astrocyte
ZEB2	COPS5	0.668875	astrocyte
MAGED1	DENND5B	0.66887	astrocyte
VSNL1	MAPK10	0.668673	astrocyte
GABBR1	SIRT6	0.668625	astrocyte
ARF3	TPP2	0.668399	astrocyte
TSPAN7	PRDX6	0.668055	astrocyte
ZFR	ORC4	0.668037	astrocyte
RFX3	TJP1	0.668026	astrocyte
CDH2	HNRNPDL	0.668	astrocyte
SIRPA	GM10800	0.667712	astrocyte
NTSR2	ATP5J2	0.667477	astrocyte
ACACB	TMX4	0.667404	astrocyte
MT-ND1	PURA	0.667401	astrocyte
FSTL1	LAMA2	0.667398	astrocyte
DDX23	UBXN4	0.667338	astrocyte
IL33	SMC4	0.66727	astrocyte
MYO9A	DCAF6	0.667153	astrocyte
B4GAT1	GABRB1	0.667133	astrocyte
TSPAN7	ALDOC	0.667132	astrocyte
UBE2N	PRICKLE2	0.666986	astrocyte
RPL32	RPL6	0.666503	astrocyte
EPN2	CSMD2	0.66628	astrocyte
GM10132	RBM45	0.666259	astrocyte
2610507B11RIK	SERBP1	0.666111	astrocyte
TMSB4Y	GM11361	0.666067	astrocyte
ARPP21	GM27015	0.666011	astrocyte
PURA	RPL37	0.665937	astrocyte
RTN1	ARPP19	0.665683	astrocyte
ZNF148	RUFY3	0.665634	astrocyte
PIK3CA	NDUFA10	0.665555	astrocyte
TMSB4Y	GM15427	0.665538	astrocyte
LETMD1	NUCKS1	0.665418	astrocyte
RIMKLB	HNRNPDL	0.665127	astrocyte
AP2A2	SNAP25	0.665111	astrocyte
LARP4B	GUCY1B3	0.665043	astrocyte
SNRNP70	CIT	0.665022	astrocyte
SRGAP3	MFSD2A	0.664942	astrocyte
CTSD	SNX5	0.664878	astrocyte
SCAMP1	DGKB	0.664757	astrocyte
ATP2C1	D130017N08RIK	0.664649	astrocyte
TMEM222	ST7L	0.664635	astrocyte
ENPP2	RP24-224N3.8	0.664501	astrocyte
6820431F20RIK	CHMP3	0.664467	astrocyte
NSDHL	SRPRB	0.664412	astrocyte
RPS18	GM15427	0.664322	astrocyte
USP15	ATP1A3	0.664309	astrocyte
RAB12	GM22270	0.664251	astrocyte
KIAA0430	JAM3	0.663922	astrocyte
PAFAH1B1	SEC61A2	0.663895	astrocyte
ARID4B	R3HDM4	0.663854	astrocyte
SWI5	GM6123	0.663835	astrocyte
SIRT6	CLCN3	0.663746	astrocyte
ATP5G2	CLSTN1	0.663745	astrocyte
ABHD17C	RUFY3	0.663741	astrocyte
MARCKS	ACTB	0.663421	astrocyte
FGF9	AP2A2	0.663319	astrocyte
VPS13D	KIFAP3	0.663105	astrocyte
TACC1	RPS11	0.662992	astrocyte
HUWE1	RPL41	0.662946	astrocyte
SEL1L	UBTF	0.662944	astrocyte
HTRA1	PRELP	0.662829	astrocyte
GABARAP	NDUFB5	0.662541	astrocyte
TTYH3	GRK3	0.662508	astrocyte
TUBB4A	HSP90AA1	0.662438	astrocyte
FRMD4B	SNX5	0.662384	astrocyte
CAMK2N1	NPAS2	0.661985	astrocyte
PRDX1	GSTM3	0.661921	astrocyte
AP2M1	GM9234	0.661725	astrocyte
FBXO3	RABGAP1	0.661568	astrocyte
ABHD17C	APOE	0.66155	astrocyte
TET2	SEMA6D	0.661399	astrocyte
HSP90AB1	UBC	0.661179	astrocyte
BRWD1	GM13910	0.661112	astrocyte
COX7C	CLCC1	0.661069	astrocyte
UBL4	SLC15A2	0.661024	astrocyte
RN18S-RS5	ATP2C1	0.661022	astrocyte
TMEM245	GAD1	0.660881	astrocyte
NARS	DYNLT1-PS1	0.660837	astrocyte
STIP1	NSF	0.660727	astrocyte
MATR3	ZNF704	0.660649	astrocyte
ABHD4	ILF2	0.660457	astrocyte
RPS25	CDK14	0.660377	astrocyte
ST7L	GM6123	0.660281	astrocyte
TMEM44	SEC22B	0.660145	astrocyte
ACIN1	PAIP1	0.660124	astrocyte
PRDX6	PANTR1	0.659994	astrocyte
TAX1BP1	ZMYND8	0.659882	astrocyte
SIRT6	TTYH3	0.659834	astrocyte
SRPRB	KPNA6	0.659818	astrocyte
WAC	CLIP1	0.659775	astrocyte
SAT1	MALAT1	0.659723	astrocyte
ENC1	USP15	0.659664	astrocyte
TMPPE	BMPR1B	0.659405	astrocyte
PTEN	KPNA6	0.659392	astrocyte
ABHD17C	AUTS2	0.659389	astrocyte
VSNL1	GNB1	0.659347	astrocyte
GFM2	ATP6V1H	0.659295	astrocyte
FBXL15	CA2	0.659284	astrocyte
UBC	RPS5	0.659139	astrocyte
ATP5G2	ENSA	0.659102	astrocyte
TRIP11	HP1BP3	0.659025	astrocyte
LRRC4B	ANK2	0.658883	astrocyte
CUL1	FNBP1	0.658724	astrocyte
SUMO2	SNRNP200	0.658435	astrocyte
SLC25A4	AFAP1	0.658435	astrocyte
ARPP19	ATP1A3	0.658433	astrocyte
UQCR11	ADIPOR1	0.658366	astrocyte
SCRG1	DENND5A	0.658316	astrocyte
UQCR11	FMO1	0.658171	astrocyte
KIF21A	SDHB	0.658063	astrocyte
KTN1	ACP1	0.658003	astrocyte
RN7SL260P	UBE2K	0.657919	astrocyte
CDH2	8430419L09RIK	0.657907	astrocyte
ALDOC	GOLT1B	0.657467	astrocyte
RBBP6	ZNF644	0.657295	astrocyte
2310067B10RIK	PIP5K1A	0.657278	astrocyte
CLCN3	PBXIP1	0.657205	astrocyte
TMEM181B-PS	GM22270	0.657071	astrocyte
GM9234	INSIG1	0.657042	astrocyte
RPL11	TMEM245	0.656987	astrocyte
HTRA1	PBXIP1	0.656933	astrocyte
PIK3R1	WDR37	0.656923	astrocyte
PAIP1	FRYL	0.656839	astrocyte
HLF	MUSK	0.656837	astrocyte
FAM3C	TOP1	0.656791	astrocyte
BNIP3	C12ORF57	0.656768	astrocyte
VPS33B	ZEB2	0.656671	astrocyte
ENPP2	SYT11	0.65665	astrocyte
RPS11	MUSK	0.65657	astrocyte
ARL8A	MFF	0.656469	astrocyte
FMO1	ADIPOR1	0.656453	astrocyte
REEP5	SCAI	0.656054	astrocyte
VBP1	ZBTB38	0.656048	astrocyte
GM15564	ACTR2	0.655898	astrocyte
MAF	CHSY1	0.655868	astrocyte
CIPC	GLNS-PS1	0.655663	astrocyte
TNRC6C	2310067B10RIK	0.655544	astrocyte
TAOK2	DSTN	0.655483	astrocyte
UQCR10	SSB	0.655368	astrocyte
PCDH9	CUL1	0.655327	astrocyte
LARS2	TDPX-PS1	0.65528	astrocyte
AUTS2	TRIM2	0.655276	astrocyte
ALCAM	CALU	0.655246	astrocyte
CD63-PS	CSNK2A1	0.655076	astrocyte
BRD9	FOXO3	0.654959	astrocyte
PCDHGA12	SEC62	0.654911	astrocyte
ZER1	DNER	0.654886	astrocyte
TRA2B	MARCKS	0.654856	astrocyte
TCEAL9	TMEM9	0.654639	astrocyte
ATP6V1B2	ALDOA	0.65454	astrocyte
AP2M1	H2AFZ	0.654474	astrocyte
5830428H23RIK	KPNA6	0.65446	astrocyte
RIMKLB	UBE2F	0.654242	astrocyte
PAK1	PPP1CB	0.654133	astrocyte
FARP1	PBXIP1	0.654078	astrocyte
PFDN1	RBM45	0.653962	astrocyte
SEPW1	ACOT7	0.65394	astrocyte
GNL3L	MAP1B	0.653916	astrocyte
CBX1	SEPT8	0.653723	astrocyte
HSBP1	JAK1	0.653614	astrocyte
GM11478	KDM6B	0.653586	astrocyte
NDUFC2	XPR1	0.653567	astrocyte
RRN3	ARF3	0.653442	astrocyte
TPT1	FOXO3	0.653438	astrocyte
SLC25A17	CTDSPL	0.653429	astrocyte
RBBP6	EHMT1	0.653369	astrocyte
LAMA2	CAT	0.653358	astrocyte
NRF1	TDPX-PS1	0.653342	astrocyte
SUCLA2	RBM45	0.65333	astrocyte
ARHGAP26	1500004A13RIK	0.653313	astrocyte
PFDN1	ACACB	0.653306	astrocyte
UBTF	CLSTN1	0.652931	astrocyte
BRWD1	PPP2R2A	0.65291	astrocyte
GM7204	PRDX6	0.6529	astrocyte
DDX1	UBL5	0.652736	astrocyte
THG1L	RPL13A	0.652697	astrocyte
SAMD8	GRIN2B	0.652578	astrocyte
TRA2B	ACTB	0.652458	astrocyte
MAP1B	DUSP3	0.652279	astrocyte
ABHD17C	ASPH	0.652216	astrocyte
ZBTB44	CLK1	0.652197	astrocyte
ABHD2	ARPC4	0.652179	astrocyte
MORF4L2	CLCN4-2	0.652143	astrocyte
CDIP1	ACOT7	0.652131	astrocyte
ATP1A3	NAPB	0.652051	astrocyte
HMGN3	MSI1	0.652047	astrocyte
ALDOC	MMD2	0.651991	astrocyte
PRICKLE2	MFF	0.651958	astrocyte
BMP2K	KIAA0922	0.651935	astrocyte
YWHAE	PRDX2	0.651673	astrocyte
WDR33	ATG7	0.651628	astrocyte
TRAK1	PMPCA	0.651455	astrocyte
EIF4A3	SMARCC1	0.651429	astrocyte
COX7B	CALM2	0.65134	astrocyte
FUBP3	EPRS	0.651316	astrocyte
TTC3	GM22270	0.651278	astrocyte
NAPB	SNAP25	0.65127	astrocyte
GM11953	GPR19	0.6512	astrocyte
ARHGEF12	PEG3	0.651145	astrocyte
MAF	RPL32	0.651067	astrocyte
SSR1	MUSK	0.65105	astrocyte
PSMA3	SLX1B	0.650875	astrocyte
ZMAT2	SLC25A4	0.650703	astrocyte
TUBB	MRFAP1	0.650687	astrocyte
MGEA5	GABRB1	0.650639	astrocyte
SETD2	ZNF704	0.650526	astrocyte
GABBR1	GOLGA3	0.65042	astrocyte
GNAO1	PRELP	0.650232	astrocyte
GM2308	TCAF1	0.650059	astrocyte
PHIP	SRPRA	0.650045	astrocyte
DLG1	KIF21A	0.650016	astrocyte
GM16470	SLC25A3	0.649987	astrocyte
TMSB4Y	RPS18	0.64986	astrocyte
SMARCC1	PHACTR3	0.649821	astrocyte
PSMD13	SEC61A2	0.649808	astrocyte
RBM45	CLK1	0.649752	astrocyte
GNAI2	RPL5	0.649733	astrocyte
FSTL1	SEPT11	0.649712	astrocyte
SRCAP	NDRG3	0.649708	astrocyte
GM2A	KCNQ1OT1	0.649672	astrocyte
KPNA6	GTF3C3	0.64958	astrocyte
ARID1B	DYNC2H1	0.649549	astrocyte
VSNL1	GABARAPL2	0.649547	astrocyte
PTGES3	MUSK	0.649248	astrocyte
XRN1	DCTN6	0.64919	astrocyte
MT-ND5	MT-ND4	0.649182	astrocyte
CIPC	ANKRD13C	0.649144	astrocyte
SRRM2	ABAT	0.649114	astrocyte
KALRN	TRA2A	0.649038	astrocyte
AP3D1	CCDC132	0.648907	astrocyte
SNRPN	GM13509	0.648858	astrocyte
RPLP2	GM21596	0.648807	astrocyte
TMPPE	RAB14	0.648781	astrocyte
TMEM181B-PS	SERPINI1	0.648606	astrocyte
AP2M1	PPIA	0.648604	astrocyte
TMEM87A	PRPF40A	0.64832	astrocyte
ARID4A	VEZT	0.648066	astrocyte
PTPRS	GM2A	0.648021	astrocyte
MYO9A	SPNS1	0.648	astrocyte
CUL1	CSRP1	0.647928	astrocyte
ROCK2	MAF	0.647899	astrocyte
TUBB4A	UBC	0.64788	astrocyte
ARPP19	RPL14-PS1	0.647857	astrocyte
HNRNPC	GM14303	0.647668	astrocyte
SSR1	ADIPOR1	0.647404	astrocyte
TMSB4Y	PFDN5	0.647326	astrocyte
MRPL4	NDUFA8	0.64715	astrocyte
TANC2	PHOSPHO2	0.646961	astrocyte
NPAS3	UBE2K	0.646902	astrocyte
GM15066	NPEPPS	0.646887	astrocyte
TMEM30A	ABHD17C	0.646819	astrocyte
PSMD6	FAM120A	0.646769	astrocyte
CHKA	ARL8A	0.646765	astrocyte
IL33	COX17	0.646695	astrocyte
RPL34	CCNL1	0.64668	astrocyte
GM27015	PBXIP1	0.646632	astrocyte
TOP2B	TAOK2	0.646536	astrocyte
RN7SL260P	KIFAP3	0.646341	astrocyte
LUC7L	ST7L	0.646321	astrocyte
ARPP21	SERPINI1	0.646282	astrocyte
LUC7L2	NFASC	0.646135	astrocyte
DDX24	NSF	0.646133	astrocyte
CBS	PREX2	0.645888	astrocyte
LZTS1	PPP1R9A	0.645844	astrocyte
MLLT11	KIFAP3	0.645831	astrocyte
FAM49B	PABPC1	0.645809	astrocyte
SRSF5	GM12940	0.645751	astrocyte
POLR2C	SVEP1	0.645545	astrocyte
RBM15	ST7L	0.645216	astrocyte
ACER3	RP23-354G14.1	0.645037	astrocyte
HSD11B1	DNER	0.644994	astrocyte
CD63-PS	RBM15	0.644739	astrocyte
DLG1	ENC1	0.644681	astrocyte
UPF3B	PPP1R11	0.644606	astrocyte
SMPDL3A	GM2308	0.644532	astrocyte
DLG1	VSNL1	0.644468	astrocyte
RPL11	GAD1	0.644407	astrocyte
SFXN1	ST7L	0.644339	astrocyte
SLC48A1	IRAK2	0.644336	astrocyte
PCYOX1L	SNRPA1	0.644326	astrocyte
GM6166	FABP5	0.644169	astrocyte
WDFY3	TPP2	0.64409	astrocyte
GM10076	RPL13	0.644041	astrocyte
RN18S-RS5	HERC2	0.643942	astrocyte
DZIP1	FOXO3	0.64393	astrocyte
CRYAB	GM4617	0.643847	astrocyte
RPL30	CAMK2N1	0.643846	astrocyte
BNIP3L	RPS27A	0.643779	astrocyte
SLC1A3	GSTM1	0.64377	astrocyte
TMX1	COPS2	0.643749	astrocyte
DCLK1	SLC1A2	0.643658	astrocyte
WBP4	DYNC1H1	0.643453	astrocyte
MORF4L2	RPS19	0.64338	astrocyte
ACTR1A	ILF3	0.643161	astrocyte
SRRM2	TMEM87A	0.643149	astrocyte
SYPL	GM10801	0.643126	astrocyte
SMCO1	CARMIL1	0.642995	astrocyte
GRIN2B	PRICKLE2	0.642957	astrocyte
TMEM106B	EIF3M	0.642926	astrocyte
EPAS1	RP23-378C15.2	0.642921	astrocyte
AAK1	ZNF704	0.642905	astrocyte
RIMKLB	CSMD2	0.642854	astrocyte
TMEM181B-PS	FRY	0.642847	astrocyte
ZEB1	CBX1	0.642656	astrocyte
TCF7L2	HIKESHI	0.642627	astrocyte
FAF2	MUSK	0.642596	astrocyte
GPATCH8	GAD1	0.642591	astrocyte
RPL5	COPA	0.642518	astrocyte
STRN3	MAPT	0.642469	astrocyte
APBB3	TMEM33	0.642242	astrocyte
SEPT8	GOLGA3	0.642069	astrocyte
GABARAPL1	KIFAP3	0.642012	astrocyte
GABBR1	TKT	0.641963	astrocyte
CLYBL	FAM221B	0.64181	astrocyte
SLC1A3	SLC1A2	0.641783	astrocyte
FOXG1	CAMK2D	0.641765	astrocyte
INSIG1	PMPCA	0.641704	astrocyte
TMEM44	VPS33B	0.641626	astrocyte
ZFYVE27	STX16	0.641626	astrocyte
GM16470	PALLD	0.64161	astrocyte
N-R5-8S1	KPNA6	0.641597	astrocyte
TRA2B	GM14303	0.641515	astrocyte
RPS15	RPS11	0.64151	astrocyte
NPM1	WDR61	0.641349	astrocyte
LSM12	CSRP1	0.641138	astrocyte
KDM3B	TMEM30A	0.640981	astrocyte
ARF3	SHISA4	0.640978	astrocyte
PSD3	VPS13D	0.640976	astrocyte
PISD-PS1	2610203C20RIK	0.64085	astrocyte
CLU	SPARCL1	0.640835	astrocyte
ATPIF1	SDCBP	0.640756	astrocyte
ULK2	GM14148	0.640648	astrocyte
PHACTR3	SLC39A10	0.640522	astrocyte
PJA1	ATP5G3	0.6405	astrocyte
LARS2	NRF1	0.640459	astrocyte
ENC1	ATP6V1B2	0.640443	astrocyte
RFX4	PTPRA	0.640327	astrocyte
TKT	NFIX	0.640323	astrocyte
NANOS1	GM29013	0.640165	astrocyte
DZIP1	GRIA2	0.640162	astrocyte
ALG11	GATM	0.640093	astrocyte
AKAP13	PTCD3	0.640049	astrocyte
YWHAZ	MDH1	0.640043	astrocyte
ATP6V1G2	CIT	0.640015	astrocyte
MID1IP1	FOXO3	0.639987	astrocyte
UBE2H	PSMD1	0.639979	astrocyte
4933431E20RIK	CCT3	0.63994	astrocyte
USP53	COPS2	0.639919	astrocyte
TUBB4A	SYT11	0.639815	astrocyte
ATP6V1B2	ACOT7	0.639739	astrocyte
CNTN1	ABHD2	0.639621	astrocyte
TALDO1	RPS5	0.639553	astrocyte
HNRNPH2	RGCC	0.639449	astrocyte
IFNGR1	RPLP0	0.639395	astrocyte
PSD2	SLC25A3	0.639395	astrocyte
ABHD4	SARNP	0.639391	astrocyte
SNRPN	MAPK10	0.639119	astrocyte
SRRM2	ZNF644	0.639099	astrocyte
HLF	SMIM7	0.638968	astrocyte
TUBB	AFAP1	0.638928	astrocyte
ANAPC1	TRIP12	0.638911	astrocyte
TRIB2	RASSF2	0.638893	astrocyte
CLU	PRDX6	0.638844	astrocyte
HUWE1	RPL30	0.638742	astrocyte
PFKP	MFSD2A	0.638719	astrocyte
MAF	GM5835	0.638596	astrocyte
SLC48A1	PABPC1	0.638543	astrocyte
SPIRE1	TTC19	0.638387	astrocyte
RPSA	CAPZA2	0.638267	astrocyte
TTC3	NFIX	0.638262	astrocyte
SOD1	GM8566	0.638251	astrocyte
EIF4G3	UBE2E3	0.638188	astrocyte
GM21738	GTF2I	0.638183	astrocyte
PTEN	SUMO1	0.638121	astrocyte
SOX8	LRIG2	0.638063	astrocyte
NDUFB11	SCRG1	0.638057	astrocyte
2610507B11RIK	SCG2	0.638017	astrocyte
PRUNE2	RP23-378C15.2	0.637963	astrocyte
TPGS2	2310067B10RIK	0.637855	astrocyte
DPYSL2	PTPRD	0.637855	astrocyte
ANKRD13C	SLC16A1	0.637831	astrocyte
GM5499	TTYH2	0.637779	astrocyte
CLCN3	GM27015	0.637668	astrocyte
EIF3A	KTN1	0.637649	astrocyte
NSF	PRDX2	0.63748	astrocyte
PPM1K	TUBA4A	0.637452	astrocyte
ZRANB2	PEA15	0.637421	astrocyte
TOP2B	PSMD1	0.637147	astrocyte
TNRC6A	ARPC1A	0.637068	astrocyte
ETV5	LSM12	0.637035	astrocyte
IQCB1	SGK3	0.637024	astrocyte
ANXA6	ABHD2	0.637019	astrocyte
PCYOX1L	RP23-234F9.2	0.636969	astrocyte
TTC19	RPL41	0.636949	astrocyte
COX7B	ATP1A3	0.636816	astrocyte
RPL35	COPA	0.636752	astrocyte
CPNE2	CREBL2	0.636497	astrocyte
PTGES3	LRP1	0.636413	astrocyte
STT3A	ABCD3	0.636377	astrocyte
B4GAT1	ACACB	0.636368	astrocyte
DBX2	HNRNPDL	0.636326	astrocyte
CS	DCTN6	0.636145	astrocyte
PALLD	VWA1	0.63603	astrocyte
PSPH	MERTK	0.635949	astrocyte
NUFIP2	EMC1	0.635884	astrocyte
DCTN4	KIFAP3	0.635854	astrocyte
SLTM	6820431F20RIK	0.635829	astrocyte
UBC	SKP1	0.6358	astrocyte
FAU	SLC34A2	0.635778	astrocyte
PAK1	CAMK2D	0.63576	astrocyte
SYPL	GM12231	0.635723	astrocyte
ARPC4	STK25	0.635666	astrocyte
TMSB4Y	RPLP1	0.635659	astrocyte
DYNC1H1	DPF1	0.635649	astrocyte
CRYZL1	COX17	0.635548	astrocyte
EIF3L	C11ORF58	0.635514	astrocyte
LRPAP1	TCEB1	0.635479	astrocyte
RPL23	RPS19	0.635448	astrocyte
CRYZL1	FOXO3	0.635409	astrocyte
PHB	CHST10	0.635362	astrocyte
PTPRS	RP23-378C15.2	0.635291	astrocyte
CYP2D6	GJA1	0.635109	astrocyte
NR3C1	EEF1D	0.635062	astrocyte
SYNGAP1	SRSF11	0.63505	astrocyte
RPS6	KIFAP3	0.634977	astrocyte
DMTF1	SGK3	0.63483	astrocyte
MLLT10	PLCD4	0.634829	astrocyte
GM12231	FABP7	0.634741	astrocyte
HUWE1	CEP162	0.634699	astrocyte
TMSB4Y	ROCK2	0.634573	astrocyte
FOS	JUN	0.634533	astrocyte
GM15564	RPS25	0.63442	astrocyte
HMGB1	GM21596	0.634373	astrocyte
GTF2H5	DDX23	0.634372	astrocyte
ARPP19	SLC16A1	0.634345	astrocyte
PSMB3	UBE3C	0.634337	astrocyte
LDHB	SLC6A1	0.634329	astrocyte
RFX3	TMEM161B	0.634245	astrocyte
CBX1	S100B	0.63414	astrocyte
PIP5K1A	POU2F1	0.634053	astrocyte
KCNQ1OT1	ABHD2	0.634014	astrocyte
ABAT	TMPPE	0.633963	astrocyte
CFDP1	GM3200	0.633878	astrocyte
PI4KA	TPP2	0.633821	astrocyte
PALLD	ASPH	0.633782	astrocyte
GOLGA7B	DNAJC5	0.63377	astrocyte
RSL1D1	MINOS1	0.633722	astrocyte
UPF3B	SCRG1	0.633707	astrocyte
SCD	ZMYM5	0.633658	astrocyte
PHF20	GTF3C3	0.633607	astrocyte
GM10293	CSRP1	0.633553	astrocyte
BTG1	BMP2K	0.633533	astrocyte
ATL2	1500004A13RIK	0.633419	astrocyte
TMSB4Y	RPS24	0.633414	astrocyte
TSPAN7	PLA2G7	0.633394	astrocyte
9630010A21RIK	KDM5B	0.633369	astrocyte
PJA1	ATP6V1G2	0.633334	astrocyte
GM2308	TXNDC9	0.633267	astrocyte
RNF14	BRD9	0.633176	astrocyte
NME1	DYNLRB1	0.632968	astrocyte
HLA-G	PAN3	0.632952	astrocyte
KDM3B	CHMP3	0.632942	astrocyte
EIF3M	LNP	0.632901	astrocyte
MT3	GM13341	0.632806	astrocyte
ETV5	CSRP1	0.632772	astrocyte
GOT1	GM1821	0.632738	astrocyte
SOD2	SGK3	0.632707	astrocyte
PPIA	SNRPN	0.632685	astrocyte
C19ORF53	CREB3	0.632453	astrocyte
FBXL15	ASH1L	0.63245	astrocyte
FRY	GM22270	0.632422	astrocyte
ENC1	ARPP21	0.632356	astrocyte
ACSBG1	GM6123	0.632306	astrocyte
ZBTB44	TMX4	0.632263	astrocyte
FOXG1	HSPA14	0.63223	astrocyte
HLA-G	MAP4	0.632214	astrocyte
TMEM100	PTGES3	0.632085	astrocyte
TRIP4	PTMA	0.632055	astrocyte
PPP6R3	FGFR2	0.632012	astrocyte
PDS5B	SCG2	0.631987	astrocyte
ALDOC	GSTM1	0.631967	astrocyte
CNTN1	FAM3C	0.631762	astrocyte
GUCY1B3	KIFAP3	0.631609	astrocyte
SAT1	GM3764	0.631546	astrocyte
RPS17	SCHIP1	0.631295	astrocyte
R3HDM4	ANKRD13C	0.631038	astrocyte
2310067B10RIK	DNAJA2	0.631027	astrocyte
USP34	GM26825	0.631006	astrocyte
TMEM30A	APOE	0.630903	astrocyte
SPCS3	DPF1	0.63084	astrocyte
CHST1	HSD11B1	0.630757	astrocyte
TJP1	NEBL	0.630721	astrocyte
TET2	DPM1	0.630709	astrocyte
DIO2	TOR1AIP1	0.630678	astrocyte
GAA	PISD-PS1	0.630634	astrocyte
PRDX2	TDPX-PS1	0.630578	astrocyte
DDX23	RHOA	0.630465	astrocyte
VPS54	CAT	0.63039	astrocyte
EEF1A1	B2M	0.630364	astrocyte
KCNJ16	MAP2	0.630295	astrocyte
MYH9	PVR	0.630158	astrocyte
UTRN	SGCE	0.630155	astrocyte
ETV5	SIN3B	0.630097	astrocyte
MAPT	PISD-PS1	0.630071	astrocyte
HMGB1	SSU72	0.630065	astrocyte
NISCH	NICN1	0.630064	astrocyte
WDR33	RPS28	0.629956	astrocyte
GABBR1	PBRM1	0.629944	astrocyte
SRP72	UBR3	0.629916	astrocyte
PPIA	ACOT7	0.629873	astrocyte
CDH10	NEBL	0.629871	astrocyte
MAPK4	TOMM22	0.629812	astrocyte
ITGB8	ZNF704	0.629755	astrocyte
IL33	SETD1B	0.629676	astrocyte
COX17	UBTF	0.62966	astrocyte
TANC2	RPL13	0.629584	astrocyte
CALM2	MYL12B	0.62955	astrocyte
RPS16-PS2	LAMTOR2	0.62942	astrocyte
CBX5	FABP5	0.629292	astrocyte
RHOB	BTG2	0.62921	astrocyte
TMBIM4	GPR37L1	0.62913	astrocyte
GM13835	HMGN2	0.629002	astrocyte
RORB	AP3M1	0.62895	astrocyte
CHMP3	PYGB	0.628875	astrocyte
RBBP6	NFE2L2	0.62877	astrocyte
SIRT6	S100B	0.628733	astrocyte
ATP5J2	NOTCH1	0.628716	astrocyte
CTSD	KIAA0922	0.628679	astrocyte
HNRNPDL	MAP2	0.628665	astrocyte
SCHIP1	LHX2	0.628657	astrocyte
CFL1	DLG1	0.628645	astrocyte
SIRT6	PSIP1	0.628624	astrocyte
NOVA1	VPS33B	0.62861	astrocyte
TTC5	TNRC6C	0.628573	astrocyte
SPAG7	GM13341	0.628514	astrocyte
TTC19	CEP162	0.628287	astrocyte
PSMD11	PCMTD1	0.628261	astrocyte
OSBPL1A	ATP1A3	0.628187	astrocyte
TAOK1	GAPVD1	0.62815	astrocyte
ASRGL1	SUCLA2	0.627957	astrocyte
9830144P21RIK	NMT2	0.627857	astrocyte
GPM6A	GSTM1	0.627842	astrocyte
TTYH3	MDM4	0.627804	astrocyte
KIF2A	BRD7	0.627773	astrocyte
PTCH1	UBN2	0.627591	astrocyte
EXOC3	UBE2W	0.627398	astrocyte
SF3B2	STK25	0.627335	astrocyte
RN7SL260P	FABP7	0.627273	astrocyte
SPRY2	JUN	0.627241	astrocyte
GTF2H5	RHOA	0.627237	astrocyte
LZTFL1	WASF3	0.627236	astrocyte
RFX3	VMP1	0.627236	astrocyte
RAB12	FRY	0.627167	astrocyte
UBE3C	SCAI	0.626981	astrocyte
PURA	KLF6	0.626856	astrocyte
DDX3X	GUCY1B3	0.626847	astrocyte
NKTR	USP37	0.626811	astrocyte
2310067B10RIK	SCRG1	0.626689	astrocyte
NDUFA7	GLYR1	0.626621	astrocyte
CCT8	CCNT2	0.626569	astrocyte
ACTB	DCLK1	0.626364	astrocyte
ATP5G2	CCDC132	0.626324	astrocyte
DDX24	KIFAP3	0.626283	astrocyte
TRIM23	RTCB	0.626243	astrocyte
GM10076	CUX1	0.62624	astrocyte
GPBP1L1	UBE2W	0.626238	astrocyte
MAT2B	GUCY1B3	0.626216	astrocyte
H2AFZ	GM13509	0.626189	astrocyte
TBC1D23	CSGALNACT1	0.62611	astrocyte
PFDN5	THG1L	0.626079	astrocyte
TNRC6C	PSMB7	0.626063	astrocyte
ZBTB44	PDIA3	0.626007	astrocyte
SEC13	ZKSCAN1	0.625944	astrocyte
SLC7A10	PFN2	0.625939	astrocyte
ARF3	DRAM2	0.625924	astrocyte
MAP4	IVNS1ABP	0.6258	astrocyte
ATXN2	NMNAT2	0.625728	astrocyte
LZTFL1	SRSF11	0.625721	astrocyte
CDH11	DPM1	0.625657	astrocyte
UBTF	TCEANC2	0.62554	astrocyte
CHPT1	COPG1	0.625521	astrocyte
RGCC	BLMH	0.625379	astrocyte
ATP5B	QRICH1	0.625342	astrocyte
TNRC6A	AFAP1	0.625309	astrocyte
MT-TE	ZEB2	0.625062	astrocyte
CIPC	SLC16A1	0.625038	astrocyte
GM21596	NCSTN	0.624985	astrocyte
ARID1A	HDLBP	0.624791	astrocyte
TSPYL1	ZNF512B	0.624767	astrocyte
SLC25A17	MUSK	0.624695	astrocyte
DDX17	CARMIL1	0.624677	astrocyte
GM15920	SETD1B	0.624642	astrocyte
ANAPC13	ATP6V0E2	0.624623	astrocyte
ATP2C1	SNX10	0.624614	astrocyte
STT3A	TMEM245	0.624597	astrocyte
H2AFY	DNAJC5	0.624388	astrocyte
NRBP2	NFU1	0.624361	astrocyte
KALRN	GM29013	0.624357	astrocyte
GAPDH	INSIG1	0.624298	astrocyte
POU2F1	NPAS2	0.624255	astrocyte
FKBP1A	GAPVD1	0.62416	astrocyte
MTDH	CSGALNACT1	0.624109	astrocyte
GM12231	ATP5F1	0.624092	astrocyte
C18ORF32	HADHB	0.624056	astrocyte
SMIM7	FBXO3	0.624053	astrocyte
NFE2L2	EHMT1	0.624034	astrocyte
1810026B05RIK	RSRP1	0.623991	astrocyte
PAN3	KIAA0922	0.623986	astrocyte
GOT1	PPIA	0.623889	astrocyte
NARS	RPS27	0.623889	astrocyte
ACOX1	TXNDC9	0.62386	astrocyte
GM2308	SHISA4	0.623756	astrocyte
PSMD12	ZNF451	0.623712	astrocyte
PAIP2	UBAP2L	0.623706	astrocyte
GM9800	CRYAB	0.623625	astrocyte
HMGCR	PYGB	0.62357	astrocyte
GM4617	ORC4	0.623513	astrocyte
GRIPAP1	CLIP3	0.623464	astrocyte
TMSB4Y	ATP2C1	0.623429	astrocyte
LSM12	AW047730	0.623413	astrocyte
GM5507	NICN1	0.623412	astrocyte
ALCAM	PTGES3	0.623331	astrocyte
BRWD1	HMGN2	0.623182	astrocyte
GM1821	ANK3	0.62315	astrocyte
SLITRK2	CSMD2	0.623129	astrocyte
PCYOX1L	ZBTB21	0.623008	astrocyte
TLE4	WASF3	0.623	astrocyte
KCNIP3	STK25	0.622995	astrocyte
NMT1	ARL8B	0.622959	astrocyte
PDK2	GM2308	0.622934	astrocyte
ALCAM	FSTL1	0.622891	astrocyte
TMSB4Y	RPL21	0.622858	astrocyte
TMEM161B	VMP1	0.62284	astrocyte
MARCH6	TAOK2	0.622815	astrocyte
AP3D1	GRIN2B	0.622745	astrocyte
MUSK	NMNAT2	0.6227	astrocyte
MRPS36	NFAT5	0.622654	astrocyte
MICAL2	HDLBP	0.622641	astrocyte
GJA1	MARCKS	0.622599	astrocyte
MID1IP1	GM11953	0.622478	astrocyte
DDX23	NAAA	0.622476	astrocyte
EIF4A2	UBR3	0.622418	astrocyte
ZNF704	NMNAT2	0.622334	astrocyte
NAPG	VSNL1	0.622308	astrocyte
NAPG	ENC1	0.622224	astrocyte
TMEM181	TCF25	0.622121	astrocyte
MT3	HTRA1	0.622037	astrocyte
SMARCC1	RBM8A	0.622036	astrocyte
SCAMP1	SEC11A	0.621941	astrocyte
CD63-PS	GM6123	0.621929	astrocyte
MXD4	KPNA6	0.621915	astrocyte
TLE4	KPNA6	0.621852	astrocyte
EEF1A1	GM15427	0.621836	astrocyte
DCTN6	ST7L	0.621803	astrocyte
CYSTM1	EIF4G3	0.62166	astrocyte
ALCAM	MPC1-PS	0.62163	astrocyte
TUBB	KIAA1191	0.621602	astrocyte
APP	KMT2A	0.621592	astrocyte
ACIN1	RPS9	0.621575	astrocyte
HECTD1	GTF2I	0.621544	astrocyte
UBE3A	CLIP3	0.621513	astrocyte
HNRNPC	FTL1	0.621493	astrocyte
B2M	GM21596	0.62144	astrocyte
CCT3	ENAH	0.621266	astrocyte
RAB12	SERPINI1	0.621122	astrocyte
EBF1	ECE1	0.621084	astrocyte
PPIA	INSIG1	0.621038	astrocyte
GM7204	GM21399	0.621019	astrocyte
PPM1H	ZWINT	0.62095	astrocyte
CLU	GPM6A	0.62095	astrocyte
KDM5A	ARID1A	0.620873	astrocyte
ZEB1	GAA	0.620838	astrocyte
APP	CBX3	0.620838	astrocyte
AP3D1	C330006A16RIK	0.62082	astrocyte
GM23061	KCNN2	0.620771	astrocyte
SEPT11	SVEP1	0.62071	astrocyte
ZNF704	PSMD1	0.620691	astrocyte
CD63-PS	SFXN1	0.620584	astrocyte
UPF3B	2310067B10RIK	0.620491	astrocyte
PABPC1	RPS3A	0.620488	astrocyte
SLC25A23	GLRX3	0.620444	astrocyte
BBIP1	PISD-PS1	0.620437	astrocyte
SCN2B	DYNLL1	0.620373	astrocyte
ACOT7	CAMK2D	0.62036	astrocyte
PALLD	RUFY3	0.620302	astrocyte
GSK3B	PRDX2	0.620275	astrocyte
LAMA2	MUSK	0.620125	astrocyte
SLX1B	ASTN1	0.620086	astrocyte
CRYZL1	UBTF	0.620031	astrocyte
ANK3	DENND5B	0.619948	astrocyte
TTC5	MAPK10	0.619939	astrocyte
KHSRP	ACTG1	0.619926	astrocyte
ST7L	ATP6V1H	0.619783	astrocyte
ESD	GLI3	0.619739	astrocyte
COX6C	AFAP1	0.619723	astrocyte
SERBP1	SCG2	0.619584	astrocyte
KCNQ1OT1	ITCH	0.61955	astrocyte
MATR3	GAD1	0.61937	astrocyte
CADM2	GM16378	0.6193	astrocyte
MYL12B	ATP1A3	0.619244	astrocyte
ARHGAP26	USP4	0.619227	astrocyte
GM2308	DRAM2	0.619167	astrocyte
TPT1	C4ORF3	0.619106	astrocyte
CARMIL1	TMX4	0.619059	astrocyte
C16ORF72	WDR1	0.619013	astrocyte
GM9234	SNRPN	0.618964	astrocyte
GNAI2	HP1BP3	0.61893	astrocyte
IK	RAB12	0.618918	astrocyte
DNM3	GPC1	0.618904	astrocyte
CAMLG	COPB1	0.618878	astrocyte
ATG7	KDELR2	0.61887	astrocyte
ZFP191	IVNS1ABP	0.61885	astrocyte
SRPK1	GM3839	0.618837	astrocyte
ALKBH6	C330006A16RIK	0.618822	astrocyte
RPL28	ENSA	0.618817	astrocyte
GM37065	HDAC4	0.618783	astrocyte
ZMAT2	GM10736	0.618773	astrocyte
NRXN3	HYOU1	0.618752	astrocyte
THG1L	RPL21	0.618689	astrocyte
PDHB	C1D	0.618677	astrocyte
SETD1B	SMC4	0.61862	astrocyte
SYPL	KIFAP3	0.618471	astrocyte
SIRT6	CDK5	0.618424	astrocyte
SLC1A3	ACTB	0.618393	astrocyte
AARS	TPP2	0.618172	astrocyte
RPL18A	PPAP2B	0.618168	astrocyte
SMC1A	ROCK2	0.618077	astrocyte
GRIPAP1	RNMT	0.618073	astrocyte
ARPP19	CDK14	0.61801	astrocyte
RAB31	JUN	0.617968	astrocyte
GJA1	S1PR1	0.61794	astrocyte
GM12338	RPL26	0.617924	astrocyte
PRKACA	GM13835	0.61789	astrocyte
SAP18	RNF13	0.617758	astrocyte
KPNA6	SRSF11	0.617732	astrocyte
WNK2	NFIX	0.617663	astrocyte
SMARCA2	SCN2B	0.617503	astrocyte
MEF2C	ATP6V1D	0.617348	astrocyte
PIK3CA	SMG7	0.617224	astrocyte
TRIP4	GM4617	0.617153	astrocyte
LZTFL1	SUMO1	0.616999	astrocyte
GM9752	C5ORF34	0.616933	astrocyte
HSP90AA1	SKP1	0.616844	astrocyte
VPS33B	PHOSPHO2	0.616834	astrocyte
ARHGAP26	ZNF451	0.616766	astrocyte
AW047730	CSRP1	0.61674	astrocyte
ELOVL2	MIER1	0.616679	astrocyte
N-R5-8S1	GTF3C3	0.616591	astrocyte
BRD9	UBTF	0.616585	astrocyte
KIAA0430	PTPRA	0.616577	astrocyte
HTRA1	GM13341	0.616518	astrocyte
PPP1R11	SECISBP2L	0.616318	astrocyte
HUWE1	TTC19	0.61622	astrocyte
SEPW1	SERPINI1	0.616138	astrocyte
TMSB4Y	PAN3	0.616127	astrocyte
ATP5A1	CALM1	0.616061	astrocyte
ISCA2	DNAJC19	0.616045	astrocyte
SEL1L	GM37182	0.616002	astrocyte
CLTC	FRY	0.615895	astrocyte
DDX24	HIKESHI	0.615892	astrocyte
AMFR	NLGN1	0.615824	astrocyte
EBF1	LAMA2	0.615801	astrocyte
SUCLA2	ACACB	0.615785	astrocyte
TMSB4Y	RPLP2	0.615734	astrocyte
PAK1	COX5B	0.615656	astrocyte
SALL3	CDH11	0.61554	astrocyte
AHDC1	PMVK	0.615488	astrocyte
MT1X	MT3	0.615478	astrocyte
EIF2S3Y	ATP6V1F	0.61546	astrocyte
VPS35	TPI1	0.615404	astrocyte
SNX14	SPNS1	0.615336	astrocyte
RPS13	RPL21	0.615329	astrocyte
CLK4	C11ORF49	0.615296	astrocyte
DPF2	POU3F2	0.615269	astrocyte
DYNLT1-PS1	RPS27	0.615166	astrocyte
COX7C	C330006A16RIK	0.615039	astrocyte
DYNC2H1	ZNF260	0.615031	astrocyte
CRYAB	ASH1L	0.614977	astrocyte
EBF1	FMO1	0.614832	astrocyte
ANK3	TMEM234	0.614789	astrocyte
CASK	ZWINT	0.614687	astrocyte
MT-CO1	MT-RNR1	0.614426	astrocyte
DHRS3	S1PR1	0.614415	astrocyte
C6ORF62	NDUFB3	0.614059	astrocyte
TPT1	GM11953	0.613995	astrocyte
GRIN2C	SLC38A3	0.613906	astrocyte
TMEM128	C330006A16RIK	0.613887	astrocyte
AGO3	E130114P18RIK	0.613836	astrocyte
C18ORF32	KMT2A	0.613761	astrocyte
EPS8	STXBP3A	0.613731	astrocyte
EAPP	SNX5	0.613643	astrocyte
SRSF7	POLR2K	0.613608	astrocyte
FOXG1	MSI1	0.613554	astrocyte
FAM107A	NBEAL1	0.613544	astrocyte
LARP4B	GM10801	0.613498	astrocyte
RIC1	PBXIP1	0.613489	astrocyte
CBX1	ARPP21	0.613478	astrocyte
TMSB4Y	GM21596	0.613458	astrocyte
PSAT1	IQCB1	0.613371	astrocyte
PDHB	GM6123	0.613363	astrocyte
RN7SL260P	SYPL	0.613272	astrocyte
NPEPPS	HDLBP	0.613211	astrocyte
ABR	GM10800	0.613103	astrocyte
ARF5	SGK3	0.613081	astrocyte
ATP1A3	CLSTN1	0.61304	astrocyte
CHMP3	SSBP1	0.613015	astrocyte
KDM3B	APOE	0.612957	astrocyte
NPEPPS	MICAL2	0.612921	astrocyte
ATP5J	GM11966	0.612905	astrocyte
MRPL20	PHYH	0.612874	astrocyte
LETMD1	FNIP1	0.61272	astrocyte
HMGN2	COPS2	0.612638	astrocyte
NPAS3	ANAPC11	0.612614	astrocyte
UBE3C	PIP5K1A	0.61258	astrocyte
UPF3B	SDHD	0.612546	astrocyte
SNAP47	NDRG4	0.612495	astrocyte
KIF1B	STXBP3A	0.612464	astrocyte
XRN1	ST7L	0.612344	astrocyte
RNF214	KRTCAP2	0.612332	astrocyte
CARMIL1	MDM4	0.612295	astrocyte
CBX1	MDM4	0.612272	astrocyte
ZMAT2	MUSK	0.612168	astrocyte
HMGCR	CHMP3	0.61205	astrocyte
ARID1A	TET2	0.612024	astrocyte
GM21738	PCMTD1	0.612005	astrocyte
USP4	CCNC	0.611915	astrocyte
CDADC1	UBAP2L	0.61186	astrocyte
WBP2	VEZT	0.61183	astrocyte
MYL6	SLC25A4	0.61181	astrocyte
GLYR1	FAM49B	0.611756	astrocyte
CASK	TOX	0.611604	astrocyte
ZKSCAN3	VPS54	0.61157	astrocyte
N-R5-8S1	SYNGAP1	0.611534	astrocyte
FSTL1	ECE1	0.611521	astrocyte
FASN	CREBL2	0.611464	astrocyte
DMTF1	AKAP9	0.611432	astrocyte
FAM120A	SENP3	0.611277	astrocyte
RAB12	SLC39A10	0.61125	astrocyte
PTEN	SNX6	0.611203	astrocyte
ARPP21	GABRA2	0.611201	astrocyte
RPS28	DNAJC7	0.611193	astrocyte
SUZ12	PRICKLE2	0.611035	astrocyte
HNRNPA1	SLTM	0.611023	astrocyte
ALDH6A1	SCYL3	0.611022	astrocyte
SRSF7	VPS33B	0.611013	astrocyte
SPARCL1	GSTM3	0.610989	astrocyte
B4GAT1	ZBTB44	0.610807	astrocyte
MYDGF	ATG2B	0.610679	astrocyte
RPS4X	KPNA1	0.61067	astrocyte
RNMT	VPS33B	0.610564	astrocyte
ASRGL1	CARMIL1	0.610462	astrocyte
GM5560	NDUFS2	0.610434	astrocyte
H2AFY	CCNT2	0.610391	astrocyte
VPS41	CR1L	0.610387	astrocyte
MKL2	CIT	0.610381	astrocyte
HUWE1	NPAS2	0.610379	astrocyte
DVL3	GLUD1	0.610369	astrocyte
CTDSPL	MUSK	0.610358	astrocyte
PCYOX1L	MAT2A	0.610311	astrocyte
ABCA5	ELAVL3	0.610286	astrocyte
PLA2G7	CLU	0.610231	astrocyte
APC	LUC7L	0.610121	astrocyte
EEF2	FRYL	0.610106	astrocyte
DYNC1I2	DCAF6	0.610105	astrocyte
CNR1	SCG2	0.610104	astrocyte
KDM2A	PIK3CA	0.609924	astrocyte
ACSBG1	AMFR	0.609916	astrocyte
TTC3	GABRA2	0.609878	astrocyte
CHD4	ACACB	0.609874	astrocyte
ISCA2	CCND2	0.609761	astrocyte
GM7204	SSR2	0.609734	astrocyte
MID1IP1	GM3839	0.609703	astrocyte
HTRA1	GM27015	0.609672	astrocyte
NDUFA7	RPS28	0.609669	astrocyte
PPP1CB	COX5B	0.609617	astrocyte
LGI1	ZMIZ1	0.609592	astrocyte
MT-TQ	GM13340	0.609294	astrocyte
UBA1	SPOP	0.609208	astrocyte
SETD2	GAD1	0.609198	astrocyte
NRBP2	HNRNPDL	0.609112	astrocyte
TNRC6C	ADAM22	0.609031	astrocyte
GM15564	VSNL1	0.609017	astrocyte
MRO	ZNF451	0.608999	astrocyte
ARHGAP26	SGK3	0.608969	astrocyte
ZNF148	GAD1	0.608873	astrocyte
PPIA	GAPDH	0.608827	astrocyte
NTM	ZNF644	0.608818	astrocyte
FAM208A	HMGN3	0.608765	astrocyte
ECE1	SLC7A11	0.608708	astrocyte
NISCH	TMEM106B	0.60864	astrocyte
ZMAT2	COX6C	0.60854	astrocyte
SNRNP200	C330006A16RIK	0.608509	astrocyte
RPL41	NPAS2	0.608296	astrocyte
PCYT2	CNR1	0.608243	astrocyte
GJB6	GM2A	0.608182	astrocyte
KIAA1191	B2M	0.608112	astrocyte
PLA2G7	GJA1	0.608088	astrocyte
GM9234	ACOT7	0.608046	astrocyte
HNRNPA1	CR1L	0.607986	astrocyte
NPEPPS	SEMA6D	0.607787	astrocyte
RPL41	CAMK2N1	0.607712	astrocyte
MID1IP1	LAP3	0.607707	astrocyte
ZMIZ1	SLC39A1	0.607699	astrocyte
DLGAP1	SCYL3	0.607615	astrocyte
SOX11	KIAA1551	0.60759	astrocyte
UBE2K	SMU1	0.607491	astrocyte
MT-TE	COPS5	0.607457	astrocyte
KHSRP	HSBP1	0.607428	astrocyte
PALLD	MFAP3L	0.607416	astrocyte
SDC2	POMP	0.607394	astrocyte
RPL23	RPS16-PS2	0.607374	astrocyte
WAC	ARF3	0.607356	astrocyte
PAFAH1B1	COPG1	0.60734	astrocyte
PJA1	RTN1	0.607321	astrocyte
ARHGAP35	PIK3CA	0.607304	astrocyte
RPL19	UBE2W	0.607244	astrocyte
DDX39B	TIMM13	0.607214	astrocyte
SEC61A1	RPLP0	0.607142	astrocyte
DCTN6	NDUFS1	0.60702	astrocyte
C19ORF53	CLCN3	0.606989	astrocyte
USP22	CERS2	0.606977	astrocyte
CBX1	TRIL	0.606926	astrocyte
NOVA1	SRPK2	0.606913	astrocyte
ZMYM2	FAM221B	0.606905	astrocyte
SPNS1	UVSSA	0.60665	astrocyte
TNRC6C	TPRKB	0.606648	astrocyte
MAF	PVR	0.606583	astrocyte
GABBR1	ARPP21	0.606558	astrocyte
FABP7	KIFAP3	0.606456	astrocyte
GM10327	RPL14-PS1	0.606319	astrocyte
ATP6V1C1	ZBTB44	0.606194	astrocyte
SDHA	DCAF6	0.606171	astrocyte
IER3IP1	MTPN	0.606157	astrocyte
CHIC1	TMEM170B	0.606022	astrocyte
DIO2	ARHGEF12	0.605966	astrocyte
ZNF878	NRXN3	0.605892	astrocyte
TACC1	RPLP2	0.605858	astrocyte
KIAA0430	CHD7	0.605853	astrocyte
PFDN5	MAFG	0.605812	astrocyte
NDUFA6	UBE3C	0.605737	astrocyte
RTN4	WLS	0.605581	astrocyte
EXOC4	BMPR2	0.605573	astrocyte
POLB	NECAP1	0.605527	astrocyte
TMED10	GM6123	0.605477	astrocyte
ANKRD11	ZNF704	0.605471	astrocyte
HSP90AB1	HSP90AA1	0.605452	astrocyte
PIK3IP1	DNAJC5	0.605438	astrocyte
SDHD	PIP5K1A	0.605423	astrocyte
TRIL	LUC7L2	0.605407	astrocyte
COQ9	GM29013	0.605367	astrocyte
ENPP5	CAMK2D	0.605299	astrocyte
FSTL1	CAPZB	0.605292	astrocyte
MT-CYB	MT-CO1	0.60528	astrocyte
ATP8A1	TPP2	0.605231	astrocyte
GM23061	TRRAP	0.605125	astrocyte
SLC6A11	NVL	0.605097	astrocyte
LZTS1	ARMC1	0.60509	astrocyte
SUMO2	HNRNPL	0.605083	astrocyte
AFF4	HOOK3	0.605063	astrocyte
B4GALT1	NOTCH1	0.605035	astrocyte
GABBR1	GRINA	0.604935	astrocyte
TONSL	FKBP1A	0.604893	astrocyte
GLNS-PS1	ANKRD13C	0.60484	astrocyte
GRIPAP1	UBE3A	0.604799	astrocyte
SFR1	NDUFA5	0.604749	astrocyte
ACAT1	NDUFS5	0.604732	astrocyte
MYH9	TACC1	0.604686	astrocyte
SARNP	PRDX2	0.604596	astrocyte
EMC1	USP53	0.604517	astrocyte
HNRNPUL1	TBCK	0.604466	astrocyte
CHKA	EIF2S2	0.604391	astrocyte
EIF4A1	HBS1L	0.604344	astrocyte
HSP90AB1	RPL23A	0.604341	astrocyte
SMC1A	GM9752	0.604317	astrocyte
CHD8	LZTFL1	0.604316	astrocyte
GSTP1	SYT11	0.604313	astrocyte
NDUFS8	CNIH1	0.604289	astrocyte
ATP5J	UQCRB	0.604117	astrocyte
LYRM4	SGIP1	0.60387	astrocyte
SPNS1	TOR1AIP2	0.603848	astrocyte
PIK3IP1	GM14148	0.603773	astrocyte
TTC19	ALDH1L1	0.603767	astrocyte
FNIP1	ARPC5L	0.603695	astrocyte
NDUFS7	GNG12	0.603665	astrocyte
GNL3L	FGF9	0.603619	astrocyte
PSMB1	ARHGEF4	0.603618	astrocyte
GM2308	FNBP4	0.603566	astrocyte
CNTN1	CSMD2	0.603528	astrocyte
DNM1L	CCNH	0.603514	astrocyte
PRDX5	DLG1	0.603501	astrocyte
NICN1	SRPRA	0.603414	astrocyte
LETMD1	WNK1	0.603289	astrocyte
GM16378	VPS35	0.603268	astrocyte
PHACTR3	IPO9	0.603246	astrocyte
TSPAN7	SPARCL1	0.603156	astrocyte
ZNF532	SMARCC1	0.603032	astrocyte
PDLIM4	HSPA14	0.602981	astrocyte
LRRC4B	DUSP11	0.602959	astrocyte
IFNGR1	GM14303	0.602864	astrocyte
HMGCR	CHST2	0.602767	astrocyte
KDM3B	SLTM	0.602762	astrocyte
TMPPE	RBBP6	0.602758	astrocyte
GM21738	HNRNPUL1	0.602676	astrocyte
GM15066	HDLBP	0.602653	astrocyte
GM12940	TOR1AIP1	0.602647	astrocyte
SHISA4	TXNDC9	0.602623	astrocyte
TAOK2	UBAP2L	0.602567	astrocyte
WAC	ASXL2	0.602523	astrocyte
ZNF532	9830144P21RIK	0.602516	astrocyte
ITGB8	STT3A	0.602497	astrocyte
PJA1	CHN1	0.602431	astrocyte
SLC25A23	PICALM	0.602422	astrocyte
NDUFA3	ATP5I	0.602402	astrocyte
IFI27	FMO1	0.602292	astrocyte
TRIL	DNER	0.602258	astrocyte
GNAQ	COX5B	0.602256	astrocyte
UBE2K	KIFAP3	0.602218	astrocyte
PRPF4B	TMEM87A	0.602155	astrocyte
GNB2L1	MAF	0.602145	astrocyte
RUFY3	NFX1	0.602134	astrocyte
ATP6AP1	SYPL	0.602073	astrocyte
RFX3	ELAVL3	0.601878	astrocyte
GM4617	CA2	0.601851	astrocyte
MYH9	EIF5B	0.601845	astrocyte
NUFIP2	BPNT1	0.601827	astrocyte
AZIN1	CBFA2T2	0.601826	astrocyte
COX7C	AP3D1	0.601744	astrocyte
RFX3	AFF4	0.601649	astrocyte
ZFML	NOTCH1	0.601552	astrocyte
LARS2	SCYL3	0.601509	astrocyte
CS	NDUFS1	0.601446	astrocyte
CD63-PS	CS	0.601443	astrocyte
SGTA	NICN1	0.601384	astrocyte
PIAS1	ILF2	0.601334	astrocyte
ALKBH6	SNRNP200	0.601245	astrocyte
PPP2R5C	GPCPD1	0.60117	astrocyte
KIAA1161	ANKRD13C	0.601167	astrocyte
ATP6V0D1	PCDH7	0.601161	astrocyte
ESCO1	LRIG2	0.601138	astrocyte
CML1	CREB3	0.601125	astrocyte
CBX1	HTRA1	0.601101	astrocyte
VBP1	RORB	0.601085	astrocyte
SYNJ1	MEF2C	0.601073	astrocyte
9630010A21RIK	CHST10	0.601052	astrocyte
QRICH1	RAB6A	0.60105	astrocyte
COX7C	GM12338	0.600948	astrocyte
COX6C	MUSK	0.600931	astrocyte
IP6K1	STX16	0.600927	astrocyte
TUBB4A	SEPT7	0.600921	astrocyte
LDHA	MED13L	0.60091	astrocyte
ID3	HNRNPU	0.600878	astrocyte
ZMAT2	NDUFA3	0.600867	astrocyte
ALDOA	ACOT7	0.600707	astrocyte
TRIM9	PISD-PS1	0.600693	astrocyte
WAC	ATP8A1	0.600662	astrocyte
CCNL1	GM5835	0.600658	astrocyte
ERGIC3	LRP4	0.600617	astrocyte
ZMAT2	RPS11	0.600512	astrocyte
MID1IP1	TPT1	0.600504	astrocyte
ELMO2	CSRP1	0.600484	astrocyte
S100B	TTYH3	0.600474	astrocyte
NXF1	ABCD2	0.600436	astrocyte
NFAT5	TCAF1	0.600419	astrocyte
SQLE	IQSEC1	0.600343	astrocyte
LDHB	PRDX6	0.600272	astrocyte
POU3F2	SMC4	0.600208	astrocyte
TMSB4Y	CTSD	0.600193	astrocyte
PDHA1	ECE1	0.600169	astrocyte
UBE2B	DUSP11	0.600142	astrocyte
RAB1	MKLN1	0.600057	astrocyte
SRSF3	YOD1	0.600027	astrocyte
GM6054	ZKSCAN1	0.599972	astrocyte
ZBTB11	SRPRB	0.599965	astrocyte
GM10132	ACACB	0.599959	astrocyte
MRO	NWD1	0.599749	astrocyte
N-R5-8S1	SRSF11	0.599616	astrocyte
EPS8	TSPAN5	0.599521	astrocyte
LARP4B	KIFAP3	0.599477	astrocyte
HSPA9	GM3839	0.599265	astrocyte
SEPT8	ARPP21	0.59923	astrocyte
IRAK2	MED13L	0.599141	astrocyte
IQCB1	KIAA1109	0.599043	astrocyte
SSB	KIF1A	0.599032	astrocyte
ZNF704	RB1CC1	0.598841	astrocyte
NCL	ACADL	0.598809	astrocyte
SLC15A2	MYSM1	0.598772	astrocyte
MYDGF	GSAP	0.598518	astrocyte
ABHD2	ITCH	0.598435	astrocyte
AP2B1	GM21596	0.598391	astrocyte
TMX1	ATE1	0.598374	astrocyte
E130114P18RIK	NCS1	0.598302	astrocyte
SALL3	KALRN	0.598265	astrocyte
TPGS2	TPRKB	0.598254	astrocyte
NPEPPS	KDM5A	0.598245	astrocyte
MYDGF	CADM1	0.59812	astrocyte
TLE4	SUMO1	0.598119	astrocyte
NRXN3	CIT	0.598058	astrocyte
CTSA	EYA1	0.598018	astrocyte
KIAA0430	ELAVL3	0.597976	astrocyte
DNAJC7	ATG7	0.597971	astrocyte
USP4	GM7901	0.597966	astrocyte
PRODH	PIK3R1	0.597952	astrocyte
ZBTB20	NPAS2	0.597844	astrocyte
ANKRD11	GAD1	0.597763	astrocyte
ULK2	VPS35	0.597585	astrocyte
MIB1	PUM1	0.597579	astrocyte
CAMLG	TOB1	0.597558	astrocyte
ARF3	AGO3	0.597449	astrocyte
OTUB1	SNAP25	0.59741	astrocyte
ZMIZ1	SMPDL3A	0.597366	astrocyte
RPN1	GPCPD1	0.597343	astrocyte
HNRNPH2	ORC3	0.597342	astrocyte
[truncated: 34,380 more rows]

## Sheet: Table S4d
Table S4d Modules from cell type specific coexpression networks computed from the Tasic dataset
Celltype_network	Module	Genes
astrocyte	comp1_2	ENC1, FGF9, SYN1, VSNL1, ATP1A3, RTN1, RPS28, HNRNPK, MEF2C, ACOT7, AP2M1, MAP1B, SASS6, ATP5O, SNRPN, CALM2, TUBB4A, PLCE1, ACACB, CD63-PS, FBXL15, SUMO2, BTF3, PPIA, GM22270, PAK1, PKM, ABHD2, ZWINT, GM9800, ANK3, CD9, COX17, CNTN1, MLLT11, GSTP1, SCN2B, GM2A, GM1821, ENPP2, SYNGAP1, GM4617, ERH, TANC2, CHD7, ELAVL3, ATP5G2, GOT1, HSP90AA1, CALM1, ATP6V1G2, YWHAZ, GM14539, HADHB, GM5499, APP, S…
astrocyte	comp1_3	MAF, TMSB4Y, THG1L, BTG1, HLA-G, PALLD, FSTL1, RPL18A, ALYREF, RTN4, KIAA0922, RPL37, RPS29, RPL3-PS1, H3F3B, ZNF704, EPB4.1L2, TACC1, TOP2B, MUSK, ZMIZ1, RPS16, GM11478, LGMN, RPL4, RN18S-RS5, FAU, RPS23, KPNA1, MT-ND1, MT-TQ, MT-ND6, ACTB, MTPN, CKB, GM6863, RPL21-PS8, AFAP1, RPL5, DDX1, TUBA1A, TSPAN7, CALU, SERINC3, RPS19, MT-ND2, JMJD1C, GM5805, MT-ND4, ACTR2, TRA2A, GM21399, MT-TP, RPS18, T…
astrocyte	comp1_4	ENC1, FGF9, SYN1, VSNL1, ATP1A3, RTN1, HNRNPK, MEF2C, ACOT7, AP2M1, MAP1B, SASS6, ATP5O, SNRPN, CALM2, PPIA, GM22270, PAK1, PKM, ZWINT, MLLT11, SCN2B, SYNGAP1, ERH, GOT1, HSP90AA1, CALM1, ATP6V1G2, YWHAZ, GM14539, APP, NRF1, RPL18, ATP6V0C, SNAP25, GPRASP1, RAB12, LZTFL1, FAM3C, GM1840, ATP6V1A, RAB11B-PS2, TUBA1B, TUBB3, ALDH7A1, BC002163, LZTS1, GM15564, CDK14, PPP3CA, NSF, GUCY1B3, HMGN3, WBP4…
astrocyte	comp1_5	RPS28, GLYR1, QRICH1, EWSR1, SLC48A1, PABPC1, WDR33, NPAS3, RAB6A, FUBP3, FAM49B, LRPAP1, NDUFA7, ATP5B, ATG7, LDHA, ID3, SQLE, IRAK2, DNAJC7, CDKAL1, EIF1B, PSMD14, ANAPC11, SMPD1, AQP4, M6PR, SLC25A36, MED13L, TMEM50A, RPS3A, GM8797, EPRS, TCEB1, KDELR2, HNRNPU, IQSEC1, RAMP1, DHRS1, CNBP
astrocyte	comp1_6	TUBB4A, PLCE1, FBXL15, GM9800, ANK3, GSTP1, GM1821, ENPP2, GM4617, GM5499, GM6055, SLC38A2, GM6977, PCDHGA12, ZFYVE27, FTH1, CRYAB, GM10039, MAGED1, PTPRD, RGCC, GDPD1, HSP90AB1, TTYH2, BLMH, DDB1, ZFR, UBC, ALG11, TALDO1, HNRNPH2, TRIP4, FAM107A, USP22, IP6K1, CNP, ATP2B1, EIF3H, PTMA, TMBIM6, GYK, DENND5B, GLO1, SEC62, EIF4E, NCAM1, ST13, ATP5G1, STRN, CCT5, PPP1R16B, SEPT7, GATAD2B, CERS2, EPS…
astrocyte	comp1_7	ACACB, MGEA5, ZBTB44, SUCLA2, SMCO1, EIF3M, DNAJB12, TMX4, NISCH, B4GAT1, CARMIL1, AKAP8L, GM10132, LRRC4B, PFDN1, PHIP, RBM45, TMEM106B, RPSA, PSPH, PHB, 9630010A21RIK, ASRGL1, KIF2A, GM5507, CHD4, ATP6V1C1, NICN1, SGTA, UBE2B, PPP1R3C, GABRB1, PDIA3, UQCC2, GINM1, NSD1, CCDC66, CPEB4, BRD7, BACE1, BCLAF1, MIER3, NIPBL, AGPAT1, ATP5L, DAAM2, SBNO1, CAPZA2, HIST1H2BC, PSMD7, RASA2, RMND1, ZCCHC24…
astrocyte	comp1_8	CD63-PS, GM3200, BLOC1S1, ST7L, PREPL, ELP5, CS, TMEM222, SWI5, GFM2, XRN1, LUC7L, RBM15, SFXN1, CFDP1, ACSBG1, DCTN6, DNM3, PDHB, AMFR, APC, CHIC1, TMED10, SLC6A11, AMT, GRAMD3, AMD1, UQCRC1, HIGD1A, LSAMP, CRIP2, DEB1, BPTF, CSNK2B, MORF4L1, GM4691, C1D, ADH5, PHKA1, CPSF3, TRAPPC2B, NAV2, VDAC3, PSMC3, PAM, HERC1, NDUFB4, OMG, POR, CSNK2A1, ARL14EP, GABRG1, GM6123, ATP6V1H, NLGN1, NDUFS1, TMEM…
astrocyte	comp1_9	SUMO2, ATP5G2, HNRNPL, DECR2, AP3D1, UBTF, HDAC3, SCAMP1, SEL1L, COX7C, BNIP3, RPS17, SCHIP1, NMT1, C16ORF72, ALKBH6, RPL28, GM12338, TMEM128, SNRNP200, TMCC1, TMEM256, C19ORF70, ECHS1, MAGI1, PPP2R1A, EIF1, SPCS1, TCF4, DKK3, ATRX, MTSS1L, CD63, TECR, NDUFA9, KIAA1468, ARL8B, TMEM258, DHRS7, FAM173A, CCDC88A, RPL26, VDAC2, ZDHHC20, SPCS2, SEC11A, TCP1, COX4I1, GM37182, SERINC1, C12ORF57, FAM13C,…
astrocyte	comp1_10	BTF3, SEPT8, ARPP21, GM27015, SOX8, GABBR1, PISD-PS1, TTC3, SIRT6, CLCN3, CCNL2, SERBP1, ABR, GOLGA3, CBX1, MT1E, TTYH3, GM12328, RIC1, GAA, GRINA, TRIL, C19ORF53, S100B, PBRM1, ESCO1, SIRPA, 2610507B11RIK, HTRA1, GABARAP, ZER1, FARP1, GNAO1, LUC7L2, HSD11B1, ZEB1, STRN3, TKT, TRIB2, SOD1, PPM1K, MT3, PDS5B, USP34, CHST1, MAPT, SPAG7, DDX17, BBIP1, ELOVL2, MT1X, RNF214, CNR1, PCYT2, SFR1, LYRM4, …
astrocyte	comp1_11	ABHD2, CD9, CNTN1, GM2A, PRUNE2, EPN2, ARPC4, SF3B2, DBX2, GPAM, GM6483, CDH2, RIMKLB, TAX1BP1, PTPRS, ACER3, EPAS1, ANXA6, KCNQ1OT1, KCNJ16, HNRNPDL, SEC13, NRBP2, SLITRK2, KCNIP3, CAMLG, MRPL20, GJB6, ERGIC3, SRSF3, GM6054, CHD9, TNPO1, NMD3, GIGYF1, TOB1, FAM168A, SIRT3, CHMP2A, CCT7, LUZP2, C6ORF47, SNX32, RPL10A, UGP2, TSPAN12, FOPNL, RP23-378C15.2, BIRC6, MSMO1, HBP1, YTHDC1, SET, GHITM, CY…
astrocyte	comp1_12	COX17, GM7901, OCRL, NWD1, MID1IP1, ZNF451, RNF14, GM3839, GM11953, GM17066, FOS, FOXO3, CRYZL1, FRMD4A, NDUFA12, VEGFA, ATL2, DPF2, PHGDH, IL33, BRD9, TPT1, ARHGAP26, MRPL4, DZIP1, RFX4, IQCB1, DMTF1, SOD2, UTRN, SPRY2, TBC1D23, GM15920, PSMD12, SRPK1, SETD1B, RAB31, PSAT1, ARF5, USP4, MRO, POU3F2, HSPA9, SF3B6, UBR5, SLC9A3R1, AGPAT3, SGCE, GPLD1, PNRC2, CUEDC2, GM21092, WSB1, PRDX3, TMEM9B, LE…
astrocyte	comp1_13	TANC2, ETV5, RNU1-20P, RPL9-PS6, NSFL1C, GRIPAP1, RPL13, VPS33B, SIN3B, LSM12, YPEL5, HTT, TMEM44, RNMT, ZEB2, CUL1, PCDH9, GM10076, GM10293, NOVA1, MT-TE, ANAPC13, UBE3A, AW047730, SRSF7, GM5560, ELMO2, MIB1, CUX1, RPS6KB1, LIN7C, TTC4, CALM3, MYEF2, BRK1, COX8A, IGF2R, NEMF, CHD6, GTF3C2, PDCD4, PLXNB1, TLCD1, DLD, ATP2B2, TBCB, NFIB, NCKAP1, IST1, MRPL42, TPD52L2, ATP6V1G1, TMEM263, POLR2K, CL…
astrocyte	comp1_14	CHD7, ELAVL3, ACSL4, TMEM161B, FAM81A, MTDH, TJP1, RFX3, KIAA0430, CBS, CDH10, ABCA5, AFF4, ZHX3, SLC22A17, SIK1, TMX3, PTTG1, DYNLT3, FN3KRP, ACSL6, AHCYL1, HOOK3, TLR3, SYNE1, CDV3, METAP1D, EDNRB, SREK1, VMP1, RBM6, DCTN5, JAM3, TUG1, BSG, PTPRA, PPIL4, AKT2, TIMP4, GGNBP2, SPTAN1, SLC39A12, NEBL, DNAJB14, CDC73, EFCAB14, STRBP, SLC35E2B
astrocyte	comp1_15	HADHB, NUFIP2, GM13835, BRWD1, TMX1, USP53, NR3C1, PRKACA, HMGN2, EMC1, PPP2R2A, EEF1D, DHX30, ATE1, WTAP, PHKG1, CLDND1, ZCCHC12, EIF5, KLHL24, MTMR2, FTO, DFNA5, B930095G15RIK, SLC35B1, COPS2, EGFR, DERL2, GM13910, BPNT1, RBM18, TPR, BRAF, DRG1
astrocyte	comp1_16	GM37065, TRPM7, GM21738, HUWE1, TRIM23, ADAM22, UPF3B, 2310067B10RIK, RTCB, PIP5K1A, 2900052N01RIK, RPL41, CAMK2N1, SCRG1, REEP5, TNRC6C, UQCR10, NDUFC2, RPL30, SPIRE1, NDUFB11, TPGS2, TTC19, EIF3L, MLLT10, PSMB3, SCD, SPCS3, TTC5, PSMD11, PTCH1, UBE3C, POU2F1, HECTD1, PPP1R11, GRIN2C, DDX39B, NDUFA6, SDHD, HNRNPUL1, NDUFS8, NXF1, SSB, ZBTB20, ARAP2, GTF2I, TPRKB, NIM1K, MRPL18, ATF4, MCCC1, OAZ1…
astrocyte	comp1_17	VDAC1, ATG2B, TRAK1, EXOC3, GPBP1L1, MYDGF, RPL19, RPL35A, DNMT3A, ADK, SOX9, CADM1, MAPK1IP1L, GSAP, HES1, G6PC3, NDUFV3, MAML2, 1110001J03RIK, PMM1, UBE2W, LRRC8A, GIGYF2, MRPL36, MGLL, THRB, LGR4, IVD, RGS20
astrocyte	comp1_18	MAF, TMSB4Y, THG1L, BTG1, HLA-G, RPL18A, KIAA0922, RPL37, RPS29, RPL3-PS1, H3F3B, EPB4.1L2, TACC1, RPS16, GM11478, LGMN, RPL4, RN18S-RS5, FAU, RPS23, KPNA1, MT-ND1, MT-TQ, MT-ND6, ACTB, GM6863, RPL21-PS8, RPL5, SERINC3, RPS19, MT-ND2, JMJD1C, GM5805, MT-ND4, ACTR2, MT-TP, RPS18, RPS27A, MYL6, EGR1, WNK1, MT-CO1, GRN, RPS11, RPS14, RHOB, BNIP3L, RPL13A, KIAA1191, GM10116, RPS9, FTL1, IFNGR1, TRA2B…
astrocyte	comp1_19	PALLD, KDM3B, ABHD17C, PDZD8, ACP1, FGFR2, NDRG2, APOE, TRIM8, CHMP3, SRGAP3, 6820431F20RIK, KTN1, AUTS2, GM16470, TMEM30A, PSD2, EIF3A, SLTM, PPP6R3, HMGCR, TMEM181, ESD, HNRNPA1, VPS41, RUFY3, PPP2R5C, RPN1, CXCL14, SLC25A3, PPP2R2B, TCF25, PYGB, NR2C2, PGK1, SSBP1, MCUR1, ELP2, TMOD2, KLF9, RBM5, TUBB2B, CHST2, CHRDL1, TBC1D19, MFAP3L, VWA1, GID4, PPARGC1A, GLI3, PRNP, TIA1, NFX1, TRIM2, NEGR1…
astrocyte	comp1_20	FSTL1, ALYREF, RTN4, MUSK, MTPN, AFAP1, DDX1, CALU, TUBB, EBF1, ECE1, HLF, SLC25A4, ALCAM, PTGES3, UQCR11, SLC7A11, LRP1, MRFAP1, FAF2, SSR1, POLR2C, FBXO3, FMO1, SLC25A17, LAMA2, ZMAT2, ZRANB2, TNRC6A, TMEM100, ATXN2, SMIM7, SEPT11, COX6C, C6ORF62, CTDSPL, IER3IP1, NDUFA3, IFI27, PDHA1, MPC1-PS, ATXN10, MPC1, PIGU, CAPZB, PSMC6, RPL14, ECI2, PDIA6, RBM25, PCNP, METAP2, GPS1, CYB5A, NONO, HARS, Z…
astrocyte	comp1_21	ZNF704, TOP2B, CKB, TUBA1A, TAOK2, NCALD, SIRT2, SETD2, ITGB8, GAD1, STT3A, ZNF148, UQCRC2, UBL4, TMEM245, MATR3, RPL11, PSMD6, GM6166, AAK1, GPATCH8, APBB3, UBE2H, PFKP, CBX5, PAIP2, MARCH6, CDADC1, FAM120A, ANKRD11, NDUFS7, AZIN1, ATP6V0D1, SLC15A2, RAN, TNFAIP1, IMPACT, NDUFA11, MYSM1, CBFA2T2, UBAP2L, SENP3, RAB18, GNG12, NLGN3, RBMXL1, TMEM33, PPIL2, ALKBH5, DDX5, KANK1, TFRC, MFSD2A, COPS3,…
astrocyte	comp1_22	ZMIZ1, GM2308, ARF3, PI4KA, WAC, RRN3, SMPDL3A, NKTR, ACOX1, PDK2, MRPS36, AGO3, LGI1, ATP8A1, SHISA4, NFAT5, E130114P18RIK, CTSA, ABCE1, TCAF1, PEG3, ZDHHC17, FOXN3, HDAC1, RAPGEF3, COPS7A, ASXL2, HMGCS1, LAMTOR3, CLIP1, CSNK1A1, PDE8B, ARF4, MAP3K1, CMTM5, AGL, SPRY4, TSC22D4, LUC7L3, CLASP2, PNN, NCS1, TPP2, TXNDC9, USP37, DRAM2, SLC39A1, FNBP4, EYA1, PRDM16, NDUFC1, LMBRD1, TMEM229A
astrocyte	comp1_23	TSPAN7, GM21399, GM7204, PRDX1, GSTM3, CLU, SLC1A3, GPM6A, GM5514, MARCKS, PRDX6, ALDOC, ARID4A, AKAP13, CYP2D6, LDHB, TMBIM4, GJA1, DHRS3, ATP5J, WBP2, SPARCL1, PLA2G7, MFGE8, MYO10, SAR1B, IL18, CLDN10, TOM1L1, SYBU, DDAH1, UQCRB, ID2, HEPACAM, SCG3, AGPAT5, MMD2, PSMA6, NFIA, SETD5, VEZT, NUDT3, SSR2, TMEM59, S1PR1, SLC6A1, SUCLG1, PANTR1, GOLT1B, GSTM1, PTCD3, GPR37L1, GM11966, SDC4, CTSO, AR…
astrocyte	comp1_24	TRA2A, FRYL, KALRN, TET2, NANOS1, 4933431E20RIK, CDH11, CCT3, SALL3, EPS8, KIF1B, EEF2, COQ9, ABCC5, TSPAN5, DYRK1A, GATAD1, ENAH, SRRM1, PHF20L1, PRR14L, PSMD8, DPM1, HEXA, STXBP3A, GM29013, SF3B1, MTCH2
astrocyte	comp1_25	VPS54, SRRM2, ZKSCAN3, ZNF644, TMPPE, RBBP6, TMEM87A, ABAT, NFE2L2, NTM, EXOC4, EIF4A1, PRPF4B, ZFP36L2, SMOX, ATP5D, OPHN1, OSTC, P4HB, PFAS, CYR61, NAXE, XRN2, HBS1L, MEGF10, WAPAL, CCDC50, OGT, PCMTD2, BSCL2, BMPR1B, MYO6, IP6K2, TIAL1, EHMT1, RAB14, PRPF40A, BMPR2, RPL7, SRP14, PCF11, ADHFE1
astrocyte	comp1_26	SPOP, KIDINS220, SLX1B, MAPK4, UBA1, CYSTM1, PAFAH1B1, PSMA3, PSMD13, SRCAP, EIF4G3, CPNE2, CHPT1, AHDC1, FASN, TOMM22, OCIAD1, ENHO, PHACTR1, EEF1G, ZFYVE26, ACOT13, NPC1, NR2F1, ELMOD3, SLCO1C1, COPG1, FCF1, P4HA1, TPP1, CREBL2, HNRNPA2B1, TAGLN3, EIF3E, ADGRL1, PMVK, UBE2E3, KRIT1, SEC61A2, NDRG3, ASTN1, EEF1B2, CNIH4, RPS21, ATRAID, LIMCH1
astrocyte	comp1_27	AKTIP, PCYOX1L, CLK4, FNIP1, OAT, LPP, SORBS1, IMPA1, ADGRL3, ANKRD12, RP23-234F9.2, NPC2, SNRPA1, ABHD6, PSMA5, ACO2, C11ORF49, MAT2A, ZBTB21, BCAN, TMEM176A
astrocyte	comp1_28	KDM5A, GM15066, PLS3, MICAL2, VBP1, RORB, ARID1A, NPEPPS, AP3M1, ASAH1, TULP3, FDFT1, FAM49A, PIGS, SEMA6D, ZBTB38, FBXO44, HDLBP, IDH3A, KLHL9
astrocyte	comp1_29	MYO9A, D130017N08RIK, SNX14, DYNC1I2, SPNS1, SDHA, ZRANB1, PPP1CA, DCAF6, BAZ1B, COPS6, SELK, CNRIP1, TSPAN3, CREBBP, USP5, ZCCHC11, PCMT1, UVSSA, TOR1AIP2, EPB4.1L5, TIPARP
astrocyte	comp1_30	SOX11, SUN1, KDM2A, PIK3CA, ARHGAP35, KIAA1551, ATP6V0A1, IFT20, NDUFB9, U2SURP, RP24-95O4.1, DIDO1, TIMP3, SMG1, SMG7, RBM28, PTTG1IP, NDUFA10, SARS, PGM1
astrocyte	comp1_31	SAT1, PIK3R1, ARHGEF12, SRSF5, DIO2, GM12940, PRODH, TST, WDR37, MALAT1, THOC1, SRSF2, SHFM1, MUT, MSI2, EIF4ENIF1, TULP4, MAGI2, GM3764, TOR1AIP1, ATP2A2, CSPP1, PRPF38B, R3HDM1, SLC1A4
astrocyte	comp1_32	ENC1, FGF9, SYN1, VSNL1, ATP1A3, RTN1, MEF2C, ACOT7, MAP1B, SASS6, SNRPN, CALM2, GM22270, PAK1, ZWINT, MLLT11, SCN2B, SYNGAP1, GOT1, HSP90AA1, CALM1, ATP6V1G2, YWHAZ, GM14539, APP, ATP6V0C, SNAP25, GPRASP1, FAM3C, ATP6V1A, RAB11B-PS2, TUBA1B, TUBB3, GM15564, CDK14, PPP3CA, NSF, WBP4, NDRG4, USP15, GOLGA7B, ZBTB11, ILF3, GM3222, COX7B, KHSRP, OSBPL1A, NAPB, ATP6V1B2, DPYSL2, SMARCA2, GABARAPL2, AC…
astrocyte	comp1_33	HNRNPK, NRF1, SCYL3, LARS2, SLC7A10, ALDH6A1, DLGAP1, PPP4R3A, BHLHE40, SEMA4B, VCL, HNRNPH3, UBE2L3, PFN2, OGDH, PFKM, RBX1, GM7964, TDPX-PS1, YME1L1
astrocyte	comp1_34	AP2M1, PPIA, PKM, ERH, ALDH7A1, BC002163, GM9234, EPHX2, USP32, DDX23, POMP, INSIG1, GTF2H5, H2AFZ, GAPDH, DVL3, SDC2, ACAT1, RAB1, CLPP, GLUD1, GM10131, TIMMDC1, MCMBP, HNRNPA0, CYHR1, CDC42, TSPAN31, ARHGEF40, TM2D3, RP24-324L19.3, ANAPC16, PSMB6, MOCS2, GM13509, RPS15A, IGSF11, RMST, HACD3, MRPL41, ZNF561, RBBP4, IDI1, TUBB2A, PMPCA, NAAA, NDUFS5, PEX19, RHOA, UBXN4, MKLN1, GM12416, ABI2, HIVE…
astrocyte	comp1_35	ATP5O, TCEAL9, HSBP1, RSL1D1, GM8399, SNU13, NDUFB7, PSMA2, GM4735, KANSL1, GM5436, NDUFB8, ACTG1, C1ORF43, TMEM9, MINOS1, TMED5, TIMM17A
astrocyte	comp1_36	LZTFL1, KPNA6, SRSF11, GDF11, TLE4, NSDHL, WASF3, SRPRB, PTEN, 5830428H23RIK, N-R5-8S1, ANAPC1, PHF20, MXD4, CHD8, NEAT1, SNX6, GM26917, DNAJC18, NCOR1, NRCAM, PDPK1, PLD3, ZNRF3, STAG2, NEDD4, SPAG9, NDUFV1, KMT2D, PMP22, CCDC6, SNRPD3, ZFC3H1, 4632427E13RIK, ACP2, RUFY2, SUMO1, IDH3B, TRIP12, GTF3C3, DST, RQCD1, CKAP5, TMEM176B, MIR124-2HG, ZFP207, ARGLU1
astrocyte	comp1_37	RPL18, GUCY1B3, GM12231, LARP4B, VPS13D, STIP1, RN7SL260P, DDX24, SYPL, TCF7L2, GABARAPL1, NPM1, PSD3, DCTN4, RPS6, DDX3X, MAT2B, UBE2K, FABP7, ATP6AP1, COX6A1, CTNNA1, HIKESHI, FAM213A, GM10801, RPN2, HRSP12, NDUFA13, NR1D1, EMC3, FOXN2, LIX1, TEF, HIGD2A, POLDIP3, 2700089E24RIK, WDR61, ATP5F1, ROCK1, GM13436, SMU1, RCN2, KIFAP3, TOMM7, TMEM55A, CDC123, SEP15, GM2962, PNPLA7, ENTPD2, SMARCB1
astrocyte	comp1_38	RAB12, 9830144P21RIK, NFIX, EIF4A3, SMARCC1, PHACTR3, IK, WNK2, ZNF532, FRG1, ARXES2, SLC20A1, ADCYAP1R1, TNRC6B, PAK2, ECH1, MIF, HECTD4, RBM8A, ATP1A2, IPO9, SLC39A10, NMT2, LAMTOR5, TMA7, TMCO1
astrocyte	comp1_39	GM1840, LZTS1, GPI, PDLIM5, UBE2N, ARL8A, SAMD8, PRICKLE2, CHKA, CLYBL, SUZ12, ZMYM2, POLB, DNM1L, NCL, MAPRE2, OXCT1, MLC1, DLEU2, SLC25A5, USP14, ATP5C1, GM27379, PPP1R9A, NECAP1, MRPS18A, CELF2, PNP, EMC2, ARMC1, LCAT, HNRNPR, CCT6A, RAPGEF2, ACOT1, GRM3, CCNH, EIF2S2, MFF, FAM221B, ACADL, C8ORF59, SLC25A12, ATF7IP, DNAJA1
astrocyte	comp1_40	HMGN3, ARID1B, FOXG1, DYNC2H1, FAM208A, PDLIM4, SPTBN1, CAMK2G, JKAMP, TRAPPC13, ZNF260, GM10094, PHKB, MSI1, RNF20, HSPA14
astrocyte	comp1_41	DNAJC19, PIK3IP1, DNAJC5, ULK2, CCT8, TSPYL1, H2AFY, CADM2, ISCA2, VPS35, GM16378, COX14, CD47, THRSP, HELZ, GM14667, AA465934, SSR4, CCND2, TNIK, PSAP, NDUFB10, DTNA, XPNPEP1, REPIN1, HDHD2, NPTN, ZNF280D, CSDE1, UQCRQ, ZNF512B, FGFR1, TIMM23, SQSTM1, CDS2, GM14148, CCNT2, TPI1, POU3F3, ERI3
astrocyte	comp1_42	RPS28, GLYR1, EWSR1, WDR33, NPAS3, FAM49B, LRPAP1, NDUFA7, ATG7, ID3, DNAJC7, CDKAL1, EIF1B, ANAPC11, SMPD1, SLC25A36, TMEM50A, TCEB1, KDELR2, HNRNPU
astrocyte	comp1_43	QRICH1, SLC48A1, PABPC1, RAB6A, FUBP3, ATP5B, LDHA, SQLE, IRAK2, PSMD14, AQP4, M6PR, MED13L, RPS3A, GM8797, EPRS, IQSEC1, RAMP1, DHRS1, CNBP
astrocyte	comp1_44	TUBB4A, FBXL15, GM9800, ANK3, GSTP1, GM1821, ENPP2, GM4617, GM5499, SLC38A2, GM6977, FTH1, CRYAB, GM10039, PTPRD, GDPD1, HSP90AB1, TTYH2, DDB1, ZFR, UBC, ALG11, TALDO1, TRIP4, FAM107A, USP22, CNP, EIF3H, PTMA, TMBIM6, GLO1, EIF4E, ST13, ATP5G1, STRN, CCT5, PPP1R16B, SEPT7, CERS2, EPS15, NDUFV2, ATP5H, GPHN, SUB1, TMEM234, HSDL2, GPM6B, CD81, SMDT1, APLP1, ORC4, SLC27A1, QKI, ACTR10, ATP6V1E1, RPS…
astrocyte	comp1_45	PLCE1, GM6055, PCDHGA12, ZFYVE27, MAGED1, RGCC, BLMH, HNRNPH2, IP6K1, ATP2B1, GYK, DENND5B, SEC62, NCAM1, GATAD2B, HSPA2, RRP1, DDHD2, FKBP2, MAP1LC3B, ARIH1, ZNF329, WHSC1L1, STX16, PSMC4, DHX36, ORC3, NDUFS3, FMN2, GLRX2, RP23-354G14.2, PPT1
astrocyte	comp1_46	ACACB, MGEA5, ZBTB44, SUCLA2, SMCO1, EIF3M, DNAJB12, TMX4, NISCH, B4GAT1, CARMIL1, AKAP8L, GM10132, LRRC4B, PFDN1, PHIP, RBM45, TMEM106B, RPSA, PSPH, ASRGL1, KIF2A, GM5507, CHD4, ATP6V1C1, NICN1, SGTA, UBE2B, PPP1R3C, GABRB1, PDIA3, UQCC2, GINM1, NSD1, CCDC66, CPEB4, BACE1, NIPBL, AGPAT1, ATP5L, DAAM2, SBNO1, CAPZA2, HIST1H2BC, PSMD7, RASA2, RMND1, ZCCHC24, COPE, LAMP2, TMEM208, CPQ, DUSP11, C5OR…
astrocyte	comp1_48	BTF3, SEPT8, ARPP21, GM27015, GABBR1, TTC3, SIRT6, CLCN3, ABR, GOLGA3, CBX1, MT1E, TTYH3, GM12328, RIC1, GAA, GRINA, TRIL, C19ORF53, S100B, PBRM1, SIRPA, HTRA1, GABARAP, ZER1, FARP1, GNAO1, LUC7L2, HSD11B1, ZEB1, TKT, SOD1, PPM1K, MT3, USP34, CHST1, SPAG7, DDX17, ELOVL2, MT1X, CML1, BICD1, MAST4, FIS1, TMEM47, COA3, GM26825, GM15266, GM12286, KLHL31, PSENEN, INPP5F, PAICS, GLDC, BCAP31, ATP1B2, A…
astrocyte	comp1_49	SOX8, PISD-PS1, CCNL2, SERBP1, ESCO1, 2610507B11RIK, STRN3, TRIB2, PDS5B, MAPT, BBIP1, RNF214, CNR1, PCYT2, SFR1, LYRM4, TRIM9, RTN3, PSMD2, PSMB2, PPIB, HNRNPM, GM22714, VAPA, APPL2, CSPG5, CAV2, NCOA1, RASSF2, MED1, CYP2J2, G3BP2, 2610203C20RIK, KMT2C, LRIG2, SCG2, KCNJ10, KRTCAP2, NDUFA5, SGIP1, GTF2A2, SPRED1, PIGK, S100A1, PARK7, SPIN1
astrocyte	comp1_50	ABHD2, CD9, CNTN1, GM2A, PRUNE2, EPN2, ARPC4, SF3B2, GM6483, PTPRS, EPAS1, ANXA6, KCNQ1OT1, KCNIP3, CAMLG, MRPL20, GJB6, ERGIC3, TNPO1, TOB1, FAM168A, CCT7, C6ORF47, SNX32, RPL10A, TSPAN12, FOPNL, RP23-378C15.2, BIRC6, SET, GHITM, CYFIP1, VIMP, MRPS33, C130071C03RIK, STK25, NRXN1, ITCH, COPB1, PHYH, LRP4, PPP6C, DBI, PDIA4, RPL38
astrocyte	comp1_51	DBX2, GPAM, CDH2, RIMKLB, TAX1BP1, ACER3, KCNJ16, HNRNPDL, SEC13, NRBP2, SLITRK2, SRSF3, GM6054, CHD9, NMD3, GIGYF1, SIRT3, CHMP2A, LUZP2, UGP2, MSMO1, HBP1, YTHDC1, 8430419L09RIK, CSMD2, NFU1, DDHD1, CYP2U1, UBE2F, ZMYND8, RP23-354G14.1, MAP2, ZKSCAN1, YOD1, SERPINE2
astrocyte	comp1_52	COX17, OCRL, MID1IP1, RNF14, GM3839, GM11953, GM17066, FOS, FOXO3, CRYZL1, NDUFA12, VEGFA, IL33, BRD9, TPT1, MRPL4, DZIP1, RFX4, UTRN, SPRY2, TBC1D23, GM15920, SRPK1, SETD1B, RAB31, POU3F2, HSPA9, UBR5, SLC9A3R1, SGCE, CUEDC2, GM21092, PRDX3, LENG8, CANX, COPS4, ATP6V0E1, BFAR, MEA1, CLMN, MIR99AHG, ID4, GM23935, GPR19, YTHDF2, JUN, CSGALNACT1, FAM21A, LAP3, GRIA2, BHLHE41, SNRNP27, SMC4, RBM26, …
astrocyte	comp1_53	GM7901, NWD1, ZNF451, FRMD4A, ATL2, DPF2, PHGDH, ARHGAP26, IQCB1, DMTF1, SOD2, PSMD12, PSAT1, ARF5, USP4, MRO, SF3B6, AGPAT3, GPLD1, PNRC2, WSB1, TMEM9B, PPP2R3A, CPE, MIR6236, CCNC, ZFAND6, SEPP1, VTA1, SFXN5, PAQR7, AKAP9, OAZ1, ATP6AP2, DDX3Y, CTNND2, NDUFA2, 1500004A13RIK, KIAA1109, SSR3, TCP11L2, KMT2E, SGK3, GM13322, PREX2, CDC42BPA
astrocyte	comp1_54	TANC2, ETV5, RPL9-PS6, NSFL1C, GRIPAP1, RPL13, VPS33B, SIN3B, TMEM44, RNMT, ZEB2, GM10076, NOVA1, MT-TE, ANAPC13, UBE3A, SRSF7, GM5560, MIB1, CUX1, RPS6KB1, MYEF2, BRK1, TLCD1, MRPL42, ATP6V1G1, POLR2K, CLIP3, EXOC8, CHD1, RPL9, LIFR, MGA, COPS5, SEC22B, PHOSPHO2, ATP6V0E2, NDUFS2, SRPK2, PUM1, LONP2, CDH4, PTPRZ1
astrocyte	comp1_55	RNU1-20P, LSM12, YPEL5, HTT, CUL1, PCDH9, GM10293, AW047730, ELMO2, LIN7C, TTC4, CALM3, COX8A, IGF2R, NEMF, CHD6, GTF3C2, PDCD4, PLXNB1, DLD, ATP2B2, TBCB, NFIB, NCKAP1, IST1, TPD52L2, TMEM263, PPIG, SRSF10, GAS5, FNBP1, CSRP1, PPP2R5A
astrocyte	comp1_56	GM37065, TRPM7, HUWE1, ADAM22, UPF3B, 2310067B10RIK, PIP5K1A, 2900052N01RIK, RPL41, CAMK2N1, SCRG1, REEP5, TNRC6C, NDUFC2, RPL30, SPIRE1, NDUFB11, TPGS2, TTC19, EIF3L, MLLT10, PSMB3, SCD, SPCS3, TTC5, UBE3C, POU2F1, PPP1R11, DDX39B, NDUFA6, SDHD, NDUFS8, NXF1, ZBTB20, ARAP2, TPRKB, NIM1K, MRPL18, ATF4, MCCC1, OAZ1-PS, WRB, EZR, TIMM13, TMED4, NDUFS4, ZMYM5, DNAJA2, GTF2A1, SYNCRIP, GM12183, FADS1…
astrocyte	comp1_57	GM21738, TRIM23, RTCB, UQCR10, PSMD11, PTCH1, HECTD1, GRIN2C, HNRNPUL1, SSB, GTF2I, BPGM, ZMYND11, GDI2, THRAP3, RBM4B, MAGEH1, SBDS, TBCK, MBNL2, HINT1, PRPF39, PDCD10, CCNI, PCMTD1, UBN2, SLC38A3, KIF1A, KCNK1, FH
astrocyte	comp1_58	VDAC1, TRAK1, EXOC3, GPBP1L1, RPL19, RPL35A, ADK, MAPK1IP1L, HES1, NDUFV3, MAML2, PMM1, UBE2W, LRRC8A, GIGYF2, MRPL36, MGLL, THRB, RGS20
astrocyte	comp1_59	ATG2B, MYDGF, DNMT3A, SOX9, CADM1, GSAP, G6PC3, 1110001J03RIK, LGR4, IVD
astrocyte	comp1_60	PALLD, KDM3B, ABHD17C, PDZD8, ACP1, APOE, TRIM8, SRGAP3, KTN1, AUTS2, GM16470, TMEM30A, PSD2, EIF3A, RUFY3, PPP2R5C, RPN1, CXCL14, SLC25A3, NR2C2, PGK1, MCUR1, RBM5, CHRDL1, MFAP3L, VWA1, GID4, PPARGC1A, TIA1, NFX1, TRIM2, ASPH, GPCPD1, AUP1, PRRC2C
astrocyte	comp1_61	FGFR2, NDRG2, CHMP3, 6820431F20RIK, SLTM, PPP6R3, HMGCR, TMEM181, ESD, HNRNPA1, VPS41, PPP2R2B, TCF25, PYGB, SSBP1, ELP2, TMOD2, KLF9, TUBB2B, CHST2, TBC1D19, GLI3, PRNP, NEGR1, CR1L, C1ORF123, ACSL3, LAMP1, KDSR
astrocyte	comp1_62	ZNF704, TOP2B, CKB, TUBA1A, TAOK2, NCALD, SIRT2, SETD2, ITGB8, GAD1, STT3A, ZNF148, UQCRC2, TMEM245, MATR3, RPL11, PSMD6, GM6166, AAK1, GPATCH8, APBB3, UBE2H, PFKP, CBX5, PAIP2, MARCH6, CDADC1, FAM120A, ANKRD11, NDUFS7, AZIN1, ATP6V0D1, RAN, TNFAIP1, IMPACT, NDUFA11, CBFA2T2, UBAP2L, SENP3, RAB18, GNG12, NLGN3, RBMXL1, TMEM33, PPIL2, ALKBH5, DDX5, TFRC, MFSD2A, COPS3, GM12892, PSMC1, RAP2B, PSMD1…
astrocyte	comp1_64	TSPAN7, GM21399, GM7204, PRDX1, GSTM3, CLU, SLC1A3, GPM6A, GM5514, MARCKS, PRDX6, ALDOC, AKAP13, CYP2D6, LDHB, TMBIM4, GJA1, DHRS3, ATP5J, SPARCL1, PLA2G7, MFGE8, MYO10, SAR1B, IL18, CLDN10, TOM1L1, SYBU, DDAH1, UQCRB, ID2, HEPACAM, SCG3, AGPAT5, MMD2, PSMA6, NFIA, NUDT3, SSR2, TMEM59, S1PR1, SLC6A1, SUCLG1, PANTR1, GOLT1B, GSTM1, GPR37L1, GM11966, SDC4, CTSO, ARL6IP1, MBNL1, F3, GLUL, FGFR3
astrocyte	comp1_66	TRA2A, KALRN, EPS8, KIF1B, ABCC5, TSPAN5, GATAD1, ENAH, SRRM1, PHF20L1, PRR14L, STXBP3A, SF3B1
astrocyte	comp1_67	FRYL, TET2, NANOS1, 4933431E20RIK, CDH11, CCT3, SALL3, EEF2, COQ9, DYRK1A, PSMD8, DPM1, HEXA, GM29013, MTCH2
astrocyte	comp1_68	SPOP, MAPK4, UBA1, CPNE2, FASN, TOMM22, ENHO, EEF1G, ZFYVE26, NR2F1, SLCO1C1, FCF1, P4HA1, CREBL2, EIF3E, EEF1B2, CNIH4, RPS21, ATRAID, LIMCH1
astrocyte	comp1_69	KIDINS220, SLX1B, CYSTM1, PAFAH1B1, PSMA3, PSMD13, SRCAP, EIF4G3, CHPT1, AHDC1, OCIAD1, PHACTR1, ACOT13, NPC1, ELMOD3, COPG1, TPP1, HNRNPA2B1, TAGLN3, ADGRL1, PMVK, UBE2E3, KRIT1, SEC61A2, NDRG3, ASTN1
astrocyte	comp1_75	ALDH7A1, USP32, DDX23, GTF2H5, RAB1, TIMMDC1, MCMBP, HNRNPA0, ARHGEF40, TM2D3, RMST, MRPL41, IDI1, NAAA, RHOA, UBXN4, MKLN1, RNF4, CNN3
astrocyte	comp1_76	ATP5O, TCEAL9, HSBP1, RSL1D1, SNU13, GM5436, NDUFB8, C1ORF43, TMEM9, MINOS1, TMED5
astrocyte	comp1_78	TUBB4A, FBXL15, GM9800, ANK3, GSTP1, GM1821, ENPP2, GM4617, GM5499, SLC38A2, GM6977, FTH1, CRYAB, PTPRD, GDPD1, TTYH2, DDB1, ZFR, ALG11, TRIP4, FAM107A, USP22, CNP, PTMA, TMBIM6, GLO1, EIF4E, STRN, CCT5, PPP1R16B, SEPT7, CERS2, EPS15, GPHN, SUB1, TMEM234, HSDL2, GPM6B, SMDT1, APLP1, ORC4, SLC27A1, QKI, ATP6V1E1, ADO, GATM, TMX2, RP24-224N3.8, FXR1, PTP4A1, CA2, SYT11, ASH1L, NBEAL1, DEGS1, HERPUD…
astrocyte	comp1_79	GM10039, HSP90AB1, UBC, TALDO1, EIF3H, ST13, ATP5G1, NDUFV2, ATP5H, CD81, ACTR10, RPS5, SKP1, RPL23A, NDUFA4, AKR1A1, COX6B1
astrocyte	comp1_80	SOX8, PISD-PS1, ESCO1, STRN3, TRIB2, MAPT, BBIP1, RNF214, SFR1, LYRM4, TRIM9, RTN3, PSMD2, PSMB2, PPIB, GM22714, VAPA, NCOA1, RASSF2, MED1, CYP2J2, 2610203C20RIK, KMT2C, LRIG2, KCNJ10, KRTCAP2, NDUFA5, SGIP1, GTF2A2, SPRED1, PIGK, S100A1, PARK7, SPIN1
astrocyte	comp1_81	CCNL2, SERBP1, 2610507B11RIK, PDS5B, CNR1, PCYT2, HNRNPM, APPL2, CSPG5, CAV2, G3BP2, SCG2
astrocyte	comp1_83	YPEL5, HTT, GM10293, ELMO2, TTC4, IGF2R, NEMF, CHD6, GTF3C2, PLXNB1, DLD, NCKAP1, IST1, PPP2R5A
astrocyte	comp1_84	GM37065, TRPM7, HUWE1, 2900052N01RIK, RPL41, CAMK2N1, RPL30, SPIRE1, TTC19, MLLT10, SPCS3, ZBTB20, NIM1K, MRPL18, OAZ1-PS, GTF2A1, SYNCRIP, GM12183, HDAC4, CEP162, XPR1, NPAS2, PLCD4, ALDH1L1, CNOT1, RLBP1, SOAT1
astrocyte	comp1_85	ADAM22, UPF3B, 2310067B10RIK, PIP5K1A, SCRG1, REEP5, TNRC6C, NDUFC2, NDUFB11, TPGS2, EIF3L, PSMB3, SCD, TTC5, UBE3C, POU2F1, PPP1R11, DDX39B, NDUFA6, SDHD, NDUFS8, NXF1, ARAP2, TPRKB, ATF4, MCCC1, WRB, EZR, TIMM13, TMED4, NDUFS4, ZMYM5, DNAJA2, FADS1, SNHG9, N4BP2L2, BRD2, BRD8, CNIH1, GNA13, ADAM10, DENND5A, GM26909, FUT9, PSMB7, SCAI, C11ORF58, SECISBP2L, ABCD2, VCP, KPNA4, UQCRH, EMC7, ARHGEF2…
astrocyte	comp1_86	TSPAN7, CLU, SLC1A3, GPM6A, MARCKS, ALDOC, AKAP13, CYP2D6, TMBIM4, GJA1, DHRS3, SPARCL1, PLA2G7, MFGE8, MYO10, SAR1B, CLDN10, SYBU, HEPACAM, SCG3, AGPAT5, MMD2, NUDT3, TMEM59, S1PR1, GOLT1B, GSTM1, GPR37L1, SDC4, ARL6IP1, MBNL1, F3, GLUL, FGFR3
astrocyte	comp1_87	GM21399, GM7204, PRDX1, GSTM3, GM5514, PRDX6, LDHB, ATP5J, IL18, TOM1L1, DDAH1, UQCRB, ID2, PSMA6, NFIA, SSR2, SLC6A1, SUCLG1, PANTR1, GM11966, CTSO
astrocyte	comp1_91	SLC1A3, MARCKS, ALDOC, AKAP13, CYP2D6, GJA1, DHRS3, PLA2G7, SYBU, MMD2, NUDT3, S1PR1, GOLT1B, GSTM1, MBNL1, F3, GLUL
endothelial	comp1_2	SEZ6, GOLGA7B, ZNF260, SYN1, RP23-354G14.1, TOX, TRIM2, AKAP5, SYT11, SNAP25, C17ORF75, KIF3A, GM37182, TNRC6B, RIMKLB, RAP1GDS1, RBMS2, PON2, 2900055J20RIK, STMN1, ZFYVE26, PRICKLE2, NFASC, GNA11, CKB, BHLHE41, KPNA6, ZWINT, PIK3IP1, ATP6V0C, NASP, EFR3A, RPS11-PS1, TNPO1, CTDSP2, EWSR1, INSIG1, OR10AD1, GABRA2, MMRN2, PUM2, GAPDH, SLC38A2, MSRB3, H3F3A, DVL3, PRDX2, ALDOA, COPB1, TRAPPC2L, HECT…
endothelial	comp1_3	MAML2, CEP162, MAF, EIF4ENIF1, CDKN1A, ZKSCAN3, GM8894, SNRK, RNF214, APOLD1, NFE2L1, MAT2B, MGLL, KLF2, FLNA, MAST4, SLC9A3R2, MALAT1, PFAS, HLA-A, DUSP1, ARF1, DBX2, CAPZB, GM5915, GM15266, GATA2, CCT8, PHIP, HIP1, RHOB, PIK3CA, MECOM, GM20342, CDC73, SWT1, B4GALT1
endothelial	comp1_4	UNC13B, NFAT5, ATP5O, GM8399, TRIM8, PPIL4, TECPR1, KDM5A, SND1, CUTA, HMGN1, ECHS1, TTC5, ABCC4, BRD9, SEMA7A, ANAPC5, ADO, JAM2, EIF3H, AKAP9, CPE, TBCA, ALYREF, PDIA3, TNS2, SPOCK2, SEC14L4, HIGD2A, GPI, VPS8, SEC13, EIF3M, GM5436, IFNAR1, NDUFB4, GM14681, RHOA, ID2, CEACAM1, MRPS21, AGPAT1, ATP6V1E1, RTCB, GPX4, SDF2, FRY, DCTN6, NDUFA3, NSD1, OGT, PRPF4B, ATP5C1, VDAC2, SEC11A, MAOA, ARHGEF1…
endothelial	comp1_5	DNAH6, LPP, SLC25A3, TUBA1C, SLX1B, EXOC8, ZC3H13, IFNGR1, GM9800, PDIA4, CCNT2, CLU, RP24-503L4.2, CARMIL1, GM5445, FSTL1, PITPNC1, P2RY14, FYCO1, MAP4, NCSTN, USHBP1, CRIP1, CBFA2T2, SLC7A1, RPS27L, PAFAH1B1, SEPT4, MT-TP, LASP1, RAB7A, JUP, EFTUD2, RGS12, VTN, SYNE1, AGO3, MSN, CYB5A, GM6977, SUPT20H, NF1, NUDCD3, IQSEC1, TSPAN13, PLS3, RPL18A, CNN2, NRP1, UBE3A, FAM168A, TCF7L2, IFT20, GM1008…
endothelial	comp1_6	CHPT1, LARS2, PUM1, 2310067B10RIK, ZNF704, C16ORF62, GM10689, RBMS1, TAOK2, LSM12, RPL34-PS1, SOAT1, GM15542, ZNF280D, TAF7, EZH1, E030024N20RIK, LINC00998, ADGRG1, ANKRD17, GM8797, PKM, NDUFA11, DDX23, CHD1, GM14539, CRAMP1L, NKTR, TONSL, RPS4X, RPL14, RPS3A3, USP53, MAPK3, SPCS2, SMARCC2, PLSCR4, LIPA, KDM2A, GM15772, ARL6IP5, BRD4, DDX39B, STK38, PROS1, GM2962, ATF7IP, CD9, THRAP3, PAK2, LAMP2…
endothelial	comp1_7	COX17, HIVEP2, MUM1, ATP2C1, STARD9, TMPPE, HNRNPH3, RPL27A, RP23-357D17.4, TNFRSF19, NAP1L1, GM6265, BRD8, GM12231, GM11478, RPL4, SAP18, BTF3, RAPGEF4, NR3C1, MTMR2, SMC4, KMT2E, ANGEL2, HNRNPA1, NDUFV1, COA3, TIE1, NDUFS8, SRSF5, RAP1B, ATXN1, XRN2, SSR4, SOD1, C330006A16RIK, PPP4R3A, TAPBP, ANKRD11, DAD1, SRPK1, MIR6236, IMMT, CCDC25, NOS3, SEL1L, RP23-354G14.2, RP23-378C15.2, EIF2S2, COPZ1, …
endothelial	comp1_8	EAPP, GM6863, DDX46, OCIAD1, PTRHD1, GM7984, ZFML, IIGP1, DOCK9, EIF3K, GM5428, SOS1, CUL5, GM10132, STRN3, HMCN1, AP2B1, RPL41, AHDC1, DNAJC18, RICTOR, CRYZL1, TXNDC17, BPTF, RBM39, C9ORF3, PTBP3, AUP1, EIF3A, KTN1, RBM45, GM12254, LYRM4, TNRC6C, EIF4A2, YWHAQ, DDX24, TSPYL1, COPB2, GM27015, DDX58, SLC22A8, AQP11, RPL13, SRGN, ATP2A2, ITGB1, CSNK1A1, PURB, RPSA, COX7A2, CCT3, NDUFS6, EIF4E, TM9S…
endothelial	comp1_9	ZNF706, ACAA2, RTN3, ACTN1, ST6GALNAC2, IDH3B, TNFAIP1, ZMAT2, ADAM15, ACVRL1, VTI1B, ACTR10, ITGA1, EIF4H, TRAPPC13, TFRC, RASA1, FLII, GM15796, NOTCH1, TMEM109, CCT5, KIF2A, NFKBIA, TGFBR3, SLC31A1, GM6421, PFN1, RBBP4, SMG1, MIER3, GLI4, RPS3A2, SDF4, NDE1, CTLA2B, PPP1CA, PPP1R11, KLF6, POLB, PRKAR1A, ATP2B1, CAPZA2, ELOVL5, UQCC2, CTSV, ANAPC13, HNRNPA2B1, MOB2, ZFP36L1, SLC30A7, SYPL, TBRG1…
endothelial	comp1_10	TRPS1, GM21738, RPL3-PS1, GM10717, RPL37, THG1L, USP14, TOP1, GM15500, ACTR1A, PCCA, GM10180, GM22270, GIT2, GM8730, CASD1, GM10722, MECP2, TTC3, GM9844, HNRNPK, MYL6, VBP1, TMX3, BC002163, SMC1A, RPL31-PS8, UTY, BNIP3L, MERTK, EIF2S3Y, EEF1G, PDE2A, KLHL9, CD2AP, CD200, CLASP2, TTC9C, WNK1, PSMA2, CPT1A, ARAP3, ATP8A1, SSH2, RPS13, RPL36A, OAZ1-PS, PRKAR2A, SUGT1, CPNE8, GM10116, CBX1, CA2, C6OR…
endothelial	comp1_11	SNX1, VMP1, GM6548, NES, HNRNPH2, C1D, PIAS1, KLHL24, ADAP2OS, CDKAL1, BRWD1, SRRM2, NEMF, SCAF8, MARCKS, PSME4, SIPA1L2, RPL38-PS2, NIPBL, NAP1L4, CHD8, STAG2, ATP1A2, DCTN5, ARID1B, EFCAB14, CUX1, LUZP1, ANO6, MGA, GM20748, TOB1, YPEL5, SMDT1, FHL3, LGMN, SH2B3, SERF2, FERMT2, IER3IP1, GLUD1, TMEM245, LY6C2, CCAR1, RPS24-PS3, CNOT6L, PDHA1, A4GALT, EIF4G2, MRPS17, HSPA12B, I830012O16RIK, HNRNPH…
endothelial	comp1_12	JPH3, PLCE1, GM10800, MBNL2, NUDT3, SLCO2B1, ITSN2, ZFR, TBC1D23, TGOLN2, RBM5, PROM1, LDLRAD3, GM7809, PSMD11, LZTS1, RN18S-RS5, MT-ND6, MT-CO1, MT-RNR1, KIAA1462, RPS28, MT-RNR2, GDI1, SPAG9, SGMS1, MT-CYB, SRSF3, MT-ND4, NDUFV3, RASGRP3, AHNAK, ATP5I, CALM3, RNF7, ST3GAL6, CBX5, CD81, MT-ND1, IGF1R, GM12338, SLC7A5, MTMR6, IL10RB, MT-ND5, GM13340, ZFAND6, MLLT10, RPS15A-PS6, FOXO1, MT-ND2, RPN…
endothelial	comp1_13	SEZ6, GOLGA7B, ZNF260, SYN1, RP23-354G14.1, TOX, TRIM2, AKAP5, SYT11, SNAP25, C17ORF75, KIF3A, GM37182, TNRC6B, RIMKLB, RAP1GDS1, 2900055J20RIK, STMN1, PRICKLE2, NFASC, GNA11, CKB, BHLHE41, KPNA6, ZWINT, ATP6V0C, EFR3A, RPS11-PS1, GABRA2, GAPDH, HECTD4, PPP2R1A, GTF2I, ENC1, MAP1B, SLITRK2, CALM2, PDZD2, TACC1, MDH1, NEAT1, MCC, IMPACT, SRSF11, HEG1, RP23-451E8.2, MYH9, GM2A, GM15487, INPP4A, DPY…
endothelial	comp1_15	UNC13B, NFAT5, GM8399, PPIL4, TECPR1, KDM5A, SND1, ECHS1, TTC5, ABCC4, ANAPC5, JAM2, CPE, ALYREF, SPOCK2, GPI, VPS8, CEACAM1, AGPAT1, ATP6V1E1, GPX4, DCTN6, NSD1, OGT, MAOA, ARHGEF15, RPS3, EFNA1, WFDC1, RALBP1, THSD1, FAR2, CYCS, RNF167, CRK, SFR1, ACTR2, PDIA6, SLMAP, SUB1, OSMR, RPS25, PALLD, ATP5E, DRAM2, GCC2, PLCG1, TTC21B, RALGAPB, NUCKS1, APBB2, SDHB, ARHGEF12
endothelial	comp1_16	ATP5O, EIF3H, AKAP9, HIGD2A, GM5436, NDUFB4, GM14681, ID2, MRPS21, FRY, ATP5C1, SEC11A, NAMPT, ELOVL1, SEPP1, RPS27A, EIF3E, OSBPL1A, DAZAP2, BSG, RBM18, SLC16A1, UQCRC1, NPM1, NDUFA12, SDHC, RPL37A, FN1
endothelial	comp1_17	TRIM8, CUTA, HMGN1, BRD9, SEMA7A, PDIA3, EIF3M, RHOA, PRPF4B, RBM3, CDK4, GAPVD1, NDUFB10, HSP90AB1, STARD8, RPL8, ATP5G2, SELK, USP22, DOCK6, CFL1, COX14, GM7204, CAPNS1, RPL11, HERPUD1, HNRNPF, ANKRD13C, GM21399, NCL, PSMA1
endothelial	comp1_18	ADO, TBCA, SEC13, IFNAR1, RTCB, NDUFA3, RIT1, DYRK1A, ESYT2, ZDHHC20, PPFIBP1, LAMTOR2, APLP2, RSRC2, S100A11, NSMCE1, GM13597, MOB4
endothelial	comp1_19	TNS2, SEC14L4, CCNI, NDUFB7, SMCO1, MYL12B, METAP2, MSL1, IQGAP1, AFAP1
endothelial	comp1_20	SDF2, VDAC2, C4ORF3, CNBP, ATP6V1F, UQCRB, ANAPC11, EXOSC7, ZMYND8, POLR3K
endothelial	comp1_21	DNAH6, SLC25A3, SLX1B, EXOC8, IFNGR1, CCNT2, GM5445, MAP4, NCSTN, USHBP1, SLC7A1, RPS27L, PAFAH1B1, JUP, EFTUD2, RGS12, GM6977, IQSEC1, TSPAN13, NRP1, IFT20, XIAP, MSI2, SEC61G, FAM101B, HEXA, SERPINB6, LAMP1, UACA, FTH1, KLF3, AFDN, UQCR11, CLTC, KIAA0430, C12ORF57, GM6055, KLKB1, GM10094, IRF2, PHF20L1, PCM1, COPE, ARHGAP29, SARNP, SKIL, KIAA1468, SRSF10, ARPC4, ATP5A1, ABCF1, GM10177, FLVCR2, …
endothelial	comp1_22	LPP, TUBA1C, ZC3H13, GM9800, PDIA4, CLU, RP24-503L4.2, CARMIL1, FSTL1, FYCO1, CRIP1, CBFA2T2, SEPT4, LASP1, RAB7A, AGO3, MSN, CYB5A, NF1, NUDCD3, PLS3, RPL18A, CNN2, GM10080, TIMP3, FCHO2, PDAP1, SP1, CALD1, NDUFS7, RPL21-PS8, ZFHX3, PDCD4, GM6625, TUG1, CRIM1, SRSF7, GM4617, PPP2R5C, IARS, PAPOLA, SLC25A5, NDUFV2, SREK1, LTBP4, PECAM1, ULK2, CAV1, NDUFB8, STK38L, JAG1, YWHAB, LIMA1, CP, NAT6, GM…
endothelial	comp1_23	PITPNC1, P2RY14, MT-TP, VTN, SYNE1, SUPT20H, UBE3A, FAM168A, TCF7L2, NFX1, NXF1, DYNLT3, SEMA6A, USP34, PSMD6, HARS, BRAF, PER3, TPGS2, MT-TV, AUTS2, SRP72, LRP4, RNF144B, SEP15, RFK, LRRC58, KLF10, SKP1, MAGI3, SETD1B, GM10221, COX8A, CLIC5, GATM, ARF6, PAIP1, CHP1, CHMP3, EMC7, DHRS7, LY6A, PSMC4, NMT2, ATP5G3, YME1L1, FUBP1, CNNM4, LUC7L2, TMCO1, FXR1, RP24-253I2.4, NDUFS1, GM37065, TOR1AIP2, …
endothelial	comp1_24	CHPT1, PUM1, 2310067B10RIK, ZNF704, RBMS1, TAOK2, LSM12, SOAT1, GM15542, ZNF280D, EZH1, E030024N20RIK, NDUFA11, CRAMP1L, USP53, SPCS2, ARL6IP5, STK38, ATF7IP, CD9, DIABLO, NUB1, GM9320, ATP10D, RPS6KB1, FN3KRP, FLI1, ANXA2, LY6E, PJA2, MYEF2, ELK3, PSMA7, NARS, DUSP11, RPL9-PS6, FAM219B, MORF4L2, RBM4B, RPL9, ST6GALNAC3, ABCE1, C14ORF2, CGNL1, ARHGAP31, RPS9, RP24-291E8.2, PTK2, GM26917, RPS16, P…
endothelial	comp1_25	LARS2, C16ORF62, GM10689, RPL34-PS1, TAF7, LINC00998, ADGRG1, ANKRD17, GM8797, PKM, DDX23, CHD1, GM14539, NKTR, TONSL, RPS4X, RPL14, RPS3A3, MAPK3, SMARCC2, PLSCR4, LIPA, KDM2A, GM15772, BRD4, DDX39B, PROS1, GM2962, THRAP3, PAK2, LAMP2, CAST, SLC19A3, MAPK9, GM6472, ATF4, MKLN1, ASAH1, KIAA1191, DIP2B, GM5644, SEPT10, RPL30, RPL22, LIMCH1, NXPE4, THOC1, GM13680, PABPC1, RAB31, FAM65A, NISCH, AFAP…
endothelial	comp1_26	COX17, HIVEP2, MUM1, ATP2C1, HNRNPH3, RPL27A, RP23-357D17.4, TNFRSF19, BRD8, GM12231, RPL4, BTF3, RAPGEF4, NR3C1, MTMR2, KMT2E, ANGEL2, NDUFV1, COA3, NDUFS8, SRSF5, ATXN1, XRN2, SSR4, C330006A16RIK, PPP4R3A, TAPBP, ANKRD11, DAD1, SRPK1, CCDC25, EIF2S2, COPZ1, MAP4K2, CTLA2A, EBF1, LUC7L3, ELOVL7, FBXL15, KCNQ1OT1, GM7536, ENG, SOD2, TMEM234, G3BP1, CCDC6, DUSP6, RTN4, DLC1, COPG1, TMSB4Y, HSP90B1…
endothelial	comp1_27	STARD9, TMPPE, NAP1L1, GM6265, GM11478, SAP18, SMC4, HNRNPA1, TIE1, RAP1B, SOD1, MIR6236, IMMT, NOS3, SEL1L, RP23-354G14.2, RP23-378C15.2, CHCHD2, FOXN3, MATR3, PALM, PDCD5, CETN3, RPL17, SHISA5, GSTA4, SHFM1, PDLIM5, RRP1, TPM3-RS7, ATP5G1, CYB5R3, EMP2, COL4A3BP, CTNNB1, 2700089E24RIK, EHMT1, GM4149, SSR3, TCF4, CDK12, GM3699, NAPA, NDUFA7, LDHA, TRIM33, HSPA8, LIMS2, NCOR1, TPM4, YBX1, NME2, A…
endothelial	comp1_28	EAPP, GM6863, DDX46, OCIAD1, PTRHD1, GM7984, ZFML, IIGP1, DOCK9, EIF3K, GM5428, SOS1, CUL5, GM10132, STRN3, HMCN1, AP2B1, RPL41, AHDC1, DNAJC18, RICTOR, CRYZL1, TXNDC17, BPTF, RBM39, C9ORF3, PTBP3, AUP1, EIF3A, KTN1, RBM45, GM12254, LYRM4, TNRC6C, EIF4A2, YWHAQ, DDX24, TSPYL1, COPB2, GM27015, DDX58, SLC22A8, AQP11, RPL13, SRGN, ATP2A2, ITGB1, CSNK1A1, PURB, RPSA, COX7A2, NDUFS6, EIF4E, TM9SF3, NO…
endothelial	comp1_29	CCT3, STRN, OST4, TMED10, TALDO1, HNRNPUL1, RTP4, SLC2A1, VWA1, GNG5, NCKAP1, SSNA1
endothelial	comp1_30	ACTN1, ST6GALNAC2, TNFAIP1, ADAM15, TGFBR3, GM6421, MIER3, GLI4, HNRNPA2B1, MOB2, ZFP36L1, SLC30A7, SSR1, BRD3, ZHX3, KITL
endothelial	comp1_31	ZNF706, ACAA2, RTN3, IDH3B, ZMAT2, VTI1B, ITGA1, TRAPPC13, TFRC, RASA1, FLII, GM15796, NOTCH1, TMEM109, CCT5, KIF2A, NFKBIA, SLC31A1, PFN1, RBBP4, SDF4, NDE1, PPP1CA, PPP1R11, KLF6, POLB, CAPZA2, ELOVL5, UQCC2, CTSV, ANAPC13, TBRG1, FAM63A, CTSH, FOS, ESAM, ARL4A, CXCL12, OCLN, SORBS1, SEC61A1, KDR, ATG5, EIF3G, CAT, GBP4, INPP5K, PSMB2, KDELR2, MIER1, PPOX, WSB1, TCEB3, TSN, ICAM2, SLC52A3, TRAM…
endothelial	comp1_32	ACVRL1, ACTR10, EIF4H, SMG1, RPS3A2, CTLA2B, PRKAR1A, ATP2B1, SYPL, APP, CDC42, CNIH1, OAZ1, RP23-357D17.3, DSTN, SNRPE, IGFBP7, GLRX3, ANXA3
endothelial	comp1_33	TRPS1, GM21738, GM10717, THG1L, USP14, GM10180, GIT2, GM8730, GM10722, TTC3, HNRNPK, SSH2, OAZ1-PS, CA2, RPL19, AKAP12, FAM45A, COL4A2, SERBP1, RPL15, PEX19, UBXN1, CTSA, PRICKLE1, HES1, BOD1L, IRF2BP2, ATG7, ADIPOR2, SMARCA5, EXTL3, RPL19-PS11, CCNH, GM7964, MKL2, FLNB, ITCH, RAB1, OTUB1, PTPRB, PPP4R3B, HP1BP3, MORF4L1, ASH1L, GM5805, PODXL, ZC3HAV1, ELAVL1, HERC1, RC3H2, SNRNP200, NDUFB3, CKAP…
endothelial	comp1_34	RPL3-PS1, RPL37, TOP1, GM22270, CASD1, BNIP3L, PDE2A, CLASP2, ARAP3, RPS13, PRKAR2A, CBX1, C6ORF62, AGFG1, LAPTM4A, FOXF1, NDUFA5, RPS29, ENTPD1, ROCK1, RPL3, ANP32B, RBM25, DDX3X, RIC1, HMGB1-PS7, TCF12, NFIA, RPS11, CDKN1B, COX7B, RPL26, HBS1L, PAQR5, CDK11B, CERS4, MRFAP1, SEMA3C, ZBTB20, CDV3, SH3RF1, KHSRP, PTTG1, ATP5J2, ATOX1, CFH, RPL37RT, ATP5L, RPL32, HMGB1, RPS5, S100A13, TPP1, RPS13-P…
endothelial	comp1_35	GM15500, ACTR1A, PCCA, MECP2, GM9844, MYL6, VBP1, TMX3, BC002163, SMC1A, RPL31-PS8, UTY, MERTK, EIF2S3Y, EEF1G, KLHL9, CD2AP, CD200, TTC9C, WNK1, PSMA2, CPT1A, ATP8A1, RPL36A, SUGT1, CPNE8, GM10116, HSF2, MYSM1, PRCP, FGF9, SP3, PRDX1, GM15066, QRICH1, BCAP31, RNF38, RAB12, SLC38A5, KDM6B, GM10224, VAPA, NME1, CDK6, VCAM1, NDUFS5, ISYNA1, MIB1, ATP6V0E1, C19ORF70, GM10480, HNRNPL, KRIT1, GM9234, …
endothelial	comp1_36	RSRP1, ITM2B, IFI27, UQCR10, NEDD8, CYSTM1, FAM120A, RBM8A, PSMB6, B2M, SDHA, GABARAPL2, RPS6-PS3, PPIB, PTPRS, CLIC4, SRI, CA4, MRPL30, PCP4L1, ROMO1, F11R
endothelial	comp1_37	SNX1, VMP1, NES, HNRNPH2, PIAS1, KLHL24, SRRM2, SIPA1L2, RPL38-PS2, NIPBL, NAP1L4, DCTN5, ARID1B, ANO6, MGA, GM20748, TOB1, YPEL5, SMDT1, FHL3, LGMN, SH2B3, GLUD1, LY6C2, RPS24-PS3, PDHA1, A4GALT, MRPS17, GM10275, FMNL3, DYNLT1-PS1, INSR, ZNF561, IRF2BPL, CFL2, GM8129, BTG1, TRA2B, GM6807, PSENEN, RPS24, SMARCA2, PRDX3, RPL39, CCT7, TBX3, PTPRG, LATS2, FOXN2, PCDH15, DENND5B, CPSF6, IDNK, SNX6, S…
endothelial	comp1_38	GM6548, C1D, ADAP2OS, CDKAL1, BRWD1, NEMF, SCAF8, MARCKS, PSME4, CHD8, STAG2, ATP1A2, EFCAB14, CUX1, LUZP1, SERF2, FERMT2, IER3IP1, TMEM245, CCAR1, CNOT6L, EIF4G2, HSPA12B, I830012O16RIK, HNRNPH1, AGRN, GM6054, MINOS1, CTSZ, SEPT11, FUS, SON, ZBTB44, ACTR3, PNP, HSDL1, UBTF, EPAS1, MRPS33, GM6368, SMIM14, PTN, NEDD4, PLAT, DOCK1, SPRY2, TMEM50A, EPN2, DYNC1H1, ST13, GM6467, ATP6V0D1, THOC2, SEPT7…
endothelial	comp1_39	JPH3, PLCE1, GM10800, MBNL2, NUDT3, SLCO2B1, ITSN2, ZFR, TBC1D23, TGOLN2, RBM5, PROM1, GM7809, PSMD11, LZTS1, MT-ND6, MT-RNR1, RPS28, SPAG9, SGMS1, SRSF3, MT-ND4, NDUFV3, CALM3, CBX5, CD81, IGF1R, GM12338, MTMR6, IL10RB, ZFAND6, MLLT10, RPS15A-PS6, FOXO1, RPN2, SMARCE1, RAD21, RPLP1, SLCO1A2, MT-TA, GM10801, EIF3I, CYFIP1, RPS18, GM3362, TSC22D3, MT-ND3, DCTN4, ZRANB1, TPD52, PFDN2, GM7618, CSMD2…
endothelial	comp1_40	LDLRAD3, RN18S-RS5, MT-CO1, KIAA1462, MT-RNR2, GDI1, MT-CYB, MT-ND1, MT-ND5, GM13340, MT-ND2, SYNE2, XAF1, PCDHGA12, PAIP2, MEF2C, HNRNPU, GM13341, ATRX
endothelial	comp1_42	DNAH6, SLC25A3, SLX1B, EXOC8, IFNGR1, CCNT2, GM5445, MAP4, USHBP1, SLC7A1, RPS27L, PAFAH1B1, JUP, RGS12, GM6977, IQSEC1, TSPAN13, NRP1, IFT20, XIAP, MSI2, FAM101B, HEXA, SERPINB6, FTH1, KLF3, AFDN, UQCR11, CLTC, KIAA0430, C12ORF57, GM6055, KLKB1, GM10094, IRF2, PHF20L1, PCM1, COPE, ARHGAP29, SARNP, SKIL, KIAA1468, SRSF10, ARPC4, ATP5A1, ABCF1, FLVCR2, QKI, RPS12, POLDIP3, CSDE1, PPID, ADGRL4, TUB…
endothelial	comp1_44	LPP, ZC3H13, GM9800, PDIA4, CLU, CARMIL1, FSTL1, FYCO1, CRIP1, CBFA2T2, SEPT4, LASP1, RAB7A, AGO3, MSN, CYB5A, NF1, NUDCD3, PLS3, CNN2, GM10080, TIMP3, FCHO2, PDAP1, SP1, CALD1, NDUFS7, ZFHX3, GM6625, TUG1, CRIM1, SRSF7, GM4617, PAPOLA, SLC25A5, SREK1, LTBP4, PECAM1, ULK2, CAV1, NDUFB8, STK38L, JAG1, YWHAB, LIMA1, CP, NAT6, GM5620, VWF, NR1D1, EEF2, PARVB, TRIP11, GM6517, RPL29, EEF1A1, SBNO1, C1…
endothelial	comp1_45	TUBA1C, RP24-503L4.2, RPL18A, RPL21-PS8, PDCD4, PPP2R5C, IARS, NDUFV2, GM10736, RBM26, FZD6, RBX1, GM6485, RPS6, H3F3B, GM13835, FOXP1, GM7676, GM15427, ETFB, HBP1, NFIB, PVR, GM14253, IFITM1, PCMTD1, COBLL1
endothelial	comp1_46	CHPT1, PUM1, 2310067B10RIK, ZNF704, RBMS1, TAOK2, LSM12, SOAT1, GM15542, ZNF280D, EZH1, E030024N20RIK, NDUFA11, CRAMP1L, USP53, SPCS2, ARL6IP5, CD9, DIABLO, GM9320, ATP10D, RPS6KB1, FN3KRP, FLI1, ANXA2, LY6E, PJA2, MYEF2, ELK3, PSMA7, NARS, DUSP11, RPL9-PS6, FAM219B, MORF4L2, RBM4B, RPL9, ST6GALNAC3, ABCE1, C14ORF2, CGNL1, ARHGAP31, RPS9, RP24-291E8.2, PTK2, GM26917, RPS16, MRPL52, GM6274, UFD1L,…
endothelial	comp1_47	STK38, ATF7IP, NUB1, PSME1, CDH5, GINM1, IL1R1, SUMO1, GM12696, RB1CC1, ATP6V1G1
endothelial	comp1_48	LARS2, C16ORF62, GM10689, RPL34-PS1, LINC00998, ANKRD17, GM8797, DDX23, GM14539, NKTR, TONSL, RPS3A3, MAPK3, SMARCC2, KDM2A, GM15772, BRD4, DDX39B, GM2962, THRAP3, CAST, SLC19A3, MAPK9, GM6472, ATF4, MKLN1, RPL30, RPL22, LIMCH1, THOC1, PABPC1, FAM65A, AFAP1L2, ANKRD12, PTEN, ATP10A, ROBO4, RASGRP2, LPCAT3, MPRIP, TCEAL9, RPL10A, RPL34, PBRM1, GM9840, RPL18, CWC15, STT3A, TXN2, PNPLA2, ARHGEF2, TG…
endothelial	comp1_49	TAF7, RPS4X, PLSCR4, PROS1, LAMP2, GM5644, GM13680, NISCH, EHD2, SYNJ2BP, RPS19, USMG5, GPBP1L1, RPS19-PS6, FAM103A1, NRAS, TMEM181B-PS, RPS18-PS3, SLC38A3, C1ORF54, GM15536, NUP214, GM37486, LBR
endothelial	comp1_50	ADGRG1, ASAH1, KIAA1191, RAB8A, BRK1, ARPP19, TMEM204, ZKSCAN1, NFE2L2, MCF2L, MRPL41, SRPK2, ADIPOR1, EPS15
endothelial	comp1_51	CHD1, LIPA, PAK2, SEPT10, GM15501, GATAD2A, PPP1CB, HINT1, GM7816, PRRC2C, GLMP, COMMD3, CALR
endothelial	comp1_53	PKM, DIP2B, NXPE4, RAB31, SRPRA, PLK2, NDUFA9, TMED4, FUT8, RPL35A, UBL3, ECI2, 5830428H23RIK, RP24-324L19.3, RNF213, FAU, STX12, ARPC2, GTF3C2, RPL35A-PS2, KLF7, KIF1B, GSTM1
endothelial	comp1_55	STARD9, TMPPE, NAP1L1, GM6265, GM11478, SAP18, SMC4, HNRNPA1, TIE1, RAP1B, MIR6236, IMMT, NOS3, SEL1L, RP23-354G14.2, RP23-378C15.2, CHCHD2, MATR3, PALM, PDCD5, CETN3, RPL17, SHISA5, GSTA4, SHFM1, PDLIM5, RRP1, TPM3-RS7, ATP5G1, CYB5R3, EMP2, COL4A3BP, CTNNB1, EHMT1, GM4149, SSR3, TCF4, CDK12, GM3699, NAPA, NDUFA7, LDHA, TRIM33, HSPA8, LIMS2, NCOR1, TPM4, YBX1, NME2, DUSP3, RPL13A, DYNC1I2, GM938…
endothelial	comp1_57	RPL3-PS1, RPS13, FOXF1, RPS29, RPL3, RBM25, DDX3X, TCF12, RPS11, CDKN1B, CERS4, ATOX1, RPL32, RPS5, TPP1, RPS13-PS2, GM14303, TOMM7, PSMA5
endothelial	comp1_58	RPL37, PDE2A, CLASP2, ARAP3, CBX1, ANP32B, SEMA3C, CDV3, SH3RF1, KHSRP, ATP5J2, CFH, RPL37RT, MBNL1
endothelial	comp1_59	TOP1, GM22270, CASD1, BNIP3L, PRKAR2A, C6ORF62, AGFG1, LAPTM4A, NDUFA5, ENTPD1, ROCK1, RIC1, HMGB1-PS7, NFIA, COX7B, RPL26, HBS1L, PAQR5, CDK11B, MRFAP1, ZBTB20, PTTG1, ATP5L, HMGB1, S100A13, UBE2E3, CSPP1, PPIG, RPS27, CST3, CLK1, GM13577
endothelial	comp1_60	GM15500, ACTR1A, PCCA, MECP2, GM9844, TMX3, BC002163, SMC1A, RPL31-PS8, EIF2S3Y, EEF1G, KLHL9, WNK1, CPT1A, SUGT1, CPNE8, MYSM1, PRCP, SP3, PRDX1, QRICH1, BCAP31, RAB12, SLC38A5, KDM6B, GM10224, VAPA, NME1, VCAM1, NDUFS5, ISYNA1, C19ORF70, GM10480, HNRNPL, ACOT1, CCT4, NPTN, NR2F2, RPL35, SPTBN1, GM10076, TIMMDC1, SEC62, GNAI2, AW112010, RASIP1, GM26532, LINC01420, DNAJC10, GM10443, ATP6V1D, SMPD…
endothelial	comp1_61	MYL6, UTY, CD200, TTC9C, ATP8A1, RPL36A, GM10116, HSF2, FGF9, GM15066, KRIT1, GM9234, PPIA, BUB3, TCF25, NCK1, BNIP2, AKAP13, AK3, RPL36, EIF1, GM16378, CLIC1, TCEB2, SPARC, SMIM7, MCMBP, UBC, TXN, GM5526, MCL1, FTL1, GM13493, GNB1, SORBS2
endothelial	comp1_62	VBP1, MERTK, CD2AP, PSMA2, RNF38, CDK6, MIB1, ATP6V0E1, GOLGA3, UTP11, NDUFB11, CCNT1, GID4, CD47, PTTG1IP, ATP5J, 2610507B11RIK, KANK3, GM1821, RBM15, LEPROT, GM16089, INSIG2, LIN7C, BMPR2
endothelial	comp1_63	SNX1, VMP1, NES, HNRNPH2, PIAS1, KLHL24, SRRM2, SIPA1L2, RPL38-PS2, NIPBL, NAP1L4, DCTN5, ARID1B, ANO6, MGA, GM20748, TOB1, YPEL5, SMDT1, FHL3, LGMN, SH2B3, GLUD1, LY6C2, RPS24-PS3, PDHA1, A4GALT, MRPS17, GM10275, FMNL3, DYNLT1-PS1, INSR, ZNF561, CFL2, GM8129, BTG1, TRA2B, PSENEN, RPS24, SMARCA2, PRDX3, RPL39, CCT7, TBX3, PTPRG, LATS2, FOXN2, PCDH15, DENND5B, CPSF6, IDNK, SNX6, SLC30A1, NDUFA1, M…
endothelial	comp1_65	GM6548, C1D, ADAP2OS, CDKAL1, BRWD1, MARCKS, PSME4, FERMT2, HSPA12B, MINOS1, SON, ZBTB44, ACTR3, HSDL1, UBTF, MRPS33, NEDD4, DOCK1, SPRY2, EPN2, ST13, THOC2, EIF4A1, DNAJC8, EPRS, TLN1, RGS4, MYO1B, TCEANC2, MRPL35, UBAP2L
endothelial	comp1_66	SCAF8, CHD8, EFCAB14, LUZP1, SERF2, EIF4G2, HNRNPH1, AGRN, GM6054, FUS, EPAS1, PLAT, TMEM50A, ADGRF5, NRDC, TAGLN2, ANXA5
endothelial	comp1_67	NEMF, STAG2, ATP1A2, CUX1, IER3IP1, TMEM245, CCAR1, CNOT6L, I830012O16RIK, CTSZ, SEPT11, PNP, GM6368, SMIM14, PTN, DYNC1H1, GM6467, ATP6V0D1, SEPT7, LMNA, REEP3, 1810026B05RIK, PCBP2, PSMC3, CR1L, EXOSC2, RPL7A, ZAK
endothelial	comp1_68	LPP, ZC3H13, CLU, CARMIL1, FSTL1, CRIP1, LASP1, RAB7A, AGO3, NUDCD3, CNN2, GM10080, PDAP1, CALD1, CRIM1, PAPOLA, SLC25A5, SREK1, LTBP4, ULK2, LIMA1, CP, GM5620, VWF, EEF2, PARVB, GM6517, RPL29, EEF1A1, SBNO1, KALRN, MYL9, GATAD2B, GM13456, GM5560, GM12328, 1700020I14RIK, SSR2, CYTH3
endothelial	comp1_69	GM9800, PDIA4, FYCO1, CBFA2T2, MSN, PLS3, TIMP3, ZFHX3, GM6625, TUG1, GM4617, PECAM1, CAV1, JAG1, NAT6, NR1D1, HNRNPR, PTMA, ELK4, SDPR, SF3B1, IDH1
endothelial	comp1_70	SEPT4, CYB5A, NF1, FCHO2, SP1, NDUFS7, SRSF7, NDUFB8, STK38L, YWHAB, TRIP11, C18ORF32, MMU-MIR-703, MFGE8, ZBTB38, GOLIM4, TIMM17A
endothelial	comp1_71	TAF7, LAMP2, NISCH, EHD2, SYNJ2BP, USMG5, FAM103A1, NRAS, TMEM181B-PS, RPS18-PS3, C1ORF54, NUP214, LBR
endothelial	comp1_72	RPS4X, PLSCR4, PROS1, GM5644, GM13680, RPS19, GPBP1L1, RPS19-PS6, SLC38A3, GM15536, GM37486
endothelial	comp1_75	NEMF, STAG2, ATP1A2, CNOT6L, I830012O16RIK, SEPT11, PNP, PTN, ATP6V0D1, LMNA, 1810026B05RIK, PSMC3, CR1L, ZAK
endothelial	comp1_76	CUX1, IER3IP1, TMEM245, CCAR1, CTSZ, GM6368, SMIM14, DYNC1H1, GM6467, SEPT7, REEP3, PCBP2, EXOSC2, RPL7A
microglia	comp1_2	GOLGA3, NCAM1, PLP1, MBP, KLF6, GM15266, SUPT20H, PRKAR2A, TUBB4A, PURA, MAP1B, VCAM1, RAB12, STAG2, CCT2, TGFBR2, RBM45, AZIN1, RP23-378C15.2, DDX23, SNAP25, LNPEP, RPL21-PS8, SSR3, CTNND2, RPL10A, SLC25A36, GLYR1, ATP2B1, GM10240, CARD9, SF1, ARID1B, SAMD8, TSC22D3, LASP1, TSPAN13, TMEM100, RASGEF1B, GDI2, TMEM170B, PHACTR1, PNN, FBXL15, GM15066, GLTP, TCF7L2, NAA11, KIF1B, GM5445, LIMS1, BRD9,…
microglia	comp1_3	CAMK2B, BRD7, CBX5, ZWINT, ACOT7, PISD, CALM3, PSMC1, PSMC4, CD180, TCIRG1, C12ORF57, PER1, SGPL1, EPS15, C6ORF62, DDX3X, CLNS1A, KMT2C, PAK2, PTEN, LRP1, CSMD3, RTN4, ATP6V1E1, FRYL, GNA11, IFI27, AFTPH, CHMP5, C1D, WARS, PTPRE, BIN1, ZMAT2, LRP4, MKNK1, CTTNBP2NL, ENO1, TIAL1, MATR3, ALDOA, DYNC1H1, SPOP, RC3H2, GM8797, KIF5B, FUBP1, EIF4A3, CUEDC2, WDR1, UBL5, GM12328, GSTP1, MCFD2, RPS10, SEP…
microglia	comp1_4	PLCE1, TTYH2, SRPK1, CSNK2A1, PVR, HMGB1-PS7, CHD8, ZFYVE26, MOCS2, SLU7, SCD, FAM32A, YWHAQ, GM5428, ID2, ATG7, UBE2L3, KPNA1, ATP6V0A1, TMED7, PRUNE2, RPL39-PS, WBP2, ZNF532, APP, HNRNPM, GM10689, SEC14L1, PPM1K, ARHGAP5, ADO, PPP1R12A, ATP2A2, NSF, MIR6236, NDRG3, KIAA0430, GM10036, FAM208A, GNA12, MID1, NIPBL, UBE2D3, BRAP, HBP1, NFIB, PITPNC1, CASK, RPL14, GM8730, B430010I23RIK, RPS16, GM697…
microglia	comp1_5	RPL36-PS2, UQCRC2, ALYREF, THG1L, CLU, DDB1, DNAJC18, GM9320, SPTBN1, D130017N08RIK, PCDHGA12, APLP1, GM6548, EIF3A, WRB, NISCH, TAB2, ATP6V1A, KIAA1191, PABPC1, WDR26, RPS20, PBRM1, CCT8, ATP6V1C1, DNM2, RPL3-PS1, MGRN1, TBC1D14, REST, SERBP1, CASD1, SDHA, TRPM2, SEMA4D, RPS18, CSNK1A1, CTBP2, ABHD6, GPCPD1, SLC9A9, CTNNB1, IRAK2, RASSF2, SFI1, DDX3Y, EIF2S3Y, HNRNPK, DOCK8, RUBCNL, RNF216, C5OR…
microglia	comp1_6	GPHN, DFNA5, KAT6A, BRWD1, PRPF8, LUC7L3, ZKSCAN1, ESD, PISD-PS2, RABGAP1, REL, NACA2, RPS24-PS3, NF1, PAFAH1B1, ASH1L, DPF2, SNHG11, UQCRC1, ZFP36L1, MAFG, CNOT1, NXF1, PPP1R9A, DUSP1, RTN3, LRRC58, PIK3R1, GAS5, FUCA2, TNPO3, IMMT, TGFBR1, NDUFV2, MAML2, RNF19B, TIFAB, SRSF5, ATF4, SDHB, GM37065, PAIP2, PRR14L, WSB1, PSMD11, LUC7L2, TMEM167A, BIRC6, LSM12, AF251705, INPP5F, PRR13, CSNK2B, CCR2,…
microglia	comp1_7	SLX1B, TMEM87A, SS18, METAP2, CYP2U1, KPNB1, DNMT3A, LRRC3, AFF4, JARID2, ZBTB20, NPTN, CLCN4-2, RASA1, USP14, RNF130, TNS3, RPS19-PS6, MED13, SLC25A4, PHF14, ATP8A1, CD63, RPL17, PAPOLA, IVD, RPL32, USP2, CAMK2N1, RFC1, GM15503, GM15501, MPEG1, ARHGAP12, MED13L, RPL18A, NDUFA13, GM16378, TCF4, SIGLEC7, RBM28, ALKBH5, UQCRB, NDUFA2, GM8355, HERC2, RPS19, MT-CO1, COX17, RPS17, POMP, RPSA, CD37, GM…
microglia	comp1_8	HECTD4, LIMD2, HSPA8, ZKSCAN3, SYNJ1, TNRC6C, DNAJC7, DCTN4, ARPP19, NDUFA11, ANKFY1, NFKBIA, STARD3NL, CYCS, KDM5A, ARF3, SIRT2, CHMP3, GTF2I, MTMR6, ARAF, LRRK1, OTUB1, TSPAN14, PPIL2, PTTG1IP, PSMC6, TAPBP, LDHA, RPS5, EIF3H, IDH3A, RRP1, RPL11, RPL36, CEP85, SEC11A, PTPRJ, HSP90B1, SUGT1, SKI, DYRK1A, ZCCHC7, ETNK1, BTF3, DAZAP2, ARHGDIA, IGHM, MAT2B, CD47, SRCAP, SYNGR1, RPS3, CTSB, ABI1, H2…
microglia	comp1_9	ENC1, GM26917, TNRC6B, PUM2, RPTOR, CHPT1, PDIA4, FOXO3, CADM1, SRSF2, PSMD2, NDUFA3, RAB8B, RPL9-PS6, NONO, EWSR1, ACO2, SREK1, FOXP1, SF3B2, CDKN1B, ACACB, NDUFA7, IL6ST, HUWE1, MYCBP2, EIF4ENIF1, TOP1, CETN3, CD14, HMGCR, NR3C1, ANO6, KDM2A, SEL1L, UBA1, NAV3, 2410006H16RIK, ZFP207, MGEA5, GMIP, ARPC4, RP23-451E8.2, NAV2, CNOT10, RAP1B, IL6R, ARID2, STRN3, ARRB2, GM10275, PNP, PPIB, CSMD2, PRC…
microglia	comp1_10	GOLGA3, NCAM1, PLP1, MBP, GM15266, PRKAR2A, TUBB4A, MAP1B, VCAM1, STAG2, RP23-378C15.2, DDX23, RPL10A, CARD9, PNN, ARF6, ULK2, DBX2, TMOD2, GM8399, RPL18, CDV3, ANK2, MUSK, MTMR2, SLC29A3, KLHL31, BLNK, BRD8, ITGAV, GM2A, EDIL3, HMOX2, WDR45B, C16ORF62, LAPTM4A, CNTN1, HSP90AA1, NOTCH2, OGDH, PJA1, CRYAB, USP22, MIER3, GM11539, LYN, MAGED1, MMD2, NFASC, GM27015, C15ORF39, RAB31, ERI3, PROS1, MRFA…
microglia	comp1_11	KLF6, SUPT20H, PURA, RAB12, RBM45, SNAP25, RPL21-PS8, SSR3, SLC25A36, GLYR1, ATP2B1, GM10240, TSC22D3, LASP1, TSPAN13, TMEM100, RASGEF1B, TMEM170B, PHACTR1, GM5445, LIMS1, CEBPA, MBNL2, CTAGE5, BAZ2B, GM10116, COTL1, CHD7, ZRANB1, ROCK2, RPS4X, INTS6L, RPL31-PS8, MED12L, RAB11B, FTL1, DLEU2, NUDT3, ATP5H, IRF8, MAP3K1, ATP6V1D, IRF2BP2, NDUFA4, DENND5A, ZDHHC20, SEPT4, SQSTM1, ENPP2, VAPA, SMAD7,…
microglia	comp1_12	CCT2, TGFBR2, AZIN1, LNPEP, CTNND2, SF1, ARID1B, SAMD8, GDI2, FBXL15, GM15066, GLTP, TCF7L2, NAA11, KIF1B, BRD9, SRSF7, AP2A2, MYDGF, DOCK4, AP2B1, MPC1, ARHGAP45, GOLT1B, PRKAR1A, CD86, RPL13, TUBA1A, MORF4L2, PLXNB2, P4HA1, MT-RNR1, PPP1CA, TRIM2, FNIP2, TMEM128, SON, CRYBB1, SLCO2B1, NEAT1, GM5514, PRDX5, RBBP6, ARID1A, HAVCR2, ELOVL1, EIF3C, G530011O06RIK, SETD1B, PHYKPL, STT3A, CCDC50, ARHGD…
microglia	comp1_13	CAMK2B, BRD7, PISD, CALM3, PSMC4, CD180, TCIRG1, C12ORF57, EPS15, C6ORF62, DDX3X, PAK2, PTEN, LRP1, RTN4, ATP6V1E1, FRYL, AFTPH, C1D, PTPRE, LRP4, MKNK1, CTTNBP2NL, ENO1, TIAL1, ALDOA, DYNC1H1, SPOP, GM8797, FUBP1, EIF4A3, UBL5, GM12328, GSTP1, MCFD2, SEPT11, NDUFS7, FERMT3, GOLGA7, MYL12A, GM4997, SEC14L4, FCGR2A, TRA2B, FAM168A, YKT6, XRN2, GSK3B, ALG11, HSBP1, DRG1, C11ORF58, PTAFR, CX3CR1, HB…
microglia	comp1_14	CBX5, ZWINT, ACOT7, PSMC1, PER1, SGPL1, CLNS1A, KMT2C, CSMD3, GNA11, IFI27, CHMP5, WARS, BIN1, ZMAT2, MATR3, RC3H2, KIF5B, CUEDC2, WDR1, RPS10, RPL10-PS3, MORF4L1, SSR4, TMBIM4, ACTG1, GPATCH8, HNRNPH1, MT-TP, ATP5J, PPT1, COX7C, NAPA, WAPAL, SLC6A6, CLASP2, PTGES3, NDUFS8, CTSD, LY86, ACTR2, NRXN1, CNP, MARCH6, MIRLET7A-2, ATP5G1, DNAH6, ATP6AP2, RPS6, CCL15-CCL14, SARS, TYROBP, ATP6V0C, ARPC1A,…
microglia	comp1_15	PLCE1, TTYH2, CSNK2A1, PVR, HMGB1-PS7, CHD8, ZFYVE26, YWHAQ, MID1, NFIB, GM6977, ZNF260, PPP1CB, CDC42, PHIP, OGT, VPS29, TMEM126A, MDH1, HLA-A, GNB2L1, GM10800, PSAP, FTH1, GM37182, SLC1A2, 1810026B05RIK, STX7, LAMP2, CCND3, RPL34, TOX, CD81, FAM102B, TLN1, EIF4E2, CERS2, TGOLN2, UBE2E3
microglia	comp1_16	SRPK1, MOCS2, SCD, GM5428, ID2, PRUNE2, RPL39-PS, HNRNPM, GM10689, PPM1K, ADO, PPP1R12A, NSF, MIR6236, KIAA0430, GM10036, GNA12, UBE2D3, BRAP, PITPNC1, GM8730, RPS16, ASAP1, 2610507B11RIK, RAB18, EIF2S2, TMED4, BIN2, TSPAN7, ANKRD17, GM12183, CLCN3, FNDC3A, MAN2B2, VAV1, RTN1, RPL39, RPS6KA1, MYL12B, TANC2, TMEM258, G3BP2, SDCBP, GM14165, COMT, RPLP0, RPS28, AP1B1, EIF2S1, GM10076, CD53, ZMYM2, C…
microglia	comp1_17	SLU7, FAM32A, KPNA1, TMED7, SEC14L1, ATP2A2, NDRG3, FAM208A, NIPBL, HBP1, CASK, RPL14, SMARCA2, GNAI2, BPTF, DPYSL2, SSBP2, DAD1, TRIM8, PSMA3, PCMT1, PRRC2C, CAMK2D, SLITRK2, MT-CYB, MT-ND1, MT-ND4, MT-ND2, HLTF, LSM14A, RPS13, RPS21, WNK1, C5AR1, HEXA, RAB1, ATP5A1, UBC, ABCC5, ARGLU1, GM15487, MAF, ARF4, CDK6, RPS13-PS2, RPL14-PS1, MT-RNR2, CSDE1, NDUFC2, ST13, KCTD12, ALOX5AP, MED1, ANKRD13C,…
microglia	comp1_18	ATG7, UBE2L3, ATP6V0A1, WBP2, ZNF532, APP, ARHGAP5, B430010I23RIK, RNF4, TMEM245, CBFA2T2, SYNGR2, CBX1, IL10RA, PTP4A2, KANSL1, CTSC, QRICH1, SPECC1, IRF2, PAN3, SCOC, IMPACT, MALAT1, EIF5AL1, NFIA, SMC4, NSD1, RBX1, LPCAT2, RPS23, ATP5L, HSP90AB1, LEPROT, SFT2D1, GM12696, AKR1A1, TALDO1, GNB1, USF1, ZNF451, GAPVD1, STARD9, SLC39A1, HP1BP3
microglia	comp1_19	RPL36-PS2, THG1L, CLU, SPTBN1, APLP1, EIF3A, SLC9A9, RPL37RT, GM10801, NMT1, CMTM6, ATRX, LARS2, HNRNPD, RAB3IL1, PLCL2, ATP1B3, GTF2A1, GM21738, P2RY13, VDAC2, RPL38-PS2, LCP1, PJA2, TBXAS1, CFL1, LIFR, ZNF710, GPR34, LIPA, TECR, SEC62, SPCS1, KCNQ1OT1, ABI3, SPIN1, YME1L1, U2SURP, IL16, HERC1, HLA-DMA, SSR2, MIF, GABARAP, SF3B6, RPS27A, ST7L, GM13340, PSMD1, NEK7, P2RY12, RAB3GAP1, SMG1, RGS19,…
microglia	comp1_20	UQCRC2, ALYREF, DDB1, GM9320, D130017N08RIK, NISCH, ATP6V1A, KIAA1191, PABPC1, WDR26, RPS20, PBRM1, RPL3-PS1, REST, SERBP1, CASD1, SDHA, TRPM2, RPS18, CTBP2, IRAK2, SFI1, HNRNPK, C5ORF51, ZFML, PGD, SLC38A2, GM15536, PTTG1, EEF2, VPS41, MORC3, ITGB1, VDAC1, HPRT1, GM10736, CEBPZ, TMEM50B, GM15500, RN18S-RS5, SLC12A2, NUCB1, OAZ1-PS, RPS11, KDM6B, IFNGR1, SEPT2, RPL37, ROCK1, RPL3, GM15564, SNX29,…
microglia	comp1_21	DNAJC18, PCDHGA12, GM6548, WRB, TAB2, CCT8, DNM2, SEMA4D, ABHD6, GPCPD1, CTNNB1, DDX3Y, EIF2S3Y, DOCK8, TPP1, RP24-224N3.8, ITGB2, ADRB2, DDX39B, SEPT7, RNF167, MYO9A, SBF2, VMP1, C130089K02RIK, CHD1, AP2M1, IFT20, CLEC5A, RIN2, NCKAP1L, LMO2, PCF11, SPARCL1, TRIP11, PPP3CA, THOC2, GM9234, NFKBIZ, CSNK1E, GPBP1L1, ZFP36L2, SLC2A5, PICALM, ITGB5, NFIX, HNRNPUL1, AGPAT6, MAN2B1, NEDD8, RPS26, RPL15…
microglia	comp1_22	ATP6V1C1, MGRN1, TBC1D14, CSNK1A1, RASSF2, RUBCNL, RNF216, PAK1, CCT7, PSMB1, SDF4, ALDOC, SNRPD3, SYT11, TMPPE, SLC46A1, SND1, ZFR, CCNT1, COX7A2L, DUSP3, GRIN2A, TMCC3, WDFY3, TPT1, ZNF706, GHITM, TRAPPC8, ADGRE1, GCNT1, MSN, TXNIP, NRIP1, WHSC1L1, EDEM1, LAP3, CKB, CTSH, LGMN, PDE3B, PFN1, UBE2I, ERGIC3, TET2, RPS25, RTCB, OXCT1, ROGDI, RPS3A3, FRG1, RBM25, TPT1-PS3, CAPRIN1, GLS, CAT, CLK1, C…
microglia	comp1_23	GPHN, DFNA5, KAT6A, ZKSCAN1, RABGAP1, PAFAH1B1, ASH1L, DPF2, SNHG11, UQCRC1, CNOT1, NXF1, RTN3, TNPO3, PSMD11, BIRC6, CCR2, PSMA1, TMEM119, MT-TE, PPP2R1A, NCAPH2, NFIC, PCNP, ICOSLG, FHL3, CHSY1, OSTF1, AARS, EML4, CALM2, EIF4G2, REEP5, MT-ND6, CHN2, GNAQ, PAIP1, CLTC, ADAM10, JMJD1C, MT-TQ, ATP6V0B, LAG3, TIMM17A, CAB39, BZW1, SRGAP2B, ABCA1, NDUFS1, UQCR11, TACC1
microglia	comp1_24	BRWD1, PRPF8, LUC7L3, ESD, PISD-PS2, REL, NACA2, RPS24-PS3, NF1, ZFP36L1, MAFG, PPP1R9A, DUSP1, LRRC58, PIK3R1, GAS5, FUCA2, IMMT, TGFBR1, NDUFV2, MAML2, RNF19B, TIFAB, SRSF5, ATF4, SDHB, GM37065, PAIP2, PRR14L, WSB1, LUC7L2, TMEM167A, LSM12, AF251705, INPP5F, PRR13, CSNK2B, RAC1, SEMA4B, ERBB2IP, MYLIP, CORO1B, GRB2, FSCN1, POU2F2, WTAP, COX6B1, CREBBP, TBK1, GM15796, RPS7, RPL35A, YWHAZ, SBNO1,…
microglia	comp1_25	SLX1B, TMEM87A, SS18, METAP2, CYP2U1, KPNB1, DNMT3A, LRRC3, AFF4, JARID2, ZBTB20, NPTN, CLCN4-2, RASA1, USP14, RNF130, TNS3, RPS19-PS6, MED13, SLC25A4, PHF14, ATP8A1, CD63, IVD, USP2, CAMK2N1, RFC1, GM15503, MPEG1, ARHGAP12, MED13L, RPL18A, NDUFA13, GM16378, TCF4, SIGLEC7, RBM28, ALKBH5, UQCRB, NDUFA2, GM8355, HERC2, RPS19, MT-CO1, RPS17, POMP, CD37, GM13456, PKP4, GPM6A, LTC4S, CUX1, OCIAD1, NCO…
microglia	comp1_26	RPL17, PAPOLA, RPL32, GM15501, COX17, RPSA, FRMD4B, RPL35, TF, GM6472, FAU, FOXN3, BCLAF1, UNC93B1, MAP1LC3B, LAMTOR1, TBCK, RPS8, HDLBP, B2M, PPFIA4
microglia	comp1_27	HECTD4, LIMD2, HSPA8, ZKSCAN3, SYNJ1, TNRC6C, DNAJC7, DCTN4, ARPP19, ANKFY1, NFKBIA, KDM5A, ARF3, SIRT2, CHMP3, GTF2I, MTMR6, ARAF, LRRK1, PTTG1IP, PSMC6, RPS5, EIF3H, IDH3A, RPL11, RPL36, CEP85, SEC11A, PTPRJ, HSP90B1, SUGT1, ZCCHC7, ETNK1, BTF3, DAZAP2, ARHGDIA, IGHM, MAT2B, SRCAP, SYNGR1, RPS3, CTSB, H2AFY, SRSF3, COPE, LHFPL2, BRK1, KMT2E, SALL1, GIT2, TMSB4Y, HNRNPA1, GABARAPL2, TMEM59, SHFM…
microglia	comp1_28	NDUFA11, STARD3NL, CYCS, OTUB1, TSPAN14, PPIL2, TAPBP, LDHA, RRP1, SKI, DYRK1A, CD47, ABI1, VAMP8, SPRY2, RNASE4, SAT1, LY6E, GM9625, ASPH, EPB4.1L2, LAPTM5, ST3GAL6, KLF13, ARPC2, NRAS, GM10288, OGFRL1
microglia	comp1_29	ENC1, GM26917, CHPT1, PDIA4, CADM1, SRSF2, PSMD2, NDUFA3, EWSR1, SREK1, FOXP1, SF3B2, CDKN1B, ACACB, NDUFA7, MYCBP2, EIF4ENIF1, CETN3, CD14, NR3C1, KDM2A, UBA1, NAV3, 2410006H16RIK, ARPC4, CNOT10, RAP1B, IL6R, ARID2, STRN3, ARRB2, GM10275, PNP, PPIB, CSMD2, PRCP, GM26804, STX4, GFM2, FKBP15, PDIA6, PPM1H, KIAA1551, MYSM1, DHX30, PALD1, TMED5, BRAF, TUBB2A, HACD3, COA3, AKAP9, ARL8B, PRPF38B, BASP…
microglia	comp1_30	TNRC6B, PUM2, RPTOR, FOXO3, RAB8B, RPL9-PS6, NONO, ACO2, IL6ST, HUWE1, TOP1, HMGCR, ANO6, SEL1L, ZFP207, MGEA5, GMIP, RP23-451E8.2, NAV2, 4632428N05RIK, RASGRP3, COX6C, CLINT1, SNX18, SLC1A3, MTUS1, VPS54, TPD52L2, COX8A, BCO2, ZFAND5, TTC3, AGPAT1, TAOK1, ZNF691, PEA15, ARF1, MEF2C, GMFG, GM9800, SRP72, EIF1, CD68, SYN1, SPPL2A, SSBP1, SLA, NUMB, PTPRZ1, USP4, TRMT1L, SLMAP, PDCD10, NDUFA6, TPM3…
microglia	comp1_31	GOLGA3, NCAM1, PLP1, MBP, GM15266, PRKAR2A, TUBB4A, MAP1B, VCAM1, STAG2, RP23-378C15.2, DDX23, RPL10A, CARD9, ARF6, DBX2, TMOD2, GM8399, RPL18, CDV3, ANK2, MUSK, MTMR2, SLC29A3, KLHL31, BLNK, BRD8, GM2A, HMOX2, WDR45B, C16ORF62, LAPTM4A, CNTN1, HSP90AA1, NOTCH2, OGDH, CRYAB, USP22, MIER3, GM11539, LYN, MMD2, NFASC, GM27015, C15ORF39, RAB31, PROS1, MRFAP1, HNRNPF, YPEL5, YTHDF2, ABHD2, ELOVL5, PRD…
microglia	comp1_32	PNN, ULK2, ITGAV, EDIL3, PJA1, MAGED1, ERI3, ELMO1, APBB1IP, GM12892, SNRNP70, ABI2, SGK3
microglia	comp1_33	KLF6, SUPT20H, PURA, RAB12, RBM45, GLYR1, TSC22D3, TSPAN13, TMEM100, PHACTR1, GM5445, LIMS1, BAZ2B, GM10116, CHD7, ZRANB1, INTS6L, RPL31-PS8, MED12L, FTL1, NUDT3, ATP5H, IRF8, MAP3K1, ATP6V1D, NDUFA4, JUND, ZC3H7A, RPL19-PS11, ARAP3, POLDIP3, RPS15-PS2, FOS, SLC6A1, BNIP3L, RBM4B, MLLT11, ZFHX3, CDIP1, RPL27, LYZ, MIR99AHG, PWWP2A, FLI1, SNRPN, ZFP36, ENTPD1, BRD2, ATP6V0E1, ATF7IP, SUSD3, TUG1, …
microglia	comp1_34	SNAP25, RPL21-PS8, ATP2B1, GM10240, LASP1, TMEM170B, COTL1, RAB11B, IRF2BP2, DENND5A, SQSTM1, VAPA, PPP1R11, RPL21, GNG10, GM3362, ZCCHC12, SEC11C, GM8692, SMCO1, RPS15, CCDC6, NCALD, C1QC, RPL28-PS1, GRIA2, PTPN18, IVNS1ABP
microglia	comp1_35	SSR3, SLC25A36, CEBPA, DLEU2, SMAD7, C1ORF123, OMG, TIMP2, DDX5, ATP6V1H, NCL
microglia	comp1_36	RASGEF1B, RPS4X, NPM1, RPL28, GM7808, PER3, GM14586, NCOA3, UBL3, R3HDM1
microglia	comp1_37	MBNL2, CTAGE5, ROCK2, ZDHHC20, SEPT4, SRRM2, GM5805, SRPK2, HNRNPR, EEF1A1, TUBB3, JUN, HPGDS, FIS1, ARHGEF2, DST
microglia	comp1_38	ENPP2, FEZ1, KMT2D, PURB, PTPRD, PLEK, IL33, CCAR1, ATP6V1F, SCAMP2, CA2, PTGDS, GTF3C2
microglia	comp1_39	CCT2, TGFBR2, AZIN1, CTNND2, SF1, ARID1B, SAMD8, GDI2, FBXL15, GM15066, GLTP, TCF7L2, NAA11, KIF1B, BRD9, SRSF7, AP2A2, MYDGF, AP2B1, MPC1, ARHGAP45, GOLT1B, PRKAR1A, CD86, RPL13, TUBA1A, MORF4L2, PLXNB2, P4HA1, MT-RNR1, PPP1CA, FNIP2, TMEM128, SON, CRYBB1, SLCO2B1, GM5514, PRDX5, RBBP6, ARID1A, HAVCR2, ELOVL1, EIF3C, G530011O06RIK, SETD1B, STT3A, CCDC50, ARHGDIB, LGALS3BP, CLIP1, FGD2, CYB5A, CY…
microglia	comp1_40	LNPEP, DOCK4, TRIM2, NEAT1, PHYKPL, UBQLN1, C18ORF32, ADAM15, GM1110, CORO1A, ATP2C1, CHMP2A, ATF3, PLD4, TPI1, CCNT2, KDELR2
microglia	comp1_41	CAMK2B, BRD7, PISD, CALM3, PSMC4, CD180, TCIRG1, C12ORF57, EPS15, C6ORF62, DDX3X, PAK2, PTEN, LRP1, RTN4, ATP6V1E1, AFTPH, C1D, PTPRE, LRP4, CTTNBP2NL, ENO1, TIAL1, ALDOA, DYNC1H1, SPOP, FUBP1, UBL5, GM12328, GSTP1, MCFD2, SEPT11, NDUFS7, FERMT3, GOLGA7, MYL12A, GM4997, SEC14L4, TRA2B, FAM168A, YKT6, ALG11, C11ORF58, PTAFR, CX3CR1, HBS1L, SGK1, CSF1R, GM17066, MARCKS, YWHAB, RPS3A2, PLEKHB2, COPA…
microglia	comp1_42	FRYL, MKNK1, GM8797, EIF4A3, FCGR2A, XRN2, GSK3B, HSBP1, DRG1, ANKRD44
microglia	comp1_43	UQCRC2, ALYREF, DDB1, GM9320, NISCH, KIAA1191, PABPC1, WDR26, PBRM1, RPL3-PS1, REST, SERBP1, SDHA, RPS18, CTBP2, SFI1, HNRNPK, ZFML, GM15536, PTTG1, EEF2, MORC3, ITGB1, VDAC1, GM10736, CEBPZ, TMEM50B, GM15500, SLC12A2, RPS11, KDM6B, SEPT2, RPL37, ROCK1, RPL3, GM15564, SNX29, ABHD17C, CDC42BPA, RBM47, RPL5, GM4149, GM11361, BUB3, SCPEP1, PPP1R10, DIP2B, EIF4A2, IK, RPLP1, ATP5B, TMEM33, ATP6AP1, N…
microglia	comp1_44	D130017N08RIK, ATP6V1A, RPS20, CASD1, TRPM2, IRAK2, C5ORF51, PGD, SLC38A2, VPS41, HPRT1, RN18S-RS5, NUCB1, OAZ1-PS, IFNGR1, TARDBP, TREM2, RPL13A, SERF2, PTN, VIMP, GM11478, ERMN, PKM, OAZ1, RPL35A-PS2, LARP4B, PMP22, C330006A16RIK, CST3, AAMP, GM5835, ARPC5, ZNF704
microglia	comp1_45	ATP6V1C1, MGRN1, TBC1D14, CSNK1A1, RUBCNL, RNF216, PAK1, CCT7, PSMB1, SDF4, ALDOC, SYT11, TMPPE, SLC46A1, SND1, ZFR, CCNT1, COX7A2L, DUSP3, GRIN2A, TMCC3, WDFY3, TPT1, ZNF706, GHITM, ADGRE1, GCNT1, MSN, TXNIP, NRIP1, WHSC1L1, EDEM1, LAP3, CKB, CTSH, LGMN, PDE3B, TET2, RPS25, RTCB, OXCT1, RPS3A3, FRG1, RBM25, TPT1-PS3, GLS, CAT, CLK1, CTSA, SCP2, GM8292, ACP2
microglia	comp1_47	BRWD1, PRPF8, LUC7L3, ESD, PISD-PS2, REL, NACA2, NF1, MAFG, PPP1R9A, DUSP1, LRRC58, PIK3R1, GAS5, IMMT, TGFBR1, NDUFV2, MAML2, RNF19B, ATF4, SDHB, GM37065, PAIP2, PRR14L, WSB1, LUC7L2, LSM12, AF251705, INPP5F, PRR13, CSNK2B, RAC1, SEMA4B, ERBB2IP, MYLIP, CORO1B, GRB2, FSCN1, POU2F2, COX6B1, CREBBP, TBK1, GM15796, PTPRS, GM9385, SKP1, GNGT2, DDX6, GTF2H2, ZBTB38, GM10132, LGALS9, ITGAM, ATRAID, JU…
microglia	comp1_48	RPS24-PS3, FUCA2, WTAP, RPL35A, YWHAZ, RPS24, GM7536, RPS29, PIP4K2A, RPS15A-PS6, ATPIF1, LAMP1, GM14303, RPL27A, RPL23A, RPL9-PS7, RPS15A, RPS27, TPP2, BMP2K, ARHGAP30
microglia	comp1_49	ZFP36L1, TIFAB, SRSF5, TMEM167A, RPS7, SBNO1, CALM1, GM12966, RAB7A, CD164, CHD9, RPS27L, DNTTIP2, TMEM63A
microglia	comp1_50	SLX1B, TMEM87A, SS18, METAP2, CYP2U1, DNMT3A, LRRC3, AFF4, ZBTB20, NPTN, CLCN4-2, RASA1, USP14, RNF130, RPS19-PS6, SLC25A4, PHF14, ATP8A1, CD63, IVD, USP2, RFC1, GM15503, MPEG1, MED13L, RPL18A, NDUFA13, GM16378, ALKBH5, NDUFA2, GM8355, HERC2, RPS19, RPS17, GM13456, PKP4, GPM6A, LTC4S, OCIAD1, NCOR1, HK2, H2AFZ, SLC3A2, PPP2R2A, CLDN19, RPL30, RP23-235E15.1, PIAS1, KLF3, RAB14, PLEKHO1, RPS12, SNX…
microglia	comp1_52	NDUFA11, TSPAN14, TAPBP, SKI, DYRK1A, ABI1, GM9625, EPB4.1L2, GM10288, OGFRL1
microglia	comp1_54	CYCS, PPIL2, CD47, VAMP8, SPRY2, RNASE4, LY6E, ASPH, LAPTM5, KLF13, NRAS
microglia	comp1_56	GLYR1, TSPAN13, CHD7, INTS6L, ATP6V1D, POLDIP3, SLC6A1, CDIP1, UBE2H, SARAF, C5AR2, PHYHD1, CSPP1, GM6485, CELF2
microglia	comp1_57	MBNL2, CTAGE5, ROCK2, SEPT4, SRRM2, GM5805, SRPK2, HNRNPR, HPGDS, ARHGEF2
microglia	comp1_59	UQCRC2, ALYREF, DDB1, GM9320, NISCH, KIAA1191, PABPC1, WDR26, PBRM1, RPL3-PS1, REST, SERBP1, SDHA, RPS18, CTBP2, SFI1, HNRNPK, ZFML, GM15536, PTTG1, EEF2, MORC3, ITGB1, VDAC1, GM10736, CEBPZ, GM15500, SLC12A2, RPS11, KDM6B, RPL37, ROCK1, RPL3, ABHD17C, CDC42BPA, RBM47, RPL5, GM11361, BUB3, SCPEP1, PPP1R10, DIP2B, EIF4A2, IK, RPLP1, ATP5B, TMEM33, ATP6AP1, NUP88, RPL38, SLC7A8, NANOS1, KHSRP, RPL1…
microglia	comp1_60	TMEM50B, SEPT2, GM15564, SNX29, GM4149, SELK, EVI2A, ADAM17, COPS9, RPL37A
microglia	comp1_61	RPS24-PS3, FUCA2, YWHAZ, RPS24, PIP4K2A, RPS15A-PS6, ATPIF1, RPL23A, RPS15A, TPP2, BMP2K
microglia	comp1_62	WTAP, RPL35A, GM7536, RPS29, LAMP1, GM14303, RPL27A, RPL9-PS7, RPS27, ARHGAP30
neuron	comp1_2	KLHL31, GM3671, UBA52, GM8606, GM5428, RPL6, GM3222, GM7027, GM6136, GLTSCR2, CDKN2AIPNL, SEMA7A, GM10086, RPS16-PS2, EHBP1, GM7658, GM14253, FUOM, LRP4, CHD5, GM12989, PLEKHA5
neuron	comp1_3	HNRNPK, AP2M1, 9830144P21RIK, OAZ1-PS, GM6055, DPYSL2, GM5499, VAMP2, APLP1, GNB1, SLC12A5, GM6807, EIF4A2, APP, CAMK2N1, DDIT4L, VGF, SPOCK2, THY1, GSK3B, NRGN, RNF187, PCSK1N, RAB6B, DNM1, NDFIP1, MMD, SYN1, FBXL16, SYP, SLC17A7, RBFOX1, DOS, DDX5, YPEL3, GDE1, SCN2B, RTN3, CAMK2B, CHCHD10, OAZ1, FAM127C, ARF3, MAP2K1, OTUB1, PPP2CA, IDS, AGAP2, PPP3CA, MICU3, NRXN1, CTBP1, NUAK1, SH3BP1, GABBR…
neuron	comp1_4	GM9844, GM6969, GM15487, GM14681, GM12141, TMSB10, PCP4, GM6444, DEPTOR, RAB3C, MAL2, ATP6AP2, CNR1, GM5900, C11ORF87, ADGRA1, FAM3C, GABRA1, ELAVL4, NFIA, GRIA3, GABRG2, ID2, GRIN2A, SORL1, NCALD, DCUN1D5, NEFL, TANC2, SNAPC1, SPCS3, SCG3, UBE2QL1, TOX, SH3RF1, RGS10, NOS3, UBE2G1, GHITM, DUSP3, INPP5F, RNF10, NRXN3, PPFIA2, PAIP2, AI413582, PVRL1, PGM2L1, PTEN, YIPF6, CELF4, RAB27B, EDIL3, PACS…
neuron	comp1_5	RP24-158C2.4, GM12027, RP24-253A20.1, GM19932, GM6946, RP24-158C2.3, RP23-187D22.9, RP23-140B23.2, DBPHT2, ATP2B4, GM10048, SCYL3, GUCY1A3, KCNAB1
neuron	comp1_6	MT-RNR2, GM5514, MT-CYB, MT-ND1, MT-CO1, RPL37, MT-ND4, GM10275, MT-ND6, MT-TA, GM4575, MT-ND5, N-R5-8S1, MT-ND3, MT-TE, GM10557, TPM3-RS7, GOT2, MT-TC, 2610005L07RIK, GM12892, RPL36, RPL37RT, JPH3, PRRC2A, RPSA, PSD, PRDX6, TAOK2, C14ORF119, CMTR1, SCYL2, UBA1, MBP, DNAJA2, GOLGA7B, RPS9, PHF5A, PTPN12, BOLA2, RPL12, GM13340, RNA5-8SP4, SVEP1, GM6483, CST3, VCAM1, GM13341, GM21811, TPM3, GM5787,…
neuron	comp1_7	STMN1, ATP2B2, SNAP25, VSNL1, NDRG3, UBL3, ACTR10, CTSB, TAGLN3, CLTC, PFAS, SCG5, FAM103A1, CHST2, OCIAD2, CHN1, VMP1, NUDT3, PTN, FEZ1, KLF13, LRRN3, GM11223, SPARCL1, MIER3, GPM6A, KHDRBS2, TSPYL5, BTBD3, CD34
neuron	comp1_8	HAX1, GM1866, 2810008D09RIK, GPCPD1, GM23935, SLC39A9, DYRK1A, PGD, AMD-PS3, LMTK3, ATP8B2, GM14270, ACP1, DLG4, TRP53BP1, ITPA-PS1, PIGU, EPC2, ASUN, GM21092, AIDA
neuron	comp1_9	BC002163, GM10036, AA465934, GM2193, PVR, 2600014E21RIK, GM13453, GAL3ST3, PAK6, IRF2BP2, TTYH3, GM13292, MMD2
neuron	comp1_10	RAB11B-PS2, EEF1A1, CKB, GM8337, LY6E, HSPA8, GFOD1, PAK1, HSPA5, CBFA2T3, ZDHHC6, SPOCK1, RAB11B, GM6123, FAM19A1, GM5575, PLEKHB2, CCL27, DNAJA1, NEUROD6, OLFM3, SYTL2, TUBB3, AKAP5, CTTNBP2, KCNIP3, S100A10
neuron	comp1_11	GM9816, GM2199, GM8566, AIFM3, SBF2, CYHR1, TOM1L2, NCOR1, ZC3H15, GTF3C1, GPN3, GM8326, MAP4K2, AGO2, GPS1, MTCH2, FAM135A, SCRN1, AAR2, CREB1, USP5
neuron	comp1_12	IMPDH2, LRTM1, NR1D2, MRPL22, SRP68, KIAA0141, EZH1, ATP13A3, PIBF1, CLUAP1, KLHL15, SPTB, DMD, CCNG1, EXOC5, MCMBP, GM15210, TMA7-PS, NOL10, FNIP1, TMEM55A, NIFK
neuron	comp1_13	RPS24, GM9755, RPL31-PS8, HMGB1-PS3, RPS13, SLC34A2, GM26825, GM4149, GM9320, GM5805, RPL19, GSTP1, RPL11, GM9385, GM15266, GM15501, HMGB1, GM5445, RPL10A, RPS19-PS6, SREK1IP1, RPS13-PS2, RPS24-PS3, FYB, MUSK, GM8129, GM10240, GM6472, MAPK4, RPL28, GM9703, HMGB1-PS7, KCNAB3, EBF1, GM10094, LGR5, GM10288, GM27379, RPL26, CSDC2, GM7293, NEDD8, C19ORF66, GM10051, SRPRB, RPL19-PS11, EAPP, TRPS1, PRKC…
neuron	comp1_14	GM8722, GM6316, GM15191, SOX8, ATN1, GPKOW, GM8100, GM6054, GM12182, RPL36A, RPL36A-PS2, GM8430, MAMLD1, GM13577, WASF3
neuron	comp1_15	RPL3-PS1, GM1840, PKM, GM14480, ATP6V0C, UBC, MDH1, ALDOA, GM1821, ATP5G1, GM10039, YWHAE, GPI, PRUNE2, ZWINT, SPOCK3, IMPACT, SNCA, RPS18, GM10327, NME1, GAPDH, MYL12B, TUBB2A, ATP6V1G2, GM14148, GOT1, PGK1, HSP90AB1, TUBB4A, NDUFB8, FAM81A, LDHA, RPL3, TUBB, P2RX4, SPIN1, VDAC1, ADGRB2, TPI1, ENO1, SUB1, SIDT1, MTFP1, PFKP, GM11198, THSD7A, CUX2, TUBA1B, SNAP47, SOX9, GM11953, GNL3L, UQCRC2, C1…
neuron	comp1_16	GM6977, FTH1, ITM2B, GM6395, SLC25A3, DNAJB6, RHEB, RPL13, VTI1B, BSG, CYC1, RTN1, ATP5D, PFN1, RPS2, STUB1, CHCHD2, ATP5B, RAB11A, CCK, 2700029M09RIK, NDUFA10, TSPAN13, ZCRB1, MAF1, TSPAN3, GM37248, MPC2, GUK1, TMEM9B, COX6A1, GNG13, MCRIP1, CHRM2, EIF5AL1, PCBP3, EIF1-PS1, ALCAM, GM8318, EIF1, MFSD5, SNCB, RAB3A, SMC5, CLTA, COX5B, NAP1L5, GM13414, PDIA3, C1QTNF4, RRAGA, NPDC1, SARAF, ABHD17C, …
neuron	comp1_17	MPC1, ATP5O, PPIA, RPS16, MT-ND2, GM14539, GM10116, RPL18A, RPL9-PS6, GM14567, USMG5, RPS11, COX6C, GM7204, RPS14, GM26623, GM11478, GM10736, SNRPN, UQCR10, CALM2, GM10076, MT-TQ, NDUFA4, ATP5J, GM3534, GM6166, COX7C, RPS29, RPS28, COX6B1, C14ORF2, RN18S-RS5, COX7B, GNG3, MT-RNR1, GM12231, MCTS1, RPL38, CALM1, SEPW1, GM8203, NDUFA3, NDUFA11, COX4I1, HCFC1R1, MRPL42, COX7A2, RPL21-PS8, HINT1, CYCS…
neuron	comp1_19	VCP-RS, GM6863, GM14586, GM7327, GM6368, GM11993, GM15720, GM7308, SLC25A5, GM6944, HSP90AA1, GM14269, GM5560, PSAP, GM2546, ARF6, RBM33, FBXO22, VCP, NACA2, RPS17, EIF4E, GM7816, POLR2C, GM2962, GM5844, SUMO1, RP23-234F9.2, GM20342, GM10291, IDH3A, GM8141, PIGT, DDT, GM13835
neuron	comp1_20	GLRX3, GM15066, THADA, KCNN2, SEMA4B, ATP5SL, MPP2, TRAPPC2B, GM11361, GM15478, GM12669, GM13080, AGFG2, MACROD2
neuron	comp1_21	GM15920, TPT1, ACTB, ABHD2, SOD1, SYT4, PDCD4, SPRY2, GM11942, CUL9, ACACB, C6ORF47, PTPRS, WTAP, GM6467, HMGCS1, HSF2, AP2A2, RALBP1, GM7292, CLASP2, HMGCR, INSIG1, PDCD5, LYRM4, ALKBH5, HNRNPL, ARGLU1, KDELR2, MAGI1, ACOT1, SYNGAP1, RBM5, PPP1R12A, ZBTB44, FN3KRP, NCAN, KMT2D, KHSRP, ASIC1, SOS1, FDFT1, TIMMDC1, PITPNC1, FOXK2, PSME2, NOL6, CDC37, TPT1-PS3, SLC39A1, PAM, RP23-446O11.1, GM3837, …
neuron	comp1_23	EIF4A3, GM29164, DPP9, KIF5B, UBE2O, TXNDC11, PHF8, POGZ, GM5580, IPO13, CORO2B, GRAMD1B, PDE4A, HTT, IQSEC3, PEX1, ACSL3, AMBRA1
neuron	comp1_24	FCF1, GM11221, GM7808, 9530082P21RIK, MARS, LARGE1, SENP2, USP24, GNAI2, C5ORF51, SEPT9, EP300, SFMBT1, PAPD7, BAP1, NGDN, AP3S2, RALGAPA2, SP1, EIF5, BAG6, PPP2R5E, KIAA0319L, TMEM41B, IER3IP1, RGS17, KCNIP2, CSMD3, MBD4, MED31, STXBP4, B4GALT1, SMC4, SERPINE2, GM13882, MAN1A2, PEX2, RPS15A-PS6, TDPX-PS1, TRA2A, ADIPOR1, SEMA6D, TSG101, CEP83OS, TCF25
neuron	comp1_25	GM12734, RNF138, B4GALT7, GRID1, NDUFAB1, IKBKG, TUBA1C, GM2606, LSAMP, ATAD2, KLHL28, TMED5, FRA10AC1, ERP44, PPM1B, STRN, CYTH1, COPZ1, UBE2J1, GM9866, IP6K2, 5830428H23RIK, GM9169, STK35, RINT1, EDC3, GM8325, STAM2, ST7L, KCNC1, CDC123, USP21, C14ORF37, RNF216, MYBBP1A, GNS, GM6542, TTC17, BLVRA
neuron	comp1_26	FOS, SNHG11, RP23-354G14.1, PNISR, SRSF5, MALAT1, RP23-354G14.2, PDE8B, PPP4R1, BTG2, GM37407, TMEM181B-PS, SRRM1, TRRAP, AKAP13, GM3764, GM22714, MIR128-1, CIT, SNHG14, MEG3, 1700080N15RIK, MEF2C, MANSC1, PTPRD, RIOK3, BC030499, B230216N24RIK, KLF10, R3HDM1, EGR2, GM12966, KCNQ1OT1, FOSL2, DUSP6, MARCH7, ING5, RP23-372C7.4
neuron	comp1_29	BDNF, NRN1, DCDC2, NRSN1, RND3, TPM1, RP24-95O4.9, GM8741, CBLN2, SEMA3A, PPM1H, THRB, CDKN1A, SNU13, SCHIP1, PPME1, TDG, GM10819, KCNK1, TMEM11, TPGS2, SLC7A4, SCG2, C9ORF16, ECE1, GM5778, IGSF3, FAM19A2
neuron	comp1_30	GM18859, GM16439, RP23-131D6.4, PRRG3, VPS13C, AP4S1, RPS11-PS1, CARMIL1, CHRD, KDM6B, HIF1A, SLITRK5, BRD2, PTP4A3, PGRMC1, MEST, RASSF3, RPL36-PS2, LUC7L2, DGKG, NAP1L3, GRB2, BRSK2, NSUN2, WDR70, TCEAL5, OCRL, RIC1, FGFR1OP, GPRIN1, LARS, RP9, MEGF8, KNDC1, 2610507B11RIK, MYO9A, BNIP3, CDK2AP1, TTC9B, ARHGAP33, SNAPC3, RNF144B, PAK5, C11ORF1, FLOT2, RMDN1, PIK3CA, KIAA0368, MACF1, HSPE1, KIAA1…
neuron	comp1_32	FAM63B, LY6H, CEBPZ, NRXN2, JADE2, RNF139, KIAA1551, INPP5K, ABHD17A, RFC2, HMGN1, POLR2A, FAM13B, TCP1, MRPL40, ARCN1, RPP25L, KIAA1143, STAG1, FAM169A, UNC5A, TNRC6A, RHOBTB2, KANSL1, IWS1, ZFP248, MRPL14, GM37459, CABIN1, CPEB2, REXO4, SIGMAR1, GM10313, LANCL2, ANKRD17, AVL9, DPP6, KLHL2, CLDN12, ATF7IP
neuron	comp1_33	SMCO1, PIAS4, SAP130, GM3362, PTPRK, METAP1, RPSA-PS9, SASS6, ATG16L2, IL4, KIF3B, LENG8, RAB4B
neuron	comp1_34	GM11960, LDHA-PS2, EIF4ENIF1, SAFB, RIMKLB, NPLOC4, USP7, IRF2BPL, CTPS1, CELF3
neuron	comp1_35	NDUFB2, MAP3K12, UBN1, HDGFRP2, YIPF4, VWA1, UBA2, AHDC1, 1700006F04RIK, NFKBIB, SRSF6, TMTC1, MRPL12, TMEM57, FRMD4A, CAMSAP2, PHF3
neuron	comp1_38	ZNF703, NUMBL, AKAP8, DDX23, NEO1, CAND1, PDCD11, RAB11FIP3, MTMR4, KCNT1, RC3H2, PRDM8, KRT10, NBEAL1, UPF2, RCOR3
neuron	comp1_40	PIK3IP1, NCLN, CHMP7, GM8399, SEC24C, PHF21A, SFI1, RAN, LARP4, FCHO1, MROH1, C22ORF39, RRP12, GM13461, QTRT2, ALG13, RP23-378C15.2, VPS18, CLUH, KMT2C, CTCF, ATXN2L
neuron	comp1_41	FBXL3, ZFYVE26, GM10481, IFT81, SLC22A23, RANBP6, RGS2, LRIG2, MRPL47, DCUN1D4, SPRED2, ZDBF2
neuron	comp1_43	KNOP1, PDE1B, MSRB1, RASA3, FOXN2, MAPK11, KPNA2, BAZ2A, PAQR9, TMEM106B, MRPS12, HIATL1, PDAP1, GM8349, SYT16
neuron	comp1_45	RAB11B-PS2, EEF1A1, CKB, GM8337, HSPA8, HSPA5, CBFA2T3, SPOCK1, RAB11B, GM6123, GM5575, PLEKHB2, DNAJA1, NEUROD6, TUBB3, AKAP5, CTTNBP2, KCNIP3
neuron	comp1_47	GM8722, GM6316, GM15191, SOX8, GM8100, GM12182, RPL36A, RPL36A-PS2, GM8430, MAMLD1, GM13577
neuron	comp1_49	RPL3-PS1, GM1840, PKM, ATP6V0C, UBC, MDH1, ALDOA, GM1821, ATP5G1, GM10039, YWHAE, GPI, PRUNE2, ZWINT, SPOCK3, IMPACT, SNCA, RPS18, GM10327, NME1, GAPDH, MYL12B, TUBB2A, ATP6V1G2, GM14148, GOT1, PGK1, HSP90AB1, TUBB4A, NDUFB8, FAM81A, LDHA, RPL3, TUBB, P2RX4, SPIN1, VDAC1, TPI1, ENO1, SUB1, SIDT1, MTFP1, PFKP, GM11198, THSD7A, CUX2, TUBA1B, SNAP47, SOX9, GM11953, GNL3L, UQCRC2, C18ORF32, LDHB, NR3…
neuron	comp1_50	GM14480, ADGRB2, 2310067B10RIK, GM15564, UNC50, UBE2V1, COPS7B, CREB3, GNB2L1, PANK4, DOK5, HIST1H4D
neuron	comp1_51	GLRX3, THADA, KCNN2, SEMA4B, MPP2, GM11361, GM15478, GM12669, AGFG2, MACROD2
neuron	comp1_53	NDUFB2, MAP3K12, UBN1, HDGFRP2, VWA1, UBA2, NFKBIB, SRSF6, MRPL12, TMEM57, FRMD4A, PHF3
neuron	comp1_55	ZNF703, NUMBL, NEO1, CAND1, PDCD11, RAB11FIP3, MTMR4, KCNT1, PRDM8, KRT10, UPF2, RCOR3
neuron	comp1_58	NCLN, CHMP7, GM8399, SEC24C, SFI1, LARP4, MROH1, RRP12, QTRT2, ALG13, RP23-378C15.2, VPS18, CLUH, KMT2C, CTCF, ATXN2L
neuron	comp1_61	KNOP1, MSRB1, FOXN2, KPNA2, BAZ2A, PAQR9, TMEM106B, MRPS12, PDAP1, SYT16
oligodendrocyte	comp1_2	PLCE1, SPARCL1, B4GALT1, MYH9, ACTN4, KIAA0922, ECE1, RAB12, GM12989, TET2, MYL12A, ABHD2, TFG, SLC6A6, SMC3, NCOR1, SEMA6D, SLC34A2, LONP2, TUBB, SUMO3, WSCD1, GM4149, BNIP3, MCAM, MPRIP, TIMM44, KMT2E, SREK1, KDM6B, GINM1, MYDGF, JMJD1C, POMP, MUSK, GM8730, HEXB, MCFD2, USP4, SRSF2, SPTBN1, BTG1, HSP90AB1, UPF1, SRI, PLS1, OAZ1-PS, RPS13, SSH2, ABCF3, NEMF, CST3, GNG11, OAZ1, MT-TC, ZNRF3, BCLA…
oligodendrocyte	comp1_3	VSNL1, GPM6A, SYN1, GOLGA7B, ENC1, GM14539, AP2M1, RTN1, NANOS1, MAPK10, MEF2C, ZWINT, CALM2, PRKAR2A, DUSP6, HPRT1, GRIN2B, GM10800, RPL37, CHN1, AKAP5, MLLT11, NDRG4, ZCCHC12, SNAP25, RPL3-PS1, YWHAH, COX7B, PRDX2, IMPACT, SNRPN, GM6863, MYL12B, SYNE1, CAMK2N1, TTC3, PKM, GM8566, PRKCB, SAFB, GM10039, BMPR1A, FKBP3, ATP5G1, ATP5O, PAK1, 2900055J20RIK, RN18S-RS5, USMG5, CALM1, LDHA, SNX30, ATP6V…
oligodendrocyte	comp1_4	ENPP6, STMN1, FYN, SLC22A23, SIRT2, GM6977, TCF7L2, RNF122, RASGEF1B, TUBA1A, MAP1B, JMY, ARHGAP35, MPZL1, GSTP1, OPCML, NFASC, HNRNPC, ACACB, BCAS1, PDCD4, FRMD4A, GJC3, ARF4, ARHGAP5, STRN, RBM28, APOD, SLITRK2, CADM1, MMD2, PTPRS, GM12504, CADM2, C5ORF34, RPS15A, RPL18A, LSM6, RPL18, TAOK2, SLC15A4, UBE2I, FTH1, CYP2J2, TNR, EMC2, SEPP1, CPSF6, STAM, PCYOX1L, TF, SEPT4, CHN2, MRPS36, GM5620, T…
oligodendrocyte	comp1_7	SEMA4D, HMGCR, MSMO1, ACAT2, GM15440, HMGCS1, OXCT1, MARCKS, RPL36-PS2, CNTN1, CTSV, USP22, NAV2, ACSL3, ABHD3, DAZAP1, UBL3, REEP5, PPP2R1A, FDFT1, DYNC1H1, PCYT2, RPS28, SSR1, DDX5, IER3IP1, GNG12, C5ORF51, SNRPD1, SLC25A17, NRAS, GM15266, MORF4L1, PAFAH1B2, FAR1, CD81, MAGT1, DOCK9, NUFIP2, SH3GLB1, PHF20L1, ADAMTS4, CYFIP1, TRNT1, GNAQ, BIN1, DHCR7, DIP2B, VPS8, SRRM2, RSRC1, HOOK3, BPGM, RBM…
oligodendrocyte	comp1_8	HNRNPK, MPC1, GM1821, SEPT10, HSP90AA1, NCAPH2, SAT1, SAP30BP, EPN2, AP1S1, PCDHGA12, GM6054, CALR, MT-TQ, RP23-378C15.2, GDE1, HDHD2, SETD2, STX4, SEZ6L2, RPS16-PS2, B4GAT1, UBC, GM26825, CCNH, TRAPPC2L, RMND1, PPP1CA, CEPT1, CHMP2A, HNRNPF, NDUFAF3, NDUFB7, NDUFS4, RPS16, ERGIC2, DUSP11, SVEP1, GM6548, UBA3, WNK1, EXOC8, GM10094, PFAS, NUDT3, CTNNB1, FKBP1A, RABGAP1, GM7964, DYNC1LI2, GPX4, TUB…
oligodendrocyte	comp1_9	WDR13, QRICH1, GM16378, ERH, EP400, FAM208A, RAB8A, MLF2, RPL31-PS8, MRPL11, GABBR1, NDUFA2, PDHA1, FBXO8, SLC43A2, HERC1, KIAA1958, ASXL2, GM11652, USP9X, MED28, EWSR1, GM15500, TRIP4, NDUFA6, HIGD2A, YIF1A, LAMP2, ELP5, MDM2, AZIN1, AP3D1, CRIPT, MAP7D1, NR3C1, RAP1A, PIGZ, MIR6236, PHLPP1, SCAMP3, NMRAL1, ACADSB, SOX2OT, PDE4B, SLC35B1, GDI2, COPS6, SGTA, GM6625, TAX1BP1, PDIA4, GM10131, GLRB,…
oligodendrocyte	comp1_10	GM15542, CNR1, GM2A, TUBB2A, VLDLR, CD9-PS, CISD2, NRXN1, CSNK2A1, LIMS2, EPB4.1L2, ABCC5, BC002163, TANC2, THG1L, INPP5F, CLU, ELMO1, AKAP13, RPS11, PTEN, CD9, AFAP1, CASK, HBS1L, RBM4B, PSMC1, UBTF, RPL13, TBRG1, GRIA2, TMEM181B-PS, WDR1, MARCH6, SLC6A1, TSPAN3, LRP4, HMGB1, APC, GM6467, ATP6V0E1, CYP2U1, PISD-PS1, ABLIM2, CNIH1, PLA2G16, UTY, MICALL1, C6ORF47, SOX8, BSCL2, ATG2B, ATP5B, NXF1, …
oligodendrocyte	comp1_11	RAB11B-PS2, FN3KRP, AP2B1, NAP1L1, KAT2B, TAF7, ZFP932, DDX17, STRN3, NPTN, C16ORF91, SON, GTF2I, GTF2A1, THRA, AFF4, NTAN1, VPS35, ST13, ARID1B, TRPS1, KDM2A, DCAF11, GM11478, ERMP1, GM8399, IQGAP1, KPNA6, AHSA1, MORF4L2, PSME4, ZFAND5, ALDOA, RDX, SRSF7, VAPA, TBC1D17, MAPK8IP3, PA2G4, LAMP1, TIMM22, CRBN, ARL8B, YPEL2, ANK3, EDEM1, RAB11B, SMG1, UQCRC1, ABHD17B, TBCB, MAP7D2, CAPNS1, ATAD1, GP…
oligodendrocyte	comp1_12	PIK3IP1, PTCH1, ALYREF, TPR, PUM2, ADD3, DDX23, HYOU1, 1810026B05RIK, SIK3, NKIRAS1, JMJD6, DIXDC1, PRICKLE2, NOL7, MIER3, ERI3, KIAA0930, AIG1, CREBRF, MIB1, SLC5A3, CHD4, TTC1, ATP6V1E1, LUC7L, HEPACAM, TTLL5, CDH10, LZTFL1, IRF2, SNX2, NDUFB11, INAFM2, PDE4DIP, AIP, PUM1, 4930506M07RIK, CCDC55, NSD1, ISCA2, ABL1, NDUFA11, RBBP9, ERAL1, PLEKHA1, DDB1, ANKRD13C, NBR1, SF3B6, AKAP8L, FBXO7, CBFA2…
oligodendrocyte	comp1_13	D130017N08RIK, GM9816, TBC1D5, GM7180, ST7L, MRPL58, ANKHD1, CNOT1, LSM12, RAN, ATP1A1, CEP162, EMC10, NR2C2, GNA11, IKZF5, RUFY2, MRPL55, RAB11FIP4, DPM1, SLX1B, DLEU2, WSB1, EIF3A, TMX1, NKTR, RPL10-PS3, ATP6V1B2, HMGB1-PS7, RSL24D1, ZDHHC9, AUTS2, WDR83OS, C1D, FRMD8, KCNA6, CAP1, MAST4, MGEA5, SNX5, BRD9, NDUFA7, GM26526, PMM1, CREB3, BANF1, IK, TMEM151A, GPS1, SAR1B, DCAKD, ZNF532, MT-ND3, G…
oligodendrocyte	comp1_14	DENND4A, BTF3, TMEM181, FXR1, HUWE1, MPHOSPH8, EIF3D, PAIP1, H2AFY, SARAF, ZBTB7A, ACAP2, CCDC127, ZNF706, ADI1, AMPH, SRCIN1, PABPC1, CSMD3, KLHL31, NCBP2, PMM2, MIEN1, USP14, PSMB4, AGPAT6, ARL14EP, ITFG3, GM21399, USP34, EBF1, LETMD1, ERCC1, PPP2R5C, ACSL4, NUP88, MTMR6, C11ORF74, RAB33B, ELOVL7, NDUFB4, DYNC1LI1, CTTNBP2, CCT8, CCDC47, PRR13, SRP14, KLF6, GM7887, RPL38-PS2, GM6483, FAH, NDUFS…
oligodendrocyte	comp1_15	GM7901, DDX46, AGPAT1, AP3M1, ANKRD40, TAF12, SYTL2, CAB39L, PHAX, ARID4A, MAP6D1, SNRPD3, ROCK2, PRKD3, KIAA1033, TMOD2, NOL4L, VAMP3, ARID4B, ANO4, SKIV2L2, DPF2, KNDC1, IPO5, EIF3L, ANKRD11, STK38L, RP24-503L4.2, DAD1, TXNDC16, TMEM245, TRAPPC4, TEX2, HIST1H2BC, MTA3, CLSTN1, PRR5L, SECISBP2L, C5ORF24, GTF2H5, TMCC1, CLIP3, CCDC88A, MAU2, RP23-256A5.2, ADAM10, CTSK, REEP3, GRPEL1, KIAA0408, MT…
oligodendrocyte	comp1_16	GM9800, BNIP3L, RPL14, GLNS-PS1, GM4617, EFNB3, MT-ND1, SFT2D1, TCEAL9, DIP2A, SRP54, MAP4, GM8172, TXN2, FAM168A, MIF, SYNJ2, SF3B5, GM10177, GM10132, SMIM11A, C9ORF3, WDR45B, MRPS17, ATP6V1G1, PSMB1, ATP6V1F, MTERF3, TALDO1, COA3, RP24-277H8.1, TKT, GM10480, RPL14-PS1, ZBTB21, RRP1, ERP29, RP24-291E8.2, SLC25A4, SELK, APP, NDUFB10, ATOX1, TMEM199, LAMTOR2, HNRNPR, HSPA4, AMD1, GNA12, PTMA, GLUL…
oligodendrocyte	comp1_17	HADHB, RPL4, PLP1, TAF1, STXBP3B, MBP, ENPP2, EVI2A, OPALIN, CKB, IPO13, GM12346, DPYSL2, SLF2, CNP, SCD, ZFYVE27, MAL, LGMN, QKI, RIOK3, GM12231, NLK, MOBP, CMTM5, CPM, KRIT1, ETNK1, TMED10, SGK1, NUDT5, CCDC163, SLC48A1, ECH1, MOG, ATP6AP1, E030024N20RIK, GM12892, SHPRH, CCAR1, RNF13, FBXO32, ARL2, PTPRD, TSPAN2, CLIC4, KCNA1, NDUFA12, RHOG, SRCAP, SYPL, SPG20, TMEM178B, MIEF1, BCL2L1, CLK4, AD…
oligodendrocyte	comp1_18	POLR2A, CD63-PS, VWA1, GM2423, CCT5, FCF1, GM10736, GM8692, PPP4R3A, GM10076, TUBB3, JUP, EEF1D, ACIN1, LLPH, PURA, MAT2A, KIF3A, CNPY2, TRAP1, EIF3I, TM2D2, ZCCHC17, NPRL2, PPP2CA, PDRG1, HSP90B1, SCNM1, GM21984, YWHAE, WNT3, UQCRQ, VKORC1, SOD2, C14ORF1, AGPAT5, RSL1D1, USP5, NAP1L4, PAIP2, MTHFS, KLHL15, RPS15, PDLIM2, ESD, CA14, FAM120A, RBBP6, CD63, ADD1, STAMBP, 2700089E24RIK, RPL41, TONSL,…
oligodendrocyte	comp1_19	KCTD4, ARF3, CDH2, SIN3B, SLC1A3, KCNQ3, STRN4, RPS24, SDF2, DDX24, DAAM2, ATE1, ARPC5L, DACT3, ZEB2, AIMP1, OPA1, MIRLET7A-1, MAGED1, RP23-451E8.2, HERC2, SSR4, GPHN, KLHL24, AKAP11, TCP1, ATP6V1A, SAMD8, S1PR5, NOVA1, SLC25A44, TULP4, CDK5, HNRNPH2, VPS33B, U2SURP, PDE8A, ACTR10, IP6K1, CFL2, INTS10, ATL1, MPP5, HSPA9, APPBP2, MAGI2, CLMN, KIF5B, XPO6, NPEPPS, MACF1, FYTTD1, PSD3, GM6274, ENO1,…
oligodendrocyte	comp1_20	GM6166, SMARCC2, ZNF414, R3HDM4, SNHG14, FAIM2, IVD, DNTTIP2, ARSG, TMED9, RHOB, SYF2, OLIG1, TMEM50B, INF2, NAE1, RPL9-PS6, MAPK8IP1, CELF1, UBQLN1, HDAC11, DNAJA3, DNAJB12, WAC, TMEM88B, SH3BGRL, PJA1, DESI1, RPL26, GLYR1, CCT2, DHX30, ENDOD1, ARL5A, FABP5, DOCK10, PSMC3, TCEB1, SURF1, ATG4C, GM13341, METAP1D, CD82, PTP4A2
oligodendrocyte	comp1_21	GOSR1, SBF1, ARF5, ZBTB44, KHSRP, ARHGAP23, DDX3X, EXOC6B, RNF214, SNX15, GM13835, HARS, SRSF3, PDCD6IP, ZFP191, ATF4, SMCO3, KIAA1551, ARRDC3, HNRNPH3, NUTF2, UBA1, RNF14, TMEM109, PTPRA, SLC25A19, ATP11A, POP4, FERMT2, SPAG9, GM12338, PJA2, D19BWG1357E, LTA4H, ASH1L, NCEH1, GM8355, CPSF3, GLTP, PRNP, ILF2, TSPAN5, TMEM63A, CYHR1, COPE, CERCAM, EIF2S3Y, KIF13A, TMED5, NAXE, GM37459, RPL13A, C6OR…
oligodendrocyte	comp1_22	ZNF280D, EIF1AX, PLEKHB1, NAA60, ANKS1B, ITSN2, POGLUT1, RPS11-PS1, SCHIP1, NBEA, ZKSCAN3, NPC1, UBE2D1, SUPT5H, TRIM35, SHROOM2, HERPUD1, GRIPAP1, PDXK, UBE3A, PBDC1, MYO18A, C19ORF70, ARAP2, CHD1, FOXP1, UBE2B, GM10136, TBC1D19, USE1, SNRNP70, ABHD4, NEDD4, MAST3, ANKIB1, LEPROT, CCNI, ANAPC1, GM10116, LIFR, ATP6V0B, RNF5, SNX6, PGRMC1, ATP5C1, CNOT4, SUPT4H1, TMUB2, FUBP3, LTN1, TSC22D3, GABAR…
oligodendrocyte	comp1_23	RAB10, CYCS, SH3GLB2, CDC37L1, TNRC6B, ECD, YTHDC1, PLEKHH1, PSIP1, TIMM10B, WDR33, RPL22, NUP214, TMEM170B, FOPNL, OGDH, UNC5B, HMG20A, PQLC2, LGI3, TPRN, PI4KA, PDK2, SP3, TJP2, THOC2, SEC11A, KMT2D, NONO, CLN8, CSNK2B, SNRPB2, NRDC, GRM3, MRPS18A, SRP72, RQCD1, ARNT2, PLCL1, TMBIM1, TMEM33, DTYMK, CTR9, AAMP, DPM2
oligodendrocyte	comp1_24	HNRNPM, KDM5A, DDX42, ARID1A, SMAD7, TOX4, SEC23A, BRWD1, ACTR1A, JUND, CDC42EP1, THOC1, SS18, FKTN, RBM5, GM3699, QARS, GNB2L1, TYRO3, RASA1, RTCB, PCF11, RPL23, ANKRD46, MRPL28, PRKAR1A, ACO2, YPEL5, 1110057K04RIK, EIF3H, ERDR1, BLOC1S1, GOLGA3, EMC1, NEDD8-MDP1, PSMA4, ZNF32, RC3H2, GIT1, C1ORF27, UBXN4, DENND5A, ZC3H15, CDC42BPA, SDHC, TIMM17A, CDKN1B
oligodendrocyte	comp1_25	VSNL1, SYN1, GM14539, RTN1, CALM2, PRKAR2A, DUSP6, HPRT1, GM10800, RPL37, CHN1, MLLT11, SNAP25, COX7B, SNRPN, GM6863, MYL12B, SYNE1, GM8566, PRKCB, SAFB, GM10039, FKBP3, ATP5G1, ATP5O, PAK1, RN18S-RS5, USMG5, CALM1, LDHA, ATP6V0C, TSPAN7, PPIA, FAM3C, MCTS1, NKAP, GM5499, FRY, RAB2A, NDUFC2, GM9234, COX7A2, YWHAB, ATP5J, COX6C, SNAP47, KLF10, PTPRN, SLC25A3, TOX, GM5436, SLTM, GM26623, RAB6A, UBE…
oligodendrocyte	comp1_26	GPM6A, GOLGA7B, ENC1, AP2M1, NANOS1, MAPK10, MEF2C, ZWINT, GRIN2B, AKAP5, NDRG4, ZCCHC12, RPL3-PS1, YWHAH, PRDX2, IMPACT, CAMK2N1, TTC3, PKM, 2900055J20RIK, GOT1, SPIN1, YWHAZ, SUB1, ATP6V1C1, RAP2B, SNHG11, MKL2, ATP5A1, PPP3R1, RPS18, LDHB, EIF1B, DNM1L, TMEM256, OTUB1, CAPZA2, TUBA1B, FAM32A, RPL36A, POLR2G, LYRM4, TRA2B, RPL3, CELF2, ACTR2, GM6368, EIF4A2, ZFR, SEMA6A, ROGDI, RUFY3, ATP2B1, S…
oligodendrocyte	comp1_27	BMPR1A, SNX30, FAF2, DAAM1, SMIM13, ATP6V0A1, PVRL1, PFDN6, BBIP1, SYNJ2BP, GM17066, CCDC50, NDUFC1, TJP1, RPLP1, PCBP2, RBM26, AMD-PS3, ROCK1, RAB7A, DNM2, USP15, PMPCB, GIGYF1, ELMO2, HDLBP, MAP7, AMFR, ALG14, RNF4, ZNF329
oligodendrocyte	comp1_28	GM7666, ABCF1, PHB, NBAS, KPNA3, GOSR2, CDC23, P4HA1, POLB, DDX6, DNAJB6, SNW1, UBR4, NDUFS1, AUP1, DST
oligodendrocyte	comp1_30	ENPP6, FYN, SLC22A23, SIRT2, TCF7L2, RNF122, RASGEF1B, TUBA1A, MAP1B, JMY, ARHGAP35, MPZL1, GSTP1, OPCML, NFASC, ACACB, BCAS1, PDCD4, FRMD4A, GJC3, ARF4, ARHGAP5, STRN, RBM28, SLITRK2, CADM1, MMD2, PTPRS, CADM2, C5ORF34, RPL18A, TAOK2, SLC15A4, CYP2J2, TNR, CPSF6, STAM, SEPT4, CHN2, GM5620, TWF1, PDZD8, SPECC1, MIR219A-2, PNN, SRPK1, DDX3Y, GM6055, RICTOR, SEC61G, DYNLL1, SUMO2, ZKSCAN1, TMPPE, C…
oligodendrocyte	comp1_31	STMN1, GM6977, APOD, UBE2I, FTH1, SEPP1, PCYOX1L, TF, MRPS36, EPB4.1L3, OSER1, PIK3CA, GATM, USP54, TMSB4Y, FEZ1, STMN4, HECTD1, HIGD1A, KIF1B, GSN, CPOX, PURB, OMG, ETV1, DPY19L1, PUF60, ENPP4, MAP4K5, CHD8, NDUFB9, RBM6, DUSP3, BCAS3, MBNL2, NFIX, RCAN2, GJB1, PPID, COX4I1, RPL36, LITAF, SOX10, ITGAV, ZMYND8, HMOX2, TPPP3, NDUFA9, GOLGA7, CBX3, FOXN2, EIF4H, SEPT7, KIF13B, ANKH, PSAP, BHLHE41, …
oligodendrocyte	comp1_33	GM12504, RPS15A, LSM6, RIC1, NUDT4, CPEB2, TTC5, GMFB, ZNF704, KMT2A, PBRM1, GDPD1, DLG1, MOCS2, SERBP1, EGR1, BBX, ARPC4, KAT6A, ACAT1, DENND5B, SCAMP5, RPS3A2, PLOD1, PLS3, C6ORF89, FRMD4B, GLRX3, PDHB, DIABLO, RPS19-PS6, HP1BP3, TMEM87A, ANAPC2, PTPDC1, GM4540, ZSCAN26, OS9, TMEM50A, STX16, GM27015, TRIP12, XRN2, UNC50, RPS3A
oligodendrocyte	comp1_34	RPL18, EMC2, VPS36, TXNL1, XRN1, DCTN4, KIDINS220, NAXD, FAM133B, EIF4G3, LAMTOR1, MARCH8, NAPG, ELAVL3, RPL7L1, ATP2C1, SEC61B, ACOT1, STX8, WDR37, OAT, KIAA1109, GM13436, CSPP1, TMEM126A, USP53, FIGN, TMEFF2, RFC1
oligodendrocyte	comp1_36	OXCT1, PPP2R1A, DYNC1H1, GNG12, CYFIP1, BACE1, SERINC1, HAX1, BAZ2B, SSR2
oligodendrocyte	comp1_37	MPC1, GM1821, SEPT10, HSP90AA1, NCAPH2, SAT1, EPN2, AP1S1, PCDHGA12, GM6054, MT-TQ, RP23-378C15.2, GDE1, SETD2, RPS16-PS2, GM26825, CCNH, TRAPPC2L, PPP1CA, CEPT1, NDUFAF3, NDUFB7, NDUFS4, RPS16, DUSP11, SVEP1, GM6548, EXOC8, CTNNB1, DYNC1LI2, GPX4, TMEM98, SARNP, MPC1-PS, RPS25-PS1, VCAM1, RNH1, TOR1B, GM5844, GM21596, 1500004A13RIK, EIF4E, DNAJB2, PSMC2
oligodendrocyte	comp1_38	HNRNPK, SAP30BP, CALR, HDHD2, STX4, SEZ6L2, B4GAT1, UBC, RMND1, CHMP2A, HNRNPF, ERGIC2, UBA3, WNK1, GM10094, PFAS, NUDT3, FKBP1A, RABGAP1, GM7964, TUBB4B, NDUFS2, GM9385, SORT1, HSPD1, POLR3K, C9ORF78
oligodendrocyte	comp1_39	GM15542, CNR1, TUBB2A, BC002163, INPP5F, CLU, ELMO1, SLC6A1, PLA2G16, TCF4, SCOC, NSMCE2, OXR1, GPRASP1, RPS19, DAZAP2, CCDC6, ANAPC11, SRSF10, SNRPB, SERPINI1, NDUFS5, RBM45, TP53BP2
oligodendrocyte	comp1_40	GM2A, VLDLR, CD9-PS, NRXN1, CSNK2A1, LIMS2, EPB4.1L2, ABCC5, TANC2, AKAP13, RPS11, PTEN, CD9, AFAP1, CASK, HBS1L, RBM4B, UBTF, TBRG1, GRIA2, TMEM181B-PS, WDR1, TSPAN3, LRP4, HMGB1, APC, ATP6V0E1, CYP2U1, ABLIM2, MICALL1, C6ORF47, SOX8, BSCL2, ATG2B, SEC24A, AGRN, EBP, TRIP11, NDUFB2, NCAM1, WASF1, TMEM167A, ASRGL1, STX12, STRBP, UBXN8, USP2, BICD1, TMEM9B, CDK14, ACTG1, MAD1L1, TIMMDC1, GM7816, T…
oligodendrocyte	comp1_41	CISD2, THG1L, RPL13, MARCH6, GM6467, PISD-PS1, CNIH1, UTY, ATP5B, NXF1, HNRNPL, RPSA-PS9, PTPN11, KLHL2, TMEM258, GNAO1, PPP2R3A, CYLD, HECTD4, ANP32E, GM6180, LAPTM4B, GPRC5B, CNNM4, NDUFV1, CDV3, PEBP1, UBN2, 8430419L09RIK, BSG, VPS26A, KIAA1191, UBR3, COMMD8, ARFGAP3, GM5778, FAM21A, ENOPH1, MT-TP, KTN1, MPC2, RBM18, SEC13, PSMB3, PHC3, PDCD10, FBXL5, MKLN1, GM8326, PLEKHB2, MTFR1L, KRTCAP2, P…
oligodendrocyte	comp1_42	PSMC1, HSD17B10, SMC1A, NPAT, POLR2C, SCG3, PAPOLA, PPIG, SND1, CCNT1, NRBP2, MRPL36, ATP5G2, EXOC3, ERBB2IP, FUNDC1, ZFP280C, KIAA0430, DNAJC7, OTUD7B, RABAC1, RAB31, SLU7, NISCH, INSIG1, VCP, DNAJC18, THRAP3, CSRP1, PSMB7, HLTF, PPP6C, BRD3
oligodendrocyte	comp1_43	RAB11B-PS2, AP2B1, NAP1L1, TAF7, ZFP932, STRN3, NPTN, C16ORF91, SON, GTF2A1, VPS35, TRPS1, IQGAP1, KPNA6, TBC1D17, MAPK8IP3, LAMP1, TIMM22, EDEM1, RAB11B, SMG1, ABHD17B, ATAD1, GPBP1L1, DHX15, ATG7, KIF21A, EIF4A3, TMBIM4, CHPT1, GATAD2B, SUN1, ELOVL6, ABCA2, MOB4, ATF2
oligodendrocyte	comp1_44	FN3KRP, KAT2B, DDX17, GTF2I, THRA, AFF4, NTAN1, ST13, ARID1B, KDM2A, DCAF11, GM11478, ERMP1, GM8399, AHSA1, MORF4L2, PSME4, ZFAND5, ALDOA, RDX, SRSF7, VAPA, PA2G4, CRBN, ARL8B, YPEL2, ANK3, UQCRC1, TBCB, MAP7D2, CAPNS1, TTYH1, CSNK1A1, ARAF, CTSA, DRG1, GM12966, GAPDH, CAPZB, JUN, DHRS1, FOS, SMARCC1, FAM114A2, GTF3C2, EIF2S1, BTG2, CTNNAL1, DNAJC8, PMVK, PNKD, COX6A1, RP23-234F9.2, HMGN2
oligodendrocyte	comp1_45	PIK3IP1, PTCH1, ALYREF, TPR, PUM2, ADD3, DDX23, HYOU1, SIK3, JMJD6, DIXDC1, PRICKLE2, NOL7, ERI3, KIAA0930, AIG1, CREBRF, MIB1, SLC5A3, CHD4, ATP6V1E1, LUC7L, CDH10, LZTFL1, IRF2, SNX2, INAFM2, PDE4DIP, AIP, PUM1, 4930506M07RIK, CCDC55, NDUFA11, ERAL1, PLEKHA1, DDB1, ANKRD13C, NBR1, SF3B6, FBXO7, CBFA2T2, FRYL, NF1, IFT43, ARHGDIA, COMMD6, TPP2, ARL6IP1, CHD7, APBB3, RPN1, RPL39, SNRPD2, GPI, SNR…
oligodendrocyte	comp1_46	1810026B05RIK, MIER3, TTC1, NSD1, ISCA2, ABL1, RBBP9, AKAP8L, WHSC1L1, EAPP, HACD3, SNU13, MAFG, GPATCH8, ATP6V0E2, DBNDD2, CUL5, PRRC2C
oligodendrocyte	comp1_47	NKIRAS1, HEPACAM, TTLL5, NDUFB11, EIF3G, DCTN5, KLF13, RERE, NDUFA13, TPM3, GPR155, NAA20, UBA2
oligodendrocyte	comp1_48	D130017N08RIK, GM9816, TBC1D5, GM7180, ST7L, MRPL58, ANKHD1, CNOT1, LSM12, RAN, ATP1A1, CEP162, EMC10, NR2C2, GNA11, IKZF5, RUFY2, MRPL55, RAB11FIP4, DPM1, SLX1B, DLEU2, WSB1, TMX1, NKTR, RPL10-PS3, ATP6V1B2, HMGB1-PS7, RSL24D1, ZDHHC9, AUTS2, WDR83OS, C1D, FRMD8, CAP1, MAST4, MGEA5, SNX5, NDUFA7, PMM1, BANF1, IK, TMEM151A, GPS1, SAR1B, DCAKD, ZNF532, MT-ND3, GLO1, FYB, ANAPC4, ANAPC5, TMX3, GABA…
oligodendrocyte	comp1_49	EIF3A, KCNA6, BRD9, GM26526, CREB3, PRDX3, CDADC1, TRRAP, BCAP31, SHISA4, RBBP4, TRAPPC2B, VDAC2, CREBL2, SUGT1, PTK2, PAK5, ARL6IP5, TMEM234, DNAJA1, GLMP, ACADM, PANTR1, PCMTD1, CYP20A1, H3F3A, CCT7
oligodendrocyte	comp1_50	GM7901, VAMP3, IPO5, EIF3L, DAD1, CLIP3, CTSK, SGCE, CCT4, SRRM1
oligodendrocyte	comp1_51	DDX46, ANKRD40, MAP6D1, DPF2, HIST1H2BC, MAU2, KIAA0408, SEC24C, CYTH1, PRKACB, TCAF1, LIMCH1, WDFY3, SBDS, JOSD2, PHGDH, TRP53BP1, PSMB2
oligodendrocyte	comp1_52	AGPAT1, AP3M1, TAF12, CAB39L, PHAX, KIAA1033, NOL4L, ANO4, SKIV2L2, ANKRD11, RP24-503L4.2, TXNDC16, TMEM245, TRAPPC4, MTA3, CLSTN1, PRR5L, C5ORF24, TMCC1, BRD8, PAK2, RPL10, AGPAT4, STX7, GABARAP, SNX33, ATP6AP2, RNF167, CREBBP, SUCLG1, GNL2, FAM96B, ATXN7L3B, AP3M1-PS, CHMP3, POU3F3, UNC5C, KANSL1, DPM3, ACTR1B, LINC00998, TSG101
oligodendrocyte	comp1_53	SYTL2, ARID4A, SNRPD3, ROCK2, PRKD3, TMOD2, ARID4B, KNDC1, STK38L, TEX2, SECISBP2L, GTF2H5, CCDC88A, RP23-256A5.2, ADAM10, REEP3, GRPEL1, MTUS1, NXT2, CLPP, RPSA, ZNF536, UBE2H, RPS20, SF3B2, MAP1A, ADAM22, TMEM14C, OCIAD1, KCTD13, MGAT5, PEX5L, RPL34, SWI5, TCEA1, LIN7C
oligodendrocyte	comp1_55	GM9800, GLNS-PS1, GM4617, EFNB3, SFT2D1, TCEAL9, DIP2A, MAP4, GM8172, TXN2, C9ORF3, WDR45B, ATP6V1G1, TKT, ZBTB21, SELK, ATOX1, TMEM199, LAMTOR2, HNRNPR, HSPA4, PTMA, GLUL, BUB3, TECR, EPRS, PSMD4, OST4
oligodendrocyte	comp1_56	BNIP3L, MT-ND1, SRP54, FAM168A, MIF, GM10177, SMIM11A, PSMB1, MTERF3, TALDO1, COA3, GM10480, RRP1, RP24-291E8.2, AMD1, TSC22D4, SUMO1, RPL29, CDC123, GSTM3
oligodendrocyte	comp1_57	RPL14, SYNJ2, SF3B5, GM10132, MRPS17, ATP6V1F, RP24-277H8.1, RPL14-PS1, ERP29, SLC25A4, APP, NDUFB10, GNA12, IMMP1L, 1700047M11RIK, SDF4, RSU1, MRPL48
oligodendrocyte	comp1_58	HADHB, CKB, GM12231, GM12892, SYPL, MATR3, NPC2, NDRG1, TMOD1, BMP2K, CUTA, ATP8A1, GM13910, CEP97, GM9755, ATP5F1, GM13340
oligodendrocyte	comp1_59	PLP1, ENPP2, EVI2A, OPALIN, CNP, SCD, MAL, TMED10, ECH1, MOG, RNF13, TSPAN2, CLIC4, NDUFA12, BCL2L1, KDSR, ACSL1, FKBP2, SYT11, OLFML1, SMIM15, TSPAN14, CLASP2, SMDT1, PLLP, PCDH9, PTP4A1, CLDN11, UGT8, PPP1R16B, NFX1
oligodendrocyte	comp1_60	RPL4, TAF1, MBP, IPO13, GM12346, DPYSL2, SLF2, ZFYVE27, LGMN, QKI, RIOK3, NLK, MOBP, CPM, KRIT1, ETNK1, SGK1, NUDT5, CCDC163, SLC48A1, E030024N20RIK, CCAR1, KCNA1, RHOG, SRCAP, TMEM178B, MIEF1, CLK4, ADO, SETD3, STARD3NL, MALAT1, PICALM, PACS2, VBP1, NOP56, CDIP1, EIF1-PS1, SSRP1, CS, ST6GALNAC3, RPL15, SNX1, GM5835, IGSF11, CASC4, ZNF451, PPM1H, CORO1C, PAICS, EPS15, RPS27L, SLC25A12
oligodendrocyte	comp1_61	STXBP3B, CMTM5, ATP6AP1, SHPRH, FBXO32, ARL2, PTPRD, SPG20, PSMD2, SLC24A2, DYRK1A, APLP2, MRPL27, RAB2B, ERBB3, RBM22, STXBP3A, CNOT8, SEL1L, HSDL1, RNF141, PRKCQ
oligodendrocyte	comp1_62	KCTD4, ARF3, CDH2, KCNQ3, RPS24, SDF2, DAAM2, ATE1, DACT3, MIRLET7A-1, MAGED1, SSR4, GPHN, KLHL24, SAMD8, S1PR5, NOVA1, SLC25A44, CDK5, U2SURP, PDE8A, IP6K1, CFL2, INTS10, ATL1, HSPA9, MAGI2, CLMN, KIF5B, MACF1, ENO1, ZNF365, TNKS2, TMEM19, TACC1, IPO9, ATP6V0D1, SMARCB1, CSTB, RPL28, TCF25, DNAJC19, PHIP, CCNL1, TMBIM6, PHF20, PSMD11, ZDHHC17, H3F3B, TOB1, HMGCL, S100A13, SRPK2, DCTN6, HAGH, LAP…
oligodendrocyte	comp1_63	SIN3B, SLC1A3, STRN4, ARPC5L, ZEB2, OPA1, AKAP11, TULP4, ACTR10, NPEPPS, PSD3, RAD23A, C12ORF43, TAOK1, PQBP1, PHYHIPL, GGNBP2, TMEM106B, MGRN1, TMEM229A, USP16, FTO, MMGT1, MEA1, HSD17B4, KCNQ1OT1, CORO1B, GAB1, TRIM2, PTBP2, SUPT20H, ATF7IP, ELOVL5, MINOS1, ARL8A, DTD1, S100A16, APBB2, MIRLET7A-2, GM12940, STXBP2, YME1L1, GM21092
oligodendrocyte	comp1_64	DDX24, AIMP1, RP23-451E8.2, HERC2, TCP1, ATP6V1A, HNRNPH2, VPS33B, MPP5, APPBP2, XPO6, FYTTD1, GM6274, CETN3, HSPH1, RNPS1, SMARCA5, BCKDK, ENSA, COX7A2L, DLD, GSTM2, PSMD13, GM12174, PTTG1IP, RB1CC1, MAP4K4, COPG1, WIPI2, TBC1D14, MRPL41
oligodendrocyte	comp1_65	GOSR1, RNF214, POP4, SPAG9, GM8355, CPSF3, GLTP, RPL13A, SSNA1, SGK3, COPS2, RPN2, EIF3K
oligodendrocyte	comp1_66	SBF1, SNX15, GM13835, KIAA1551, HNRNPH3, NUTF2, PTPRA, GM12338, LTA4H, PRNP, NAXE, PIGY
oligodendrocyte	comp1_67	ARF5, ZBTB44, KHSRP, EXOC6B, HARS, SMCO3, ARRDC3, UBA1, FERMT2, ASH1L, ILF2, TSPAN5, TMEM63A, CYHR1, COPE, CERCAM, GM37459, GNAI2, VIMP, SPTAN1, CNTN2, TTLL7, GTF3C3, FAM102A, CLK1, ZDHHC20
oligodendrocyte	comp1_68	ARHGAP23, DDX3X, ATF4, TMEM109, SLC25A19, ATP11A, PJA2, D19BWG1357E, NCEH1, EIF2S3Y, KIF13A, PPP1R14A, APOE, MYL6, MCMBP, MIA3, RPL10A-PS1, PEA15, WBP11
oligodendrocyte	comp1_69	SRSF3, PDCD6IP, ZFP191, RNF14, TMED5, C6ORF62, PSMA3, C11ORF58, TOR1AIP2, DBI, HADH, C1ORF43
oligodendrocyte	comp1_71	NAA60, ANKS1B, SCHIP1, NBEA, SUPT5H, SHROOM2, PDXK, PBDC1, GM10136, LEPROT, SUPT4H1, FUBP3, TSC22D3, ACP1, ARMC1, ARFGAP2, HDAC4, ATRN, INTS7
oligodendrocyte	comp1_72	HNRNPM, SMAD7, ACTR1A, JUND, CDC42EP1, FKTN, GM3699, RASA1, RTCB, ANKRD46, PRKAR1A, EIF3H, BLOC1S1, GOLGA3, ZNF32, GIT1, C1ORF27, DENND5A, ZC3H15
oligodendrocyte	comp1_73	KDM5A, DDX42, ARID1A, TOX4, SEC23A, BRWD1, THOC1, SS18, RBM5, QARS, GNB2L1, TYRO3, PCF11, RPL23, MRPL28, ACO2, YPEL5, 1110057K04RIK, ERDR1, EMC1, NEDD8-MDP1, PSMA4, RC3H2, UBXN4, CDC42BPA, SDHC, TIMM17A, CDKN1B
oligodendrocyte	comp1_75	GOLGA7B, AP2M1, ZWINT, GRIN2B, NDRG4, ZCCHC12, IMPACT, 2900055J20RIK, SPIN1, SNHG11, LDHB, OTUB1, TUBA1B, LYRM4, GM6368, EIF4A2, ROGDI, RUFY3, BET1, SLC12A2, GM13509, C12ORF57, ABI2
oligodendrocyte	comp1_77	ENPP6, FYN, SLC22A23, SIRT2, TCF7L2, RNF122, RASGEF1B, TUBA1A, MAP1B, JMY, ARHGAP35, MPZL1, GSTP1, OPCML, NFASC, ACACB, BCAS1, PDCD4, FRMD4A, GJC3, ARF4, ARHGAP5, STRN, RBM28, SLITRK2, CADM1, MMD2, PTPRS, CADM2, C5ORF34, RPL18A, TAOK2, SLC15A4, CYP2J2, TNR, CPSF6, STAM, SEPT4, CHN2, GM5620, TWF1, PDZD8, SPECC1, MIR219A-2, PNN, SRPK1, DDX3Y, GM6055, RICTOR, SEC61G, DYNLL1, SUMO2, ZKSCAN1, TMPPE, C…
oligodendrocyte	comp1_78	SMIM14, C8ORF59, DCAF17, IARS, SCP2, PLXNB3, CCT3, ARPC1A, TARDBP, CEP57, NVL
oligodendrocyte	comp1_80	GM6977, APOD, FTH1, SEPP1, USP54, TMSB4Y, HIGD1A, OMG, DPY19L1, ENPP4, NDUFB9, RBM6, COX4I1, TPPP3, FOXN2, SEPT7, PSAP, ADIPOR2, FGFR2, MBNL1, ATP1B3, SORL1
oligodendrocyte	comp1_81	PCYOX1L, MRPS36, PIK3CA, HECTD1, CPOX, MAP4K5, CHD8, MBNL2, SOX10, ITGAV, HNRNPA3, HNRNPDL, MAG
oligodendrocyte	comp1_82	HNRNPK, HDHD2, B4GAT1, HNRNPF, ERGIC2, GM10094, PFAS, GM7964, GM9385, POLR3K
oligodendrocyte	comp1_84	GM2A, VLDLR, CD9-PS, NRXN1, CSNK2A1, LIMS2, EPB4.1L2, ABCC5, TANC2, AKAP13, RPS11, PTEN, CD9, AFAP1, CASK, HBS1L, RBM4B, UBTF, TBRG1, GRIA2, TMEM181B-PS, WDR1, TSPAN3, LRP4, HMGB1, ATP6V0E1, CYP2U1, ABLIM2, MICALL1, C6ORF47, SOX8, BSCL2, SEC24A, AGRN, EBP, TRIP11, NCAM1, WASF1, TMEM167A, ASRGL1, STX12, STRBP, BICD1, CDK14, ACTG1, MAD1L1, TIMMDC1, GM7816, TMEM205, RPL23A, MYCBP2, PPIL2, DDX1, PNP,…
oligodendrocyte	comp1_88	PTCH1, ALYREF, NOL7, KIAA0930, CHD4, CDH10, IRF2, SNX2, PUM1, CCDC55, ERAL1, PLEKHA1, DDB1, ANKRD13C, SF3B6, NF1, COMMD6, APBB3, TIA1, ARL1, STT3A, PHC2, BCAS2, ZMPSTE24, PMPCA, EMC4, C19ORF53
oligodendrocyte	comp1_89	MIER3, TTC1, NSD1, ISCA2, ABL1, AKAP8L, HACD3, SNU13, MAFG, GPATCH8, DBNDD2, CUL5
oligodendrocyte	comp1_94	MT-ND1, SRP54, GM10177, TALDO1, COA3, RRP1, RP24-291E8.2, SUMO1, CDC123, GSTM3
oligodendrocyte	comp1_95	HADHB, CKB, GM12892, SYPL, MATR3, NDRG1, CUTA, ATP8A1, GM13910, CEP97, GM9755, GM13340
oligodendrocyte	comp1_97	CDH2, KCNQ3, SSR4, SAMD8, S1PR5, SLC25A44, U2SURP, PDE8A, IP6K1, CFL2, INTS10, RPL28, TCF25, PHF20, TOB1, HMGCL, SLC1A2, YOD1, RPL28-PS1, NCK2
oligodendrocyte	comp1_98	RPS24, GPHN, KLHL24, MAGI2, KIF5B, MACF1, IPO9, SMARCB1, H3F3B, S100A13, LRPAP1, GM8292, USP37
oligodendrocyte	comp1_99	KCTD4, ARF3, SDF2, DAAM2, ATE1, DACT3, MAGED1, ATL1, ENO1, ZNF365, TNKS2, TMEM19, ATP6V0D1, DNAJC19, PHIP, CCNL1, PSMD11, SRPK2, DCTN6, HAGH, LAPTM4A, SELM, MAP2, LAMTOR4, FA2H, GATAD1
oligodendrocyte	comp1_100	MIRLET7A-1, NOVA1, CDK5, HSPA9, CLMN, TACC1, CSTB, TMBIM6, ZDHHC17, ESF1, NEO1, R3HDM1, ARHGEF10
oligodendrocyte	comp1_101	DDX24, AIMP1, RP23-451E8.2, HERC2, ATP6V1A, CETN3, HSPH1, RNPS1, SMARCA5, BCKDK, ENSA, GSTM2, PSMD13, RB1CC1, TBC1D14
oligodendrocyte	comp1_102	TCP1, HNRNPH2, VPS33B, MPP5, APPBP2, XPO6, FYTTD1, GM6274, COX7A2L, DLD, GM12174, PTTG1IP, MAP4K4, COPG1, WIPI2, MRPL41
oligodendrocyte	comp1_106	ARHGAP23, TMEM109, ATP11A, PJA2, D19BWG1357E, NCEH1, EIF2S3Y, MYL6, RPL10A-PS1, PEA15, WBP11
opc	comp1_2	GOLGA7B, FRMD4B, GM15542, SUN1, YWHAG, HIVEP2, APPL2, DAB1, ADGRB1, CA10, ZKSCAN3, GM12346, GANAB, RPL35A, PCYT2, MEF2C, ATP5O, KDM3B, SIN3B, KLHL24, HSPA8, PIK3IP1, CERCAM, SDF2L1, FAM81A, SASS6, PSMD6, SNRPN, HYOU1, SCHIP1, MDH1, CMIP, SNAP25, PPWD1, GM4876, RCAN2, ZWINT, ARID1B, LIMA1, TPPP, SRSF9, LRCH3, DTNA, PABPC1, VEGFA, CLIP1, EML5, DYNLT3, RANBP9, CDC40, PLK2, CRK, CDC37L1, WDR70, CREBR…
opc	comp1_3	THG1L, PPP3R1, WBP11, 6820431F20RIK, HSPH1, PLCE1, NRCAM, NTN1, ZNF827, EHD3, ARHGEF2, ACOX1, UBTF, NPEPPS, NUTF2, SMARCC1, MIR99AHG, TM7SF3, EPB4.1L3, GM5499, PIK3R1, EML4, NMT1, DMTN, SAE1, ARPP21, EBF1, IRF2BP2, CTNNA2, PTPRD, TRIP11, CHORDC1, HNRNPK, RORB, DENND2A, BZRAP1, MIRLET7A-1, CDH11, 9630010A21RIK, LETMD1, PSMD1, RASA3, ATP2C1, ELAVL3, HELZ, HDGF, JAK1, SYNGR3, SLC7A5, GM6055, KPNA6, …
opc	comp1_4	EIF4ENIF1, APOD, SEPP1, FOXP1, SVEP1, ARIH1, 2310067B10RIK, SLF2, GPBP1L1, MAF, ABCF1, SEPT11, CP, TBC1D23, IL6ST, MYH9, GM10689, NDUFB7, PRDX3, PIAS2, SLC7A11, FNBP1, PPM1E, DCTN3, ATP5J, ZMYM2, ASAP1, UBE3A, AKAP12, RBM6, GM14284, KDELR2, ZNF329, SAT1, ZFP932, MUSK, SEL1L, YIPF5, PICALM, NAP1L4, TMEM9B, PTCH1, MSL1, CDK5RAP2, FCHO2, RPL14-PS1, GOLGA3, FUBP3, GM10557, ITM2B, ANKHD1, SCN8A, PARP2…
opc	comp1_5	MPC1, HTT, MBP, ABHD17C, NRXN2, PTK2, KCND2, GM21846, IMPDH2, CARMIL1, CPNE2, ZMYND11, DDX23, B4GALT6, CERS5, GM8203, TMEM245, GM7204, ENY2, FABP7, ARID1A, STK25, AP2M1, UFSP2, ZNF148, ARL6IP1, GM26623, GPBP1, VEZT, GM21596, GM15210, WDR45B, TMEM181, SMG1, RPL7L1, HNRNPH1, LAPTM4B, THOC1, RALGAPA1, KIAA2026, SYNJ1, DGKB, PDZD8, CALM2, RPS24, DNAJC3, UNC79, RASSF2, ATG7, CDC42SE2, GM10131, DZIP1, …
opc	comp1_6	GOLGA7B, FRMD4B, YWHAG, HIVEP2, MEF2C, ATP5O, HSPA8, PIK3IP1, FAM81A, SNRPN, MDH1, SNAP25, ZWINT, TPPP, DYNLT3, CDC40, GABARAPL1, REEP5, NDRG4, IMPACT, ATP2B2, HMOX2, GAPDH, ATP6V0C, HNRNPUL2, PMM1, NDUFA1, CALM1, GM15266, GM5436, VDAC2, COX6A1, GM1821, PRKACB, SCAMP1, GM14539, MAP1B, USMG5, GM8355, TTC19, NDUFC1, GABARAPL2, NDUFS7, CYCS, VSNL1, ACSL4, HPRT1, MICU3, ALDOA, COX7C, YPEL5, RAB1, ZNF…
opc	comp1_7	GM15542, ZKSCAN3, RPL35A, CERCAM, VEGFA, CLIP1, CREBRF, CEP170, ZCCHC8, SSU72, SMARCC2, ARF3, B4GAT1, COBL, SFXN1, ABCC5, CCNL1, MGEA5, KMT2C, IL1RAPL1, ARHGEF9, GPR17, OLIG1, POLR2G, EPDR1, PSMC5, SLC25A23, RBM45, POGZ, HIGD1A, SLC1A1, ITPR2, SMCO1, SGCE, DSCAM, PPIG, GM10288, ZNF462, TTC1, TANC2, RSRP1, GRIA2, REV3L, DPY19L4, JKAMP, USP15, ANKS1B, FAM3C, CCNDBP1, WSB1, GTF2I, OCIAD1, RBM22, JAM…
opc	comp1_8	SUN1, APPL2, ADGRB1, CA10, KDM3B, SDF2L1, CMIP, SRSF9, EML5, DKC1, MYH10, MGRN1, S1PR1, PPM1H, ELMO1, THOC2, BRK1, C12ORF57, WSCD1, TCEAL9, RPL31-PS8, C5ORF42, DRAM2, EXOC8, CREBBP, SEPT4, AKR1B1, DAG1, HSF2, PSAT1, TMEM128, ALDOC, SF3B6, EFCAB14, SLC50A1, DAAM1, RPL29, HMGN3, BICD1, ABHD3, FN3KRP, TMEM59L, EIF3A, EIF1, PDCD10, SMARCA2, TRAPPC13, APBB2, SMC5, SPARCL1, SF3B2, LIFR, FCF1, PFDN1, GM…
opc	comp1_9	DAB1, GM12346, GANAB, PCYT2, KLHL24, PSMD6, HYOU1, PPWD1, RCAN2, ARID1B, LIMA1, DTNA, PABPC1, CRK, POLR2L, TNFAIP1, SUPT6H, APPBP2, NUMB, ANXA6, CSMD2, LY6E, NPC1, RPL15, WDFY3, ARID4A, VPS33B, CDK11B, CSTF2T, ANKRD28, PLS3, USP53, CHST2, RGCC, TRAP1, ID2, STAG1, TSHZ1, NFX1, PCDHGC3, HSP90AA1, TNPO3, SHANK1, C6ORF62, DMXL1, CDV3, ALCAM, SNX14, MBIP, FCHSD2, IRF2BPL, EFTUD2, ORC3, MPP5, DPP6, RPL…
opc	comp1_10	SIN3B, SASS6, SCHIP1, GM4876, LRCH3, RANBP9, PLK2, CDC37L1, WDR70, TMEM181B-PS, CAMLG, CPT1C, PTPRS, RPL4, TRIM33, ECD, AMPD3, NSF, LZTR1, IDH3G, C5ORF51, EXTL3, MFGE8, SCCPDH, LONP2, STX7, C14ORF37, CLCN4-2, TMBIM4, SEMA4B, PDIA6, BEX1, BCAS1, FAM120B, BHLHE41, JARID2, BSCL2, C130071C03RIK, SCRG1, C11ORF87, CDH2, ARL1, LAMTOR3, DPY30, RTFDC1, GDI2, AGO3, DMD, TMED5, UQCRC2, SERINC5, EDNRB, PAFAH…
opc	comp1_11	THG1L, WBP11, 6820431F20RIK, NUTF2, GM5499, PIK3R1, DMTN, SAE1, PTPRD, AHI1, HUWE1, SCG3, RP23-451E8.2, TMEM161B, RPS11-PS2, ARHGAP31, EWSR1, GRINA, IP6K1, RPS3A, NCOA3, FAM210A, ACER3, MYT1L, TMOD2, CREB3, SNAP47, MN1, SREK1, IL1RAP, DOCK3, 1500004A13RIK, SDC2, RPS4X, RBM26, PFKP, GRM5, TAOK1, GLTP, TUBB2A, NR3C1, KMT2D, SMC1A, ADAM22, PHB, TUG1, TMEM9, ZNF704, SUGP1, TUBB, SEC23A, SUMO2, GM6863…
opc	comp1_12	PPP3R1, HSPH1, EHD3, IRF2BP2, MIRLET7A-1, CDH11, PSMD1, HDGF, KPNA6, CYFIP2, TET1, TRPS1, GABRA2, CPNE8, LGMN, RPL37, HDLBP, KDSR, AKAP13, BAZ2B, ATP6V0A1, SRP19, RAB12, EVI5L, AHCYL1, RP23-354G14.2, STX5, SOD2, SGMS1, C8ORF59, DPYSL3, SRP54, PUM2, UBE2I, ZRANB2, GRIK2, PUM1, HNRNPM, HECTD1, DUSP11, GM15500, TMEM50B, GPATCH8, COA3, PPP2R2B, CLNS1A, DNTTIP2, FAM168A, DNMT3A, NAV2, SCN3A, NDUFB4, U…
opc	comp1_13	PLCE1, CHORDC1, RORB, BZRAP1, 9630010A21RIK, LETMD1, RASA3, HELZ, JAK1, OPA1, APC, DNAJC19, CHGB, GM12328, IDE, DENND4A, THRA, ERDR1, HBS1L, TNRC6B, PSMB5, THRB, IQGAP1, DENND5A, WASF1, GLYR1, SMDT1, GM8797, PCYOX1L, PTTG1IP, ATL1, PDZD2, ALYREF, PDIA4, DYNC1LI2, UBP1, ATF7IP, DCTN2, SLTM, ARL4A, MRPL4, KIAA1551, NUDT3, TRIO, LPCAT1, ARHGAP12, TSPAN13, ZNF182, YWHAQ, MOCS2, VDAC1, LIMS2, GM2A, SI…
opc	comp1_14	NRCAM, EPB4.1L3, EML4, SLC7A5, WARS, FAIM2, ATXN10, FYN, CHPT1, TMEM63B, ACTR6, TMED10, NBAS, TMED4, PFN1, OSTM1, RAB8B, HSPA9, LTBP1, CDIP1, ROCK1, VWA9, NF1, SCAMP2, GTF2H3, ATG12, DHDDS, PKM, GOLGB1, PSMB4, MYDGF, TNFRSF1A, RP24-324L19.3, MAN2A2, KIAA0922, TMEM30A, PPP1R11, TBCK, EEF1A1, RPL17, MIA3, APLP1, PA2G4, SLC38A3, ANAPC16, DCAF8, GPT2, TUBB4A, SQSTM1, SPIRE1, VMP1, AP3D1, OTUB1, SPAG7…
opc	comp1_15	NTN1, ZNF827, NPEPPS, MIR99AHG, TM7SF3, HNRNPK, ATP2C1, SYNGR3, ACTR1A, RAB11B-PS2, MTPN, APOPT1, GM11478, BCAS2, IFNGR1, PSMD12, ARHGAP35, CDKAL1, SEC24A, RTN3, SAP18, TCF12, AZIN1, CDR2L, PHKA1, GPI, UBA1, ATE1, OXCT1, MYL12B, CLU, SLC22A23, B3GAT1, BCAT1, SLC25A5, MAPK9, MAP4, NAP1L5, PPP2R2A, NFAT5, JMJD1C, C18ORF32, TMCC3, MAT2B, KAT6A, TULP4, ZFAND6, SNX10, ENO1, ENPP5, ARAF, ENOPH1, CHL1, …
opc	comp1_16	ARHGEF2, SMARCC1, ARPP21, TRIP11, DENND2A, MBNL2, LPCAT2, AGAP2, NUFIP2, PPP2CA, GM9385, ATP6V1D, FOXO3, PBRM1, ALDH7A1, PPIA, CSPG5, MRO, 2610507B11RIK, NCKAP1, DNAJB12, ANO6, GM12231, NDUFA11, HDAC3, CAPRIN1, ARHGAP26, RN18S-RS5, HDHD2, HES1, PPP6R3, MMU-MIR-703, WRB, PCP4, PCMT1, CUEDC2, ABHD6, AGPAT1, ECHS1, RPS15A, FGFR1, ATP5F1, SRRM2, XRN2, SOX10, GM15487, GM27379, PVRL1, OLFM2, OAZ1, MT1E…
opc	comp1_17	ACOX1, UBTF, NMT1, EBF1, ELAVL3, GM6055, STOX2, DDOST, NAV3, GLO1, PPP1R12A, NISCH, DNM1L, C16ORF72, PRR14L, TGFA, PRKCB, P2RX7, PGK1, NRDC, TSC22D1, CKB, DNAJC7, PDE4D, MIB1, MICU1, PURA, ZNF260, HTRA1, MAP1LC3B, DYNC1H1, CCT8, SLC35B1, TSPAN3, VPS29, NEDD4, DDX21, STMN4, GM12892, PTBP2, RNF180, USP4, SEPT3, GSTM3, NCALD, AFF4, ALAS1, FXR1, PNN, ATP6AP1, 2700089E24RIK, VPS35, MAU2, ATP6AP2, TMED…
opc	comp1_18	CTNNA2, AKAP5, KIF2A, MARK3, FLRT3, SLU7, RPL21-PS8, TACC2, EFR3A, TALDO1, CD200, TTC4, SIRT2, DNMT1, CUX2, SATB1, PSMD8, EIF3C, NKTR, AKAP9, MT-ND3, DCTN6, GLOD4, ZFP36L1, GM9755, LAP3, SPRY2, HNRNPA2B1, GPS1, RAP1GAP, ZNF512B, LSM8, PSMC3, RPS6, RBM39, DNM3, DNAJC10, ZCCHC17, KCNIP3, PIK3C2B, DYNC1I2
opc	comp1_19	EIF4ENIF1, ARIH1, SLF2, ABCF1, ZNF329, FCHO2, FUBP3, SCN8A, CACNG4, MPRIP, PMVK, DIP2B, GFM2, SALL3, SNRNP200, NXF1, DMTF1, NLGN3, TAGLN3, NRXN3, TMBIM6, EMID1, COPS4, PJA1, ADAM9, HADHA, RPLP2, POLR2D, ATP6V0B, EIF4A1, CAPZB, SOX5, CDH13, LRRC4C, PLP1, SCD, TMEM87A, 2810468N07RIK, RUNX1T1, ATP6V1A, NEDD8-MDP1, GNPTG, IER3IP1, EIF2S2, UQCRC1, NECAP1, TRPM7, HSPA4, LRRTM3, PPP1CB, C8ORF46, NUCKS1,…
opc	comp1_20	APOD, SEPP1, FOXP1, SVEP1, 2310067B10RIK, MAF, MYH9, SLC7A11, FNBP1, SAT1, TMEM9B, PTCH1, GOLGA3, SERINC3, EIF4G1, CPQ, LRP1, GM13835, GM15536, CDADC1, APOE, EHMT1, MT-RNR2, MRPS18A, C4ORF3, CHD9, PFDN5, VIMP, ATXN7L3B, KIAA0368, MRPL48, AP2B1, DDX3X, GM10132, SMARCA5, EMC2, DERL2, CD164, PGRMC1, CSNK1A1, FAM32A, LRRC58, SEC11A, ASB3, MT-ND1, WBP4, ETS1, CNOT4, MRPS17, RSL1D1, SLC1A3, STARD3NL, B…
opc	comp1_21	GPBP1L1, SEPT11, DCTN3, MUSK, METTL10, REEP3, EAPP, RPS27A, KLHL9, GM15564, CASC4, SON, FAM120A, GM4149, PDCD5, MRPL55, TRIM23, SMIM11A, DYRK1A, EIF3K, UBR4, NBR1, PRPF39, LARS2, RSL24D1, ACTR2, KPNA3, VPS13D, CBFA2T2, SMC6, GDF11, UQCRB, ATP1B2, TEF, JAM3, GID4, ZCCHC11, SVIL, SACM1L, MT-TQ, UPF1, 4632427E13RIK, PI4KA, RPL23, CTNNB1, SF3B5, GM5560, UBN2, PTEN, IDH1, NAP1L1, LNP, PNP, MT-ND4, AA4…
opc	comp1_22	CP, TBC1D23, IL6ST, PRDX3, ATP5J, ZMYM2, UBE3A, AKAP12, GM14284, KDELR2, YIPF5, MSL1, RPL14-PS1, GM10557, ITM2B, ANKHD1, PARP2, DCTN4, STRN, WTAP, NAA11, GCC2, ATP2A2, FAM208A, H2AFV, ROCK2, SELK, PCDHGA12, RPS27L, RPL3-PS1, CTBP2, MT-ND5, RPL14, RNF139, DEB1, HNRNPH2, GM11966, PPP4R3A, GM14586, SYNGAP1, DLEU2, COX6C, XRN1, ZBTB21, EIF2S1, RHOA, NPM1, GM6807, R3HDM4, EP300, SNRPD1, MANF, CD63-PS,…
opc	comp1_23	GM10689, NDUFB7, PIAS2, PPM1E, ASAP1, RBM6, ZFP932, SEL1L, PICALM, NAP1L4, CDK5RAP2, EPB4.1L2, GRIN3A, TPGS2, KIAA1191, ZMIZ1, MAP7D2, DST, GLRX3, SDF2, NBEA, MLF2, CCDC47, SEMA5B, CCDC127, DDX39B, PBX1, FOXN3, SEZ6L, NFIB, NCOR1, BCAP31, COPG1, MFSD2A, KDM6B, CYHR1, TMEM170B, SRPRB, CROT, MEGF11, FAM171B, PPM1K, NRXN1, KLF6, PHLDB1, CYLD, ZKSCAN1, DDX3Y, NFIX, SYNE1, MAML2, ARPP19, TTYH1, LAMTOR…
opc	comp1_24	MPC1, GM21846, CARMIL1, CERS5, GPBP1, SMG1, HNRNPH1, LAPTM4B, THOC1, RALGAPA1, SYNJ1, RPS24, UNC79, RASSF2, ATG7, CDC42SE2, VBP1, MAPK1IP1L, ANK2, BPTF, CCT6A, PIAS1, DPF1, GTF2A1, SLC25A36, ORC4, KTN1, COPB2, CADM2, HADHB, ZCCHC24, UBE2N, HNRNPR, SYN2, CETN3, SPCS3, DHRS7, HARS, ATP8A1, MAP3K1, VPS54, EEF2, HP1BP3, CALY, ATP6V1G1, ACAT1, CLCN3, TMEM127, LUC7L, GPRASP1, NTM, AFAP1, TIMP4, DHX15, …
opc	comp1_25	HTT, MBP, ABHD17C, NRXN2, PTK2, KCND2, IMPDH2, CPNE2, B4GALT6, GM7204, ENY2, FABP7, STK25, AP2M1, UFSP2, ZNF148, VEZT, GM15210, WDR45B, TMEM181, RPL7L1, KIAA2026, DGKB, PDZD8, DNAJC3, TCEAL8, CDH4, SPAG9, TRO, ADAM10, HEPACAM, NVL, CA2, LIN7C, STK38L, DDB1, FRG1, BAZ1B, MCMBP, APPL1, CCND1, HNRNPA0, PRKAR2A, CHD1, SNX27, PRDX5, ZMAT2, SRCAP, MYO9A, ZFP191, LAPTM4A, PSAP, DNAJC18, GPC5, SCFD1, UBE…
opc	comp1_26	ZMYND11, DDX23, GM8203, TMEM245, ARID1A, ARL6IP1, GM26623, GM21596, CALM2, GM10131, DZIP1, STMN1, HMGB1-PS7, HMGCR, MAPK8IP3, KDM5C, SEZ6, H2AFZ, SPTBN1, HN1, CSPG4, EPAS1, CALM3, TTC5, ERH, PITPNC1, INSIG1, HMGB1, CCDC88A, TMPO, HNRNPC, ELAVL1, RAN, CRYZL1, ACTG1, TUBA1A, NDUFA2, CNPY2, HNRNPA1, ATOX1, STAG2, HNRNPUL1, HSP90B1, MATR3, CC2D2A, ATPIF1, HINT1, SNX1, SS18, HSBP1, RPL36, KRTCAP2, PUR…
opc	comp1_27	GOLGA7B, FRMD4B, YWHAG, HIVEP2, MEF2C, ATP5O, HSPA8, PIK3IP1, FAM81A, SNRPN, MDH1, SNAP25, ZWINT, TPPP, DYNLT3, CDC40, GABARAPL1, REEP5, NDRG4, IMPACT, ATP2B2, HMOX2, GAPDH, ATP6V0C, HNRNPUL2, PMM1, NDUFA1, CALM1, GM15266, GM5436, VDAC2, COX6A1, GM1821, PRKACB, SCAMP1, GM14539, MAP1B, USMG5, GM8355, NDUFC1, GABARAPL2, NDUFS7, CYCS, VSNL1, ACSL4, HPRT1, MICU3, ALDOA, COX7C, YPEL5, RAB1, ZNF706, NA…
opc	comp1_29	SUN1, APPL2, ADGRB1, CA10, KDM3B, SDF2L1, CMIP, SRSF9, EML5, DKC1, MYH10, MGRN1, S1PR1, PPM1H, ELMO1, THOC2, BRK1, C12ORF57, WSCD1, TCEAL9, EXOC8, CREBBP, SEPT4, PSAT1, TMEM128, ALDOC, SF3B6, EFCAB14, RPL29, HMGN3, BICD1, ABHD3, FN3KRP, TMEM59L, PDCD10, SMARCA2, TRAPPC13, APBB2, SMC5, SPARCL1, SF3B2, LIFR, FCF1, PFDN1, GM26909, SMARCB1, GM37182, PPT1, NCAM1, S100A1, SDF4, DNAJC8, SOX6, TIMP3, TIA…
opc	comp1_30	RPL31-PS8, C5ORF42, DRAM2, AKR1B1, DAG1, HSF2, SLC50A1, DAAM1, EIF3A, EIF1, BRWD1, WHSC1L1, ZFYVE26, EMC1, CLK1, PSMA7
opc	comp1_31	DAB1, GM12346, KLHL24, PPWD1, RCAN2, ARID1B, LIMA1, PABPC1, POLR2L, LY6E, NPC1, RPL15, ARID4A, CSTF2T, ANKRD28, CHST2, STAG1, HSP90AA1, SHANK1, C6ORF62, ALCAM, IRF2BPL, CLDND1, DAZAP2, GM37720, SLC25A14, KANSL1, KCTD4, CNP, CDC26, RNF4, ENPP2, PAPSS1, SENP6, ASRGL1, PSMC6, USP14, GM10039, NIPBL, OMG, COPE, HMGCS1, SLC25A4, P4HB, MARCH1, TAX1BP1, RRP1, ATP6V1C1, SEP15, SCP2, GSAP, RP24-291E8.2, HI…
opc	comp1_32	GANAB, PCYT2, PSMD6, HYOU1, DTNA, CRK, TNFAIP1, SUPT6H, APPBP2, NUMB, ANXA6, CSMD2, WDFY3, VPS33B, CDK11B, PLS3, USP53, RGCC, TRAP1, ID2, TSHZ1, NFX1, PCDHGC3, TNPO3, DMXL1, CDV3, SNX14, MBIP, FCHSD2, EFTUD2, ORC3, MPP5, DPP6, RPL18A, ZC3H7A, INTS10, CAV2, KIF5B, ARHGEF12, CNN3, APBB3, NHSL1, PCDH15, TCF7L2, PUF60, CCT5, USP5, DOCK9, SYNJ2BP, UPF3B, TMEM255A, HEATR3, SLC38A2, POU3F2, CCDC132, RPL…
opc	comp1_33	SIN3B, SASS6, SCHIP1, LRCH3, RANBP9, PLK2, CDC37L1, WDR70, TMEM181B-PS, CPT1C, PTPRS, TRIM33, ECD, AMPD3, NSF, LZTR1, IDH3G, C5ORF51, EXTL3, MFGE8, SCCPDH, LONP2, STX7, C14ORF37, TMBIM4, PDIA6, BEX1, BCAS1, FAM120B, BHLHE41, JARID2, BSCL2, SCRG1, C11ORF87, CDH2, ARL1, LAMTOR3, RTFDC1, AGO3, UQCRC2, SERINC5, EDNRB, PAFAH1B2, PSMC4, ZNF878, HNRNPDL, UGGT2, PSIP1, CADM1, PHIP, DLG1, YBX1, RPS19-PS6,…
opc	comp1_34	GM4876, CAMLG, RPL4, CLCN4-2, SEMA4B, C130071C03RIK, DPY30, GDI2, DMD, TMED5, OSTF1, ZFP68, RAP2B, SHC4, DDX24, EIF3E, GM5835, FRYL, CALCRL, GM3764
opc	comp1_35	PPP3R1, EHD3, IRF2BP2, MIRLET7A-1, CDH11, PSMD1, HDGF, KPNA6, TET1, TRPS1, CPNE8, LGMN, RPL37, HDLBP, KDSR, AKAP13, BAZ2B, ATP6V0A1, SRP19, RAB12, EVI5L, STX5, SOD2, SGMS1, C8ORF59, SRP54, PUM2, ZRANB2, GRIK2, PUM1, HNRNPM, HECTD1, TMEM50B, GPATCH8, COA3, CLNS1A, DNTTIP2, FAM168A, DNMT3A, NAV2, SCN3A, NDUFB4, USP34, DVL3, ABCD3, RAB8A, MAPRE2, SNRPA1, TRIL, ARXES2, PPP2R1A, RASA1, CWF19L2, UBE2B,…
opc	comp1_36	HSPH1, CYFIP2, GABRA2, AHCYL1, RP23-354G14.2, DPYSL3, DUSP11, GM15500, PPP2R2B, CDH10, GSN, DCAF6, CBR1, MIRLET7A-2, KLHL5, INTS7, RBBP6, PEBP1, FOS, UFL1, CSPP1, GAPVD1, LBR, RAPGEF2
opc	comp1_38	PLCE1, CHORDC1, RORB, BZRAP1, 9630010A21RIK, LETMD1, RASA3, JAK1, OPA1, APC, DNAJC19, CHGB, GM12328, IDE, DENND4A, THRA, ERDR1, HBS1L, TNRC6B, PSMB5, THRB, IQGAP1, DENND5A, WASF1, GLYR1, SMDT1, GM8797, PCYOX1L, PTTG1IP, ATL1, PDZD2, ALYREF, PDIA4, UBP1, ATF7IP, DCTN2, SLTM, ARL4A, MRPL4, KIAA1551, NUDT3, TRIO, LPCAT1, TSPAN13, ZNF182, YWHAQ, MOCS2, VDAC1, SIRT6, FUNDC2, CIPC, UTY, PISD, MMGT1, IT…
opc	comp1_41	NRCAM, EPB4.1L3, EML4, SLC7A5, FAIM2, ATXN10, FYN, CHPT1, TMEM63B, ACTR6, TMED10, NBAS, TMED4, PFN1, OSTM1, RAB8B, HSPA9, LTBP1, CDIP1, ROCK1, VWA9, NF1, SCAMP2, GTF2H3, ATG12, DHDDS, PKM, GOLGB1, PSMB4, MYDGF, TNFRSF1A, RP24-324L19.3, MAN2A2, KIAA0922, TMEM30A, PPP1R11, TBCK, EEF1A1, RPL17, MIA3, APLP1, PA2G4, SLC38A3, DCAF8, GPT2, TUBB4A, SQSTM1, SPIRE1, VMP1, AP3D1, OTUB1, SPAG7, SBF2, NLGN1, …
opc	comp1_42	WARS, ANAPC16, PSMA1, PPP1CA, ANAPC11, ETV1, ABHD2, ACTR10, TTC3, EIF4G2, TSPAN12, ATP5E
opc	comp1_43	NTN1, ZNF827, NPEPPS, TM7SF3, HNRNPK, ATP2C1, RAB11B-PS2, MTPN, APOPT1, GM11478, BCAS2, PSMD12, RTN3, SAP18, CDR2L, PHKA1, UBA1, ATE1, OXCT1, MYL12B, CLU, B3GAT1, NAP1L5, PPP2R2A, NFAT5, JMJD1C, C18ORF32, MAT2B, KAT6A, TULP4, ZFAND6, ENO1, ARAF, CHL1, CFL1, EIF1B, NACA2, MIR6236, EPN2, UBE2K, SAR1B, MTERF3, SMC3, RAB11B, SHFM1, RAB7A, SFXN5, PTPRZ1, TM2D3, NDRG2, FAM213A, CEPT1, HACD3, ZNRF3, GM6…
opc	comp1_44	MIR99AHG, IFNGR1, CDKAL1, SEC24A, TCF12, MAP4, YIF1A, PSMB6, TMEM167A, TMEM55A, BNIP3L, CLPP, XYLT1, SNHG14, TWF1, COPA, GRPEL1, SPON1, POU3F3, TMEM126A
opc	comp1_45	SYNGR3, ARHGAP35, GPI, SLC25A5, MAPK9, TMCC3, ENPP5, ENOPH1, MYO5A, VTA1, NDUFA7, NDUFS8, ANKRD46, CUX1, COX7B, NDUFA5, COX7A2, MMP16, FAM196A, SULF2, EIF4G3, PSMD2, COMMD3, RPL34, MRPL42
opc	comp1_46	ACTR1A, AZIN1, G3BP1, RNF13, CBX3, HNRNPU, MTSS1L, F3, MTIF2, BET1, LRRFIP1
opc	comp1_48	ARHGEF2, SMARCC1, ARPP21, DENND2A, MBNL2, LPCAT2, NUFIP2, FOXO3, PBRM1, ALDH7A1, 2610507B11RIK, GM12231, NDUFA11, CAPRIN1, CUEDC2, ABHD6, ECHS1, RPS15A, ATP5F1, OLFM2, RBBP4, SPCS2, STX16, SLC35A4, EEF1D, HSDL1, FAM118B, RSRC2, DIABLO, MALAT1, UQCC2, TBCB, RPL18, ZC3HAV1, ZBTB38, ANKRD13C, SSB, NPTN, FOSB, EEF1B2, PFDN2, RPS5
opc	comp1_49	TRIP11, ATP6V1D, PPIA, NCKAP1, DNAJB12, HDAC3, HDHD2, HES1, PPP6R3, PCMT1, AGPAT1, FGFR1, GM15487, GM27379, RPS13, FYB, C11ORF58, TIMM13, MRPS33, MEA1, POLB, RPS16, SEMA6D, RPL30, RPL8, GM23935, LINC00998, CWC15, GRIA3, PSMB1, CNTN1, GM9234, KCNQ1OT1, CPE, RAB2A, GM27015, NPAS3, SLX1B, ELP5, ANKRD11, LDHA, ICA1, ISCA1, GNB2L1, PSMD14, ARPC1A, ATP6V0E2, ESF1, WNK1, RABGAP1, 2610316D01RIK, GMPS
opc	comp1_50	AGAP2, GM9385, CSPG5, ANO6, WRB, PCP4, XRN2, SOX10, OAZ1, SETD1B, SUMO3, CD9, S100A16, CLN3, C14ORF2, GM13493, LSM7, MT-CO1, DBI, ACACB, CAT, SNRPD3, MMD2, CDC42, GIGYF2, ATP5C1, RP23-446O11.1, CTDSPL2
opc	comp1_51	PPP2CA, ARHGAP26, RN18S-RS5, MMU-MIR-703, MT1E, NAA15, POLDIP3, SLC22A17, LRRC4B, JUN, DBPHT2, SRSF5, MAPT, NME1, SRGAP3, TMEM33, MRPL23-PS1, SSR3, MPZL1, LHFPL3, SRP14, TANK
opc	comp1_52	MRO, SRRM2, PVRL1, PPFIBP1, COPS3, DYNLT1, PLLP, CTSD, RIMKLB, GIGYF1, SMU1, NASP, MTCH2, EIF4E2, PCNA, GM14303
opc	comp1_54	ACOX1, UBTF, NMT1, EBF1, ELAVL3, STOX2, NAV3, GLO1, PPP1R12A, NISCH, DNM1L, C16ORF72, TGFA, PRKCB, P2RX7, PGK1, TSC22D1, MIB1, PURA, ZNF260, TSPAN3, VPS29, NEDD4, DDX21, USP4, SEPT3, GSTM3, AFF4, ALAS1, PNN, ATP6AP1, VPS35, MAU2, TMED9, TACC1, CHST11, TCAF1, RAB31, ELOF1, CDC5L, GNAO1, KANK1, GATAD2B, PDHA1, HOOK3, GM26917, CALD1, ARL6IP5, SLITRK3, NCOA1, BPGM, SNRNP70, TNFAIP6, MTFR1L, CD47, C14…
opc	comp1_55	GM6055, DDOST, PRR14L, NRDC, CKB, DNAJC7, PDE4D, MICU1, HTRA1, MAP1LC3B, DYNC1H1, CCT8, SLC35B1, STMN4, GM12892, PTBP2, RNF180, NCALD, FXR1, 2700089E24RIK, ATP6AP2, LAMP1, BRD9, OPCML, GTF2B, CANX, NDUFA9, RLBP1, PFN2, ITGB8, MRPS21, FEZ1, KIAA0430, CCT7, SYPL, PPP2R5C, WBP2, CSE1L, UNC80, KIF1A, BCAN, LRP1B, TMEM68, PARK7
opc	comp1_57	ABCF1, FCHO2, SALL3, NXF1, NRXN3, PJA1, POLR2D, SOX5, SCD, TRPM7, SLC25A12, ANK3, RPS25, YOD1
opc	comp1_58	GPBP1L1, SEPT11, DCTN3, MUSK, KLHL9, GM15564, CASC4, SON, FAM120A, GM4149, PDCD5, TRIM23, EIF3K, NBR1, PRPF39, KPNA3, VPS13D, SMC6, GDF11, UQCRB, ATP1B2, MT-TQ, UPF1, PI4KA, RPL23, CTNNB1, SF3B5, UBN2, PTEN, IDH1, NAP1L1, SOX11, SRRM1, RIC1, BTF3, LRRTM4, MIER3, GM10116, RPS11, TSPAN7, PHLDA1, MAST4, MRPS14, COPZ1, KMT2E, NDUFB10, DLD, PSMA4, RPS8, PAM, UBAP2L, RPL37A, TIPRL, RPL7, MAP4K4, ADH5, …
opc	comp1_59	REEP3, RPS27A, MRPL55, LARS2, TEF, SVIL, SACM1L, MT-ND4, RPLP0, AP1M1, CNBP, SDHB, DAD1, NDUFB6, IK, DYNLT1-PS1, NSFL1C, RPL35, TMPPE, UFD1L, RTCB, CALR, SURF4, NCL, BCCIP, ATP9A, HSPA5, SUMO1
opc	comp1_60	METTL10, EAPP, SMIM11A, DYRK1A, UBR4, RSL24D1, ACTR2, CBFA2T2, JAM3, GID4, ZCCHC11, 4632427E13RIK, GM5560, LNP, PNP, AA465934, ERP29, OGT, CHD8, TRAPPC4, BTG1, RPS29, C6ORF47, NRAS, LUC7L2, ZDHHC20, PDE1A, PDIA3, SDHD, CD302, CDC23, ZRANB1, C1ORF43, GM8337, PAICS, TCEA1, CACYBP, SRSF11, GM3934, GM2962
opc	comp1_61	CP, TBC1D23, IL6ST, PRDX3, ATP5J, ZMYM2, UBE3A, AKAP12, GM14284, KDELR2, YIPF5, MSL1, RPL14-PS1, GM10557, ITM2B, ANKHD1, PARP2, STRN, WTAP, NAA11, GCC2, ATP2A2, FAM208A, SELK, PCDHGA12, RPS27L, RPL3-PS1, CTBP2, MT-ND5, RPL14, RNF139, DEB1, GM11966, PPP4R3A, GM14586, SYNGAP1, DLEU2, COX6C, XRN1, ZBTB21, EIF2S1, NPM1, R3HDM4, EP300, SNRPD1, MANF, CD63-PS, UST, ATRX, GSTP1, DEK, ADK, ANKLE2, GM9844,…
opc	comp1_62	DCTN4, H2AFV, ROCK2, HNRNPH2, RHOA, GM6807, RPL19, UVSSA, UBE2L3, RPS14, GM10177, CCNI, TIMM8B, RPL27, FAM49A, C1D, SBDS, EIF2S3Y, TPT1, CTHRC1, PSMC2, NKAIN4, CHMP2A, HSPE1, ATRAID, NDUFA8
opc	comp1_63	ZFP207, TIMM23, PRPF4B, PRKCSH, RPSA, MYCBP2, SEPT8, MRPL27, ATAT1, HERPUD1, TRRAP, FRY
opc	comp1_64	GM10689, NDUFB7, PIAS2, PPM1E, ASAP1, RBM6, SEL1L, NAP1L4, CDK5RAP2, EPB4.1L2, GRIN3A, TPGS2, KIAA1191, ZMIZ1, MAP7D2, DST, SDF2, NBEA, MLF2, CCDC47, CCDC127, DDX39B, PBX1, FOXN3, NFIB, COPG1, MFSD2A, KDM6B, CYHR1, TMEM170B, SRPRB, PPM1K, NRXN1, KLF6, CYLD, NFIX, MAML2, ARPP19, PLEKHB1, PCDH11Y, VPS41, NR2C2, LMCD1, FXYD6, PREX1, SPIN1, FOXRED1, RPL22, RAB11A, ELOVL5, PLD1, SGK3, MFF, RP23-354G14…
opc	comp1_65	ZFP932, PICALM, GLRX3, SEMA5B, SEZ6L, NCOR1, BCAP31, CROT, MEGF11, FAM171B, PHLDB1, ZKSCAN1, DDX3Y, SYNE1, TTYH1, LAMTOR2, AUP1, AMFR, CISD2, ENC1, RPL9-PS6, EPRS, TSC22D2, AAMP, TNR
opc	comp1_66	MPC1, CARMIL1, GPBP1, SMG1, LAPTM4B, THOC1, RALGAPA1, SYNJ1, ATG7, CDC42SE2, VBP1, MAPK1IP1L, BPTF, CCT6A, DPF1, GTF2A1, SLC25A36, UBE2N, HNRNPR, SYN2, ATP8A1, MAP3K1, EEF2, HP1BP3, CALY, ATP6V1G1, TMEM127, LUC7L, GPRASP1, TIMP4, DHX15, MKL2, ETV5, MPC1-PS, PTP4A2, MYT1, KBTBD2, GM9800, CD9-PS, HMGN1, RPS6KB1, PCDH9, 2610005L07RIK, SRPK2, FAM192A, RPL11, INPP5F, NICN1, TRIM44, TMEM176B, SUCO, TRI…
opc	comp1_67	GM21846, HNRNPH1, RASSF2, ORC4, CADM2, HADHB, VPS54, GHITM, GM14305, CMTM5, SNW1, SPRY4, USP24, HERPUD2, AKR1A1, TSN, COPS8
opc	comp1_68	RPS24, UNC79, ANK2, PIAS1, KTN1, COPB2, CETN3, CLCN3, ELAVL4, MYL6, CERS4, RNF7, LRPAP1, GM8292, NDUFA10, GYG1
opc	comp1_69	CERS5, ZCCHC24, SPCS3, DHRS7, HARS, ACAT1, NTM, AFAP1, UBA2, SKP1, USP22, ADO, CCAR1, RBMXL1, FAR1, PTCD3, BRD1, GM12715, DTYMK, TOMM34, TPM1
opc	comp1_70	HTT, MBP, NRXN2, PTK2, KCND2, IMPDH2, CPNE2, B4GALT6, GM7204, AP2M1, ZNF148, GM15210, RPL7L1, KIAA2026, DGKB, PDZD8, DNAJC3, TCEAL8, SPAG9, TRO, ADAM10, NVL, CA2, LIN7C, STK38L, DDB1, FRG1, BAZ1B, MCMBP, APPL1, CCND1, PRKAR2A, SNX27, PRDX5, ZMAT2, MYO9A, ZFP191, LAPTM4A, PSAP, DNAJC18, GPC5, SCFD1, UBE2D2, CCNT1, LIMCH1, VCP, SEC61G, CBX1, ATP6V1B2, YARS, GNG3, SNU13, AI854517, PGAM1, KLHL15, AP3…
opc	comp1_71	ABHD17C, ENY2, FABP7, STK25, UFSP2, VEZT, WDR45B, TMEM181, CDH4, HEPACAM, HNRNPA0, CHD1, SRCAP, ITM2C, CYFIP1, PTPN5, TBCA, KHSRP, SOD1, PSMA2, ACTB, BIRC6, SSR1, NDUFA6, BEX3, IFI27, SPTAN1, CCT3, SRSF6, CLASP2, CSNK2B, ZEB1, DPM3, NXPH1, NOTCH1, GLS, HSD17B12
opc	comp1_73	DDX23, ARL6IP1, GM21596, DZIP1, HMGB1-PS7, HMGCR, SEZ6, HN1, CALM3, PITPNC1, HMGB1, CCDC88A, RAN, ACTG1, STAG2, HSP90B1, CC2D2A, SS18, BUB3, RNF167, UGDH, QKI, IL18, ADGRG1, SGK1, RPL32, SSBP1, CKAP5, GM13577, DOCK10, FTL1, SLC39A1
opc	comp1_74	TMEM245, ARID1A, TTC5, TMPO, CNPY2, MATR3, KRTCAP2, DNAJC5, CHD6, KCNJ16, SC5D, SMC4, RAPH1
opc	comp1_75	DAB1, GM12346, KLHL24, PPWD1, ARID1B, LIMA1, PABPC1, POLR2L, RPL15, ARID4A, CSTF2T, CHST2, SHANK1, C6ORF62, ALCAM, GM37720, SLC25A14, CNP, CDC26, RNF4, USP14, GM10039, COPE, TAX1BP1, RRP1, SCP2, GSAP, POMP, ACP1, TBL1XR1, TPM3, NEU4, ERGIC3, BMPR2, MED1, EIF3I, LPPR1
opc	comp1_76	RCAN2, NPC1, ANKRD28, STAG1, HSP90AA1, IRF2BPL, CLDND1, KANSL1, PAPSS1, ASRGL1, NIPBL, HMGCS1, SLC25A4, MARCH1, ATP6V1C1, SEP15, HNRNPF, DRG1, GM5844, KCNJ10, BRD3, EIF5B
opc	comp1_77	LY6E, DAZAP2, KCTD4, ENPP2, SENP6, PSMC6, OMG, P4HB, RP24-291E8.2, HIPK1, FAF2, TSPAN31, YWHAB, RQCD1
opc	comp1_78	GANAB, PCYT2, HYOU1, DTNA, CRK, SUPT6H, APPBP2, NUMB, CSMD2, WDFY3, VPS33B, PLS3, USP53, RGCC, ID2, TSHZ1, NFX1, PCDHGC3, DMXL1, CDV3, SNX14, MBIP, MPP5, DPP6, RPL18A, CAV2, KIF5B, ARHGEF12, CNN3, NHSL1, PCDH15, TCF7L2, PUF60, CCT5, DOCK9, SYNJ2BP, HEATR3, POU3F2, CCDC132, ZFR, RRN3, KIDINS220, BRD8, PQBP1, HMGCL, VAPA, C5ORF34, NEMF, TGOLN2, SEC11C, NLGN2, ARL8B, DHX30, GM15446, GDI1, GPR155, DR…
opc	comp1_79	PSMD6, ANXA6, TRAP1, TNPO3, ORC3, INTS10, TMEM255A, RPL28, GTF2H5, DEGS1, ESD, DCTN5, MRPL36, RPS26, SRP72, NAV1, RPS9
opc	comp1_80	TNFAIP1, CDK11B, FCHSD2, EFTUD2, ZC3H7A, APBB3, USP5, UPF3B, SLC38A2, CHD7, B4GALT3, STRN3, BTG2, PCSK2, H3F3B, DDX5, MAPRE1
opc	comp1_81	SIN3B, SCHIP1, LRCH3, RANBP9, CDC37L1, WDR70, TRIM33, ECD, AMPD3, C5ORF51, EXTL3, MFGE8, SCCPDH, TMBIM4, PDIA6, BCAS1, FAM120B, BHLHE41, JARID2, ARL1, RTFDC1, AGO3, SERINC5, EDNRB, PAFAH1B2, ZNF878, UGGT2, PSIP1, DLG1, YBX1, RPS19-PS6, P4HA1, HBP1, RPN2, CNIH4, RRBP1, ANAPC5, SLC39A10, ARPC2, ATP6V1H, DARS, CCNT2, GM37363, B4GALT1
opc	comp1_83	CAMLG, RPL4, DMD, TMED5, OSTF1, ZFP68, RAP2B, SHC4, EIF3E, GM5835
opc	comp1_84	GM4876, CLCN4-2, SEMA4B, C130071C03RIK, DPY30, GDI2, DDX24, FRYL, CALCRL, GM3764
opc	comp1_86	CYFIP2, GABRA2, RP23-354G14.2, DPYSL3, DUSP11, PPP2R2B, CDH10, DCAF6, CBR1, MIRLET7A-2, KLHL5, RBBP6, FOS, UFL1, CSPP1, RAPGEF2
opc	comp1_87	TRIP11, ATP6V1D, PPIA, NCKAP1, DNAJB12, HDAC3, HDHD2, PPP6R3, PCMT1, AGPAT1, FGFR1, GM15487, GM27379, RPS13, FYB, C11ORF58, TIMM13, MRPS33, MEA1, POLB, RPS16, SEMA6D, GM23935, LINC00998, CWC15, GM9234, KCNQ1OT1, CPE, RAB2A, GM27015, NPAS3, ELP5, LDHA, ICA1, ISCA1, PSMD14, ARPC1A, ATP6V0E2, ESF1, WNK1, RABGAP1, 2610316D01RIK, GMPS
opc	comp1_93	RPS27A, MRPL55, LARS2, TEF, SVIL, RPLP0, CNBP, SDHB, DAD1, NDUFB6, RPL35, TMPPE, UFD1L, RTCB, ATP9A, HSPA5
opc	comp1_94	REEP3, SACM1L, MT-ND4, AP1M1, IK, DYNLT1-PS1, NSFL1C, CALR, SURF4, NCL, BCCIP, SUMO1
opc	comp1_95	METTL10, EAPP, UBR4, ACTR2, CBFA2T2, JAM3, ZCCHC11, LNP, PNP, OGT, BTG1, RPS29, NRAS, PDE1A, SDHD, CD302, CDC23, ZRANB1, C1ORF43, GM8337, TCEA1, GM3934
opc	comp1_96	SMIM11A, DYRK1A, RSL24D1, GID4, 4632427E13RIK, GM5560, AA465934, ERP29, CHD8, TRAPPC4, C6ORF47, LUC7L2, ZDHHC20, PDIA3, PAICS, CACYBP, SRSF11, GM2962
opc	comp1_97	GM10689, PIAS2, PPM1E, CDK5RAP2, EPB4.1L2, GRIN3A, DST, SDF2, NBEA, PBX1, FOXN3, COPG1, MFSD2A, CYHR1, PPM1K, NRXN1, KLF6, CYLD, PCDH11Y, SPIN1, RAB11A, MFF, RP23-354G14.1, TRAFD1, GATM, EMC4
opc	comp1_99	ZFP932, PICALM, GLRX3, SEMA5B, SEZ6L, BCAP31, CROT, ZKSCAN1, DDX3Y, SYNE1, TTYH1, CISD2, ENC1, RPL9-PS6, EPRS
opc	comp1_100	NCOR1, MEGF11, FAM171B, PHLDB1, LAMTOR2, AUP1, AMFR, TSC22D2, AAMP, TNR
opc	comp1_101	MPC1, CARMIL1, GPBP1, SMG1, LAPTM4B, THOC1, RALGAPA1, SYNJ1, ATG7, CDC42SE2, VBP1, MAPK1IP1L, BPTF, DPF1, GTF2A1, UBE2N, HNRNPR, SYN2, ATP8A1, MAP3K1, EEF2, CALY, ATP6V1G1, TMEM127, LUC7L, GPRASP1, TIMP4, DHX15, ETV5, MPC1-PS, PTP4A2, MYT1, KBTBD2, GM9800, CD9-PS, RPS6KB1, PCDH9, 2610005L07RIK, SRPK2, FAM192A, RPL11, INPP5F, TRIM44, SUCO, TRIM2, BRAF, SETD2, GLRB, CDC42BPA, PANTR1, PPP1R16B, PRRC…
opc	comp1_103	RPS24, UNC79, ANK2, KTN1, CLCN3, MYL6, CERS4, LRPAP1, GM8292, NDUFA10
opc	comp1_105	CERS5, SPCS3, ACAT1, AFAP1, UBA2, CCAR1, FAR1, BRD1, GM12715, DTYMK, TOMM34
opc	comp1_106	ZCCHC24, DHRS7, HARS, NTM, SKP1, USP22, ADO, RBMXL1, PTCD3, TPM1
opc	comp1_107	RCAN2, NPC1, STAG1, CLDND1, KANSL1, PAPSS1, ASRGL1, SLC25A4, MARCH1, ATP6V1C1, HNRNPF, DRG1, KCNJ10, BRD3, EIF5B
opc	comp1_112	EFTUD2, APBB3, UPF3B, SLC38A2, CHD7, STRN3, BTG2, H3F3B, DDX5, MAPRE1
opc	comp1_113	RPS27A, MRPL55, LARS2, TEF, SVIL, RPLP0, SDHB, NDUFB6, TMPPE, UFD1L, ATP9A
opc	comp1_115	METTL10, EAPP, UBR4, CBFA2T2, ZCCHC11, PNP, OGT, RPS29, PDE1A, CDC23, ZRANB1, C1ORF43, GM3934
opc	comp1_117	SMIM11A, RSL24D1, GM5560, AA465934, CHD8, C6ORF47, LUC7L2, ZDHHC20, PDIA3, CACYBP, GM2962

## Sheet: Table S4e
Table S4e Cell type specific coexpression networks computed from the Zeisel dataset
row	col	weight	Celltype_network
SEC23A	MKKS	0.971134	astrocyte
SEC23A	NBEA	0.969437	astrocyte
GM10800	GM10801	0.968107	astrocyte
ATP6AP2	SEC23A	0.955199	astrocyte
NBEA	MKKS	0.953002	astrocyte
NR3C1	SEC23A	0.952397	astrocyte
NPY	GAD2	0.949703	astrocyte
PLP1	UGT8	0.947968	astrocyte
NR3C1	MKKS	0.94652	astrocyte
ATP6AP2	MKKS	0.946382	astrocyte
ATP6AP2	NBEA	0.945265	astrocyte
GM15564	LARS2	0.93949	astrocyte
ATP6AP2	NR3C1	0.937204	astrocyte
SLITRK2	SEC23A	0.934024	astrocyte
PLP1	MBP	0.930623	astrocyte
MT-RNR2	GM28438	0.926336	astrocyte
OPALIN	MOBP	0.923032	astrocyte
RNF141	UBE2D3	0.922682	astrocyte
SLITRK2	MKKS	0.922598	astrocyte
NNT	HIPK1	0.918539	astrocyte
CHGB	CKMT1A	0.918346	astrocyte
SLITRK2	NBEA	0.916757	astrocyte
PLP1	MOG	0.91559	astrocyte
TMEM218	UBE2D3	0.9141	astrocyte
PLP1	ERMN	0.914083	astrocyte
MBP	MOG	0.91337	astrocyte
PCP4	CKMT1A	0.912996	astrocyte
TMEM218	RNF141	0.912919	astrocyte
CLK4	TM7SF3	0.911755	astrocyte
NNT	SRSF6	0.908814	astrocyte
MIB1	RNF141	0.907088	astrocyte
NNT	ZBTB44	0.905366	astrocyte
PRKCE	CLK4	0.904355	astrocyte
MIB1	CUL5	0.904128	astrocyte
MT-CYB	MT-ND1	0.903302	astrocyte
CUL5	RNF141	0.90295	astrocyte
MAG	CLDN11	0.901136	astrocyte
MOG	UGT8	0.900127	astrocyte
AY074887	RP23-477N9.3	0.899841	astrocyte
MIB1	TMEM218	0.898299	astrocyte
CUL5	TMEM218	0.897072	astrocyte
DDX6	TMEM218	0.89575	astrocyte
TMEM65	TMEM218	0.895117	astrocyte
HOMER1	RNF141	0.893562	astrocyte
RNF141	SLC7A11	0.892847	astrocyte
TMEM88B	ERMN	0.892217	astrocyte
TMEM65	RNF141	0.891519	astrocyte
DYNC1LI2	HIPK1	0.890839	astrocyte
CLK4	MFAP3L	0.890745	astrocyte
CLDN11	GSN	0.890262	astrocyte
CUL5	UBE2D3	0.889725	astrocyte
NR3C1	RNF11	0.888419	astrocyte
SEC23A	FUT9	0.888373	astrocyte
MBP	UGT8	0.88788	astrocyte
PLP1	TMEM88B	0.886879	astrocyte
MOBP	MAL	0.886356	astrocyte
HOMER1	UBE2D3	0.884389	astrocyte
TMEM65	UBE2D3	0.884062	astrocyte
MT-ND2	MT-RNR2	0.883599	astrocyte
HIPK1	SRSF6	0.881367	astrocyte
MT-ND4	MT-ND1	0.880504	astrocyte
FUT9	MKKS	0.880011	astrocyte
TMEM218	SLC7A11	0.879427	astrocyte
NPFFR1	CUX2	0.879119	astrocyte
NPFFR1	AY074887	0.87892	astrocyte
NR2F1	SEC23A	0.878482	astrocyte
NNT	DYNC1LI2	0.87832	astrocyte
MT-ND4	MT-ND2	0.87823	astrocyte
SH3BGRL	DARS	0.878075	astrocyte
ADGRB1	MKKS	0.877911	astrocyte
APOD	GRB14	0.877795	astrocyte
ZBTB44	HIPK1	0.877126	astrocyte
TMEM65	DDX6	0.876773	astrocyte
SLITRK2	FUT9	0.876338	astrocyte
PAK1IP1	CLK4	0.875343	astrocyte
SH3BGRL	CDKN1B	0.872854	astrocyte
AY074887	CUX2	0.872794	astrocyte
RNF141	ATF7IP	0.872651	astrocyte
PLP1	GRB14	0.872358	astrocyte
GAB3	AY074887	0.872263	astrocyte
HOMER1	ATF7IP	0.872053	astrocyte
SEC23A	RNF11	0.87204	astrocyte
ADGRB1	NBEA	0.871756	astrocyte
ATP6AP2	NR2F1	0.871283	astrocyte
DDX6	UBE2D3	0.871002	astrocyte
A930011O12RIK	SNHG11	0.870749	astrocyte
MAG	TSPAN2	0.87061	astrocyte
ATF7IP	UBE2D3	0.869833	astrocyte
MT-TV	MT-TF	0.86923	astrocyte
MT-ND5	MT-RNR2	0.868639	astrocyte
PRKCE	TM7SF3	0.865828	astrocyte
SEPT7	NBEA	0.864961	astrocyte
HSPA2	HIPK1	0.863834	astrocyte
NNT	C6ORF62	0.863819	astrocyte
TMEM65	HOMER1	0.863788	astrocyte
MAL	GSN	0.863726	astrocyte
RNF11	MKKS	0.863381	astrocyte
SEPT7	MKKS	0.863126	astrocyte
MT-TE	NNT	0.863055	astrocyte
NR2F1	NBEA	0.862436	astrocyte
GRIN2A	CPNE6	0.86216	astrocyte
MBP	MAL	0.861007	astrocyte
NNT	HSPA2	0.859761	astrocyte
ACTR10	HIPK1	0.858619	astrocyte
MT-CYB	MT-ND4	0.858143	astrocyte
CUX2	D430040D24RIK	0.857738	astrocyte
PCP4	CHGB	0.857607	astrocyte
HSPA2	ZBTB44	0.856417	astrocyte
MT-TE	HIPK1	0.856416	astrocyte
CPLX1	PCSK2	0.854421	astrocyte
AY074887	D430040D24RIK	0.854245	astrocyte
ZBTB44	DYNC1LI2	0.853947	astrocyte
NNT	ACTR10	0.853749	astrocyte
LRIG1	HIPK1	0.853693	astrocyte
TMEM65	SLC7A11	0.852471	astrocyte
C6ORF62	SRSF6	0.852359	astrocyte
PSMA3	CLK4	0.852173	astrocyte
CLK4	NPTN	0.851799	astrocyte
PDE6A	MKKS	0.851619	astrocyte
NNT	LRIG1	0.850542	astrocyte
HOMER1	BMPR2	0.850313	astrocyte
MOG	MAL	0.849788	astrocyte
CUL5	ARL8B	0.849086	astrocyte
PDE6A	SEC23A	0.847935	astrocyte
TMEM218	ARL8B	0.847888	astrocyte
MT-ND6	MT-ND2	0.847753	astrocyte
SERPINB9	CUX2	0.846612	astrocyte
ZBTB44	HSPD1	0.846482	astrocyte
MT-CYB	MT-ND5	0.845311	astrocyte
MT-ND5	MT-ND2	0.845207	astrocyte
C6ORF62	HIPK1	0.845127	astrocyte
MT-RNR2	MT-RNR1	0.844927	astrocyte
CLK4	MSI1	0.844513	astrocyte
ZC3H13	SEC23A	0.844051	astrocyte
ARL8B	UBE2D3	0.844036	astrocyte
GRB14	ERMN	0.843806	astrocyte
OPALIN	MAL	0.843552	astrocyte
MFAP3L	TM7SF3	0.843037	astrocyte
MT-ND6	MT-ND4	0.841533	astrocyte
A930011O12RIK	UNC80	0.841051	astrocyte
NPFFR1	RP23-477N9.3	0.841028	astrocyte
ATP6AP2	SEPT7	0.840309	astrocyte
MT-ND5	MT-ND1	0.840266	astrocyte
PRKCE	PAK1IP1	0.840194	astrocyte
ACTR10	SRSF6	0.839136	astrocyte
PAK3	HPCA	0.836989	astrocyte
DIP2A	MKKS	0.836666	astrocyte
HNRNPUL2	NBEA	0.835675	astrocyte
SEC23A	DIP2A	0.835577	astrocyte
PAK1IP1	TM7SF3	0.835125	astrocyte
SLC24A2	PTPRD	0.83504	astrocyte
TMEM88B	UGT8	0.834273	astrocyte
STMN4	CLDN11	0.833996	astrocyte
SCN2A	UNC80	0.833117	astrocyte
PRKCE	MFAP3L	0.831925	astrocyte
MBP	MAG	0.831647	astrocyte
SEC23A	TTBK2	0.830589	astrocyte
MT-ND2	MT-ND1	0.829889	astrocyte
ZC3H13	NBEA	0.829833	astrocyte
CPNE6	DGKZ	0.827711	astrocyte
NPY	GAD1	0.826801	astrocyte
ITGB8	CLK4	0.825751	astrocyte
MOG	GRB14	0.825598	astrocyte
HPCA	NCDN	0.825442	astrocyte
MOG	ERMN	0.824708	astrocyte
UGT8	ERMN	0.824411	astrocyte
HNRNPUL2	SEC23A	0.824117	astrocyte
GAB3	D430040D24RIK	0.82398	astrocyte
RNF141	BMPR2	0.823887	astrocyte
MFAP3L	MSI1	0.823777	astrocyte
NPFFR1	D430040D24RIK	0.823775	astrocyte
NBEA	TTBK2	0.823693	astrocyte
CLK4	TP53BP2	0.823235	astrocyte
TM7SF3	MSI1	0.822659	astrocyte
PLP1	MAL	0.821969	astrocyte
GAD1	GAD2	0.821025	astrocyte
MT-TF	TMOD3	0.820513	astrocyte
MT-TS2	MT-TV	0.81964	astrocyte
2900055J20RIK	SNHG11	0.819457	astrocyte
MT-TE	DYNC1LI2	0.818856	astrocyte
MOG	GATM	0.818787	astrocyte
HIPK1	HSPD1	0.81854	astrocyte
MT-RNR1	GM28438	0.817964	astrocyte
MT-CYB	MT-ND2	0.817477	astrocyte
CCK	SNCA	0.817345	astrocyte
[truncated: 28,527 more rows]

## Sheet: Table S4f
Table S4f Modules from cell type specific coexpression networks computed from the Zeisel dataset
[truncated: 341 more rows]
